# Supplementary material for: Proteomic response in Streptococcus gordonii DL1 biofilm cells during attachment to salivary MUC5B
Source: J Oral Microbiol. 2021 Aug 23;13(1):1967636. doi: 10.1080/20002297.2021.1967636 (PMC8386731; doi:10.1080/20002297.2021.1967636)
Supplement: Supplemental Material [file ZJOM_A_1967636_SM7451.zip]

Archive with 3 entries (2 files):
- Supplementary/
- Supplementary/Supplementary_Table_1_CycLoess_normalized_protein_intensities.xlsx
- Supplementary/Supplementary_Table_2_Protein_intensities_with_impuded_missing_values_correspnding_to_Volcano_plot_analysis.xlsx
