# Supplementary material for: Proteomic response in Streptococcus gordonii DL1 biofilm cells during attachment to salivary MUC5B
Source: J Oral Microbiol. 2021 Aug 23;13(1):1967636. doi: 10.1080/20002297.2021.1967636 (PMC8386731; doi:10.1080/20002297.2021.1967636)
Supplement: Supplemental Material [file ZJOM_A_1967636_SM7451.zip › Supplementary/Supplementary_Table_1_CycLoess_normalized_protein_intensities.xlsx]

## Sheet: CycLoess-normalized_S_gordonii_
Protein Names	Genes	Protein.IDs	Majority.protein.IDs	CR43	CR44	CR45	CR46	CR47	CR48	CR49	CR50	CR51	CR54	CR56	CR57	Fasta.headers
Repressor protein adcR {ECO:0000313|EMBL:ABV10972.1};	adcR	A0A125YV60	A0A125YV60	24.4371575278494	25.657045911809	26.1939370025694	26.3070206112388	26.0002925013637	25.6275815548231	25.5284901381687	26.141636763881	25.856141805124	27.3346498058668	26.2648965211209	26.269793642172	tr|A0A125YV60|A0A125YV60_STRGC Repressor protein adcR OS=Streptococcus gordonii (strain Challis / ATCC 35105 / BCRC 15272 / CH1 / DL1 / V288) OX=467705 GN=adcR PE=4 SV=1
Chromosomal replication initiator protein DnaA {ECO:0000256|ARBA:ARBA00018893, ECO:0000256|HAMAP-Rule:MF_00377, ECO:0000256|RuleBase:RU000577};	dnaA	A8AU63	A8AU63	30.2061214524283	30.3030270319943	29.8286826483439	30.2698197254947	29.9093490888946	30.3174024110289	30.2999992849312	30.152324160971	30.4260896001283	29.7890102282332	30.0941994532557	29.912331701121	tr|A8AU63|A8AU63_STRGC Chromosomal replication initiator protein DnaA OS=Streptococcus gordonii (strain Challis / ATCC 35105 / BCRC 15272 / CH1 / DL1 / V288) OX=467705 GN=dnaA PE=3 SV=1
Beta sliding clamp {ECO:0000256|ARBA:ARBA00021035, ECO:0000256|PIRNR:PIRNR000804};	dnaN	A8AU64	A8AU64	32.5932487243298	32.7067081786794	32.7872823899605	32.7287391830447	32.7811088417641	32.6954662709324	32.7486975892072	32.8729829231073	32.7491718347713	32.4382976552769	32.517848275517	32.3526531443704	tr|A8AU64|A8AU64_STRGC Beta sliding clamp OS=Streptococcus gordonii (strain Challis / ATCC 35105 / BCRC 15272 / CH1 / DL1 / V288) OX=467705 GN=dnaN PE=3 SV=1
Putative lipoprotein {ECO:0000313|EMBL:ABV09729.1};	unknown	A8AU66	A8AU66	34.2732541153522	34.1992183467183	33.799291216471	33.981751149094	34.5834331770412	34.3002490218316	33.9638319692743	33.982382016999	34.2089796550213	33.322542530297	33.8033702935733	33.4520257064636	tr|A8AU66|A8AU66_STRGC Putative lipoprotein OS=Streptococcus gordonii (strain Challis / ATCC 35105 / BCRC 15272 / CH1 / DL1 / V288) OX=467705 GN=SGO_0004 PE=4 SV=1
Membrane protein, putative {ECO:0000313|EMBL:ABV10263.1};	unknown	A8AU67	A8AU67	26.66072394471	26.30747082014	27.6115724306869	26.3815716851635	26.3163174824342	28.8778376443969	27.1335847005719	27.0889213302127	26.8437795511576	27.1363053614769	26.9682132781617	26.1573760405181	tr|A8AU67|A8AU67_STRGC Membrane protein, putative OS=Streptococcus gordonii (strain Challis / ATCC 35105 / BCRC 15272 / CH1 / DL1 / V288) OX=467705 GN=SGO_0005 PE=4 SV=1
ABC transporter, ATP-binding protein {ECO:0000313|EMBL:ABV10060.1};	unknown	A8AU68	A8AU68	32.0495051335544	32.2997526876024	32.3883358117434	32.2348382783063	32.1046257784225	32.2349566655177	32.2503112959019	32.61256576123	32.4108588608934	32.513590372135	32.4177441789952	32.5293037751434	tr|A8AU68|A8AU68_STRGC ABC transporter, ATP-binding protein OS=Streptococcus gordonii (strain Challis / ATCC 35105 / BCRC 15272 / CH1 / DL1 / V288) OX=467705 GN=SGO_0006 PE=4 SV=1
Tryptophan--tRNA ligase {ECO:0000256|HAMAP-Rule:MF_00140};	trpS	A8AU69	A8AU69	31.417682022552	31.2458893271716	31.2195067160577	30.9913644856279	31.3872479507193	31.3134890323495	31.3475019902214	31.4048491258239	31.2261363100484	31.1854042316857	31.0172676112505	31.0441176534206	tr|A8AU69|A8AU69_STRGC Tryptophan--tRNA ligase OS=Streptococcus gordonii (strain Challis / ATCC 35105 / BCRC 15272 / CH1 / DL1 / V288) OX=467705 GN=trpS PE=3 SV=1
Inosine-5'-monophosphate dehydrogenase {ECO:0000256|HAMAP-Rule:MF_01964, ECO:0000256|RuleBase:RU003928};	guaB	A8AU70	A8AU70	34.3126839763421	34.2940273890619	34.2610815027466	34.3476101101238	34.3575974116104	34.4293497570696	34.4420970284522	34.2713891810686	34.222749854351	33.7366704377906	33.6896752858806	33.6273763325322	tr|A8AU70|A8AU70_STRGC Inosine-5-monophosphate dehydrogenase OS=Streptococcus gordonii (strain Challis / ATCC 35105 / BCRC 15272 / CH1 / DL1 / V288) OX=467705 GN=guaB PE=3 SV=1
DNA replication and repair protein RecF {ECO:0000255|HAMAP-Rule:MF_00365};	recF	A8AU71	A8AU71	22.6224991590671	29.253950294684	25.5009159977306	22.8060137054556	24.8738977724414	25.6169955402165	22.841910334436	29.1169632574977	26.549743359225	26.0952058587538	22.9278142679154	26.114828588489	sp|A8AU71|RECF_STRGC DNA replication and repair protein RecF OS=Streptococcus gordonii (strain Challis / ATCC 35105 / BCRC 15272 / CH1 / DL1 / V288) OX=467705 GN=recF PE=3 SV=1
S4 RNA-binding domain-containing protein {ECO:0000259|PROSITE:PS50889};	unknown	A8AU72	A8AU72	25.4824876828842	26.2927358383828	25.6584394832841	24.5450363070386	24.9512472470898	25.4117688008948	26.0200949392272	25.6003417388335	26.0941380463235	25.3287901992773	25.7053181983079	26.4527330896925	tr|A8AU72|A8AU72_STRGC S4 RNA-binding domain-containing protein OS=Streptococcus gordonii (strain Challis / ATCC 35105 / BCRC 15272 / CH1 / DL1 / V288) OX=467705 GN=SGO_0010 PE=4 SV=1
Proteinase, M16 family {ECO:0000313|EMBL:ABV10476.1};	unknown	A8AU73	A8AU73	30.1189764616762	30.0012380999604	30.2117657076198	30.3854259332081	30.2686567667927	30.2143723310988	29.6295428399644	29.7139352515252	29.9072355245278	29.2635192312905	29.3775196251823	29.7873175930462	tr|A8AU73|A8AU73_STRGC Proteinase, M16 family OS=Streptococcus gordonii (strain Challis / ATCC 35105 / BCRC 15272 / CH1 / DL1 / V288) OX=467705 GN=SGO_0011 PE=4 SV=1
Peptidase, M16 family {ECO:0000313|EMBL:ABV10368.1};	mpp	A8AU74	A8AU74	27.8256972937321	27.8785938038986	27.985597457247	27.5275534303874	28.1690867094235	27.3232287760962	28.444683529642	27.6022669094164	27.8304782531868	27.5718490506297	27.0616535871468	27.3106870844035	tr|A8AU74|A8AU74_STRGC Peptidase, M16 family OS=Streptococcus gordonii (strain Challis / ATCC 35105 / BCRC 15272 / CH1 / DL1 / V288) OX=467705 GN=mpp PE=4 SV=1
Uncharacterized protein {ECO:0000313|EMBL:ABV09778.1};	unknown	A8AU75	A8AU75	27.7251849514209	27.5275870109108	27.241513173454	27.652097246262	27.558744152295	27.6707377890207	27.708058258046	27.7616195759925	27.3721153928819	27.1928918410817	27.259498876815	26.990112034481	tr|A8AU75|A8AU75_STRGC Uncharacterized protein OS=Streptococcus gordonii (strain Challis / ATCC 35105 / BCRC 15272 / CH1 / DL1 / V288) OX=467705 GN=SGO_0013 PE=4 SV=1
CDP-diacylglycerol--glycerol-3-phosphate 3-phosphatidyltransferase {ECO:0000256|ARBA:ARBA00014944};	pgsA	A8AU76	A8AU76	27.802142673739	25.2796718897793	26.5916775384822	26.6907804871752	25.8007844915811	26.3600543766587	25.3946704306713	26.3975040201255	27.2011071239857	26.1656043142311	25.2370148070504	25.0537393065733	tr|A8AU76|A8AU76_STRGC CDP-diacylglycerol--glycerol-3-phosphate 3-phosphatidyltransferase OS=Streptococcus gordonii (strain Challis / ATCC 35105 / BCRC 15272 / CH1 / DL1 / V288) OX=467705 GN=pgsA PE=3 SV=1
Energy-coupling factor transporter ATP-binding protein EcfA {ECO:0000256|HAMAP-Rule:MF_01710};	ecfA	A8AU77	A8AU77	26.6833536851232	27.6277088382402	26.2697494071966	27.3017339549584	26.1507817354854	27.2117583146177	27.0441610742403	26.7582198905976	27.5441652891918	26.6171384145523	26.1994201940616	26.3980040333498	tr|A8AU77|A8AU77_STRGC Energy-coupling factor transporter ATP-binding protein EcfA OS=Streptococcus gordonii (strain Challis / ATCC 35105 / BCRC 15272 / CH1 / DL1 / V288) OX=467705 GN=ecfA PE=3 SV=1
Energy-coupling factor transporter ATP-binding protein EcfA {ECO:0000256|HAMAP-Rule:MF_01710};	cbiO	A8AU78	A8AU78	29.5433167323962	28.5443581672201	27.4816564254867	29.3298141282261	29.5981050901576	28.6051312551392	28.8595310366372	28.5027247865271	27.9533402649395	27.843726085985	27.5980638149164	28.4521868411121	tr|A8AU78|A8AU78_STRGC Energy-coupling factor transporter ATP-binding protein EcfA OS=Streptococcus gordonii (strain Challis / ATCC 35105 / BCRC 15272 / CH1 / DL1 / V288) OX=467705 GN=cbiO PE=3 SV=1
Energy-coupling factor transporter transmembrane protein EcfT {ECO:0000256|ARBA:ARBA00014042, ECO:0000256|HAMAP-Rule:MF_01461};	ecfT	A8AU79	A8AU79	28.2133029202351	28.2104103749828	28.150192605108	28.1956268509894	28.2282703946284	28.0229465738325	28.100826660351	28.3294653142586	28.1075830870472	27.6805846691103	27.6718853902503	27.2834861158004	tr|A8AU79|A8AU79_STRGC Energy-coupling factor transporter transmembrane protein EcfT OS=Streptococcus gordonii (strain Challis / ATCC 35105 / BCRC 15272 / CH1 / DL1 / V288) OX=467705 GN=ecfT PE=3 SV=1
Conserved domain protein {ECO:0000313|EMBL:ABV10680.1};	unknown	A8AU80	A8AU80	NA	NA	NA	NA	NA	NA	NA	NA	NA	NA	NA	25.9920077491265	tr|A8AU80|A8AU80_STRGC Conserved domain protein OS=Streptococcus gordonii (strain Challis / ATCC 35105 / BCRC 15272 / CH1 / DL1 / V288) OX=467705 GN=SGO_0018 PE=4 SV=1
L-serine dehydratase {ECO:0000256|RuleBase:RU366059};	sdhA	A8AU81	A8AU81	28.3271147690642	27.5828452272017	28.1343396473002	28.1578294720981	28.1305143763274	27.6403586780497	28.0326866442919	28.1793064629851	28.475486519491	26.8501035980888	27.3210456438051	26.0676135789089	tr|A8AU81|A8AU81_STRGC L-serine dehydratase OS=Streptococcus gordonii (strain Challis / ATCC 35105 / BCRC 15272 / CH1 / DL1 / V288) OX=467705 GN=sdhA PE=3 SV=1
L-serine dehydratase {ECO:0000256|RuleBase:RU366059};	sdhB	A8AU82	A8AU82	28.0339497646429	26.8765898213837	26.1037779737227	27.6825137152103	28.0836212006666	27.4201696023018	28.1721239752888	27.6920613360712	27.3699133800137	27.3923664653313	27.6872734251417	26.1073941434552	tr|A8AU82|A8AU82_STRGC L-serine dehydratase OS=Streptococcus gordonii (strain Challis / ATCC 35105 / BCRC 15272 / CH1 / DL1 / V288) OX=467705 GN=sdhB PE=3 SV=1
Conserved domain protein {ECO:0000313|EMBL:ABV10227.1};	unknown	A8AU83	A8AU83	25.2480120955812	22.1889295357725	23.1248706969714	23.941696243507	NA	NA	23.1175022519879	NA	24.4870745431083	22.9740248133327	24.6959228847766	24.1855848211952	tr|A8AU83|A8AU83_STRGC Conserved domain protein OS=Streptococcus gordonii (strain Challis / ATCC 35105 / BCRC 15272 / CH1 / DL1 / V288) OX=467705 GN=SGO_0021 PE=4 SV=1
tRNA-specific 2-thiouridylase MnmA {ECO:0000255|HAMAP-Rule:MF_00144};	mnmA	A8AU84	A8AU84	31.6278416869992	31.6738232130838	31.5642873648704	31.9178544304609	31.4738544443732	31.6874605346826	31.4851988282573	31.7810781933638	31.5889502225478	31.359247956603	31.2299442023809	31.2364932425932	sp|A8AU84|MNMA_STRGC tRNA-specific 2-thiouridylase MnmA OS=Streptococcus gordonii (strain Challis / ATCC 35105 / BCRC 15272 / CH1 / DL1 / V288) OX=467705 GN=mnmA PE=3 SV=1
tRNA uridine 5-carboxymethylaminomethyl modification enzyme MnmG {ECO:0000255|HAMAP-Rule:MF_00129};	mnmG	A8AU87	A8AU87	30.1393469889524	29.571315800576	29.8106336745181	29.8359896060957	29.410855104312	29.8263036292826	29.9328508237007	29.8531234189691	29.5359783729413	31.0145301564385	30.8661211936497	30.9307385139163	sp|A8AU87|MNMG_STRGC tRNA uridine 5-carboxymethylaminomethyl modification enzyme MnmG OS=Streptococcus gordonii (strain Challis / ATCC 35105 / BCRC 15272 / CH1 / DL1 / V288) OX=467705 GN=mnmG PE=3 SV=1
Cyclic-di-AMP phosphodiesterase {ECO:0000256|PIRNR:PIRNR026583};	unknown	A8AU88	A8AU88	29.1519027163739	29.6659164853548	29.6120419240771	29.4734495015936	29.6043552242309	29.4770934457017	29.9777300684059	29.4892521178446	29.1361309598936	29.5977600151073	29.6032476480317	29.4441552239925	tr|A8AU88|A8AU88_STRGC Cyclic-di-AMP phosphodiesterase OS=Streptococcus gordonii (strain Challis / ATCC 35105 / BCRC 15272 / CH1 / DL1 / V288) OX=467705 GN=SGO_0026 PE=3 SV=1
50S ribosomal protein L9 {ECO:0000255|HAMAP-Rule:MF_00503};	rplI	A8AU89	A8AU89	32.3608091830489	32.3929885294632	32.5419014815151	32.3282023966073	32.7811145121144	32.5071865376357	32.5303891175529	32.3155830758439	32.198439062199	32.2449682831701	32.3902826758525	32.3707374742191	sp|A8AU89|RL9_STRGC 50S ribosomal protein L9 OS=Streptococcus gordonii (strain Challis / ATCC 35105 / BCRC 15272 / CH1 / DL1 / V288) OX=467705 GN=rplI PE=3 SV=1
Replicative DNA helicase {ECO:0000256|ARBA:ARBA00021957, ECO:0000256|RuleBase:RU362085};	dnaC	A8AU90	A8AU90	29.4533581815856	29.7286015695856	29.8044415943677	29.5370487517133	30.1463206525798	29.8046522086181	29.520774690155	29.7096427539876	29.7831407296494	29.4504228273716	29.567587569103	29.5875860974379	tr|A8AU90|A8AU90_STRGC Replicative DNA helicase OS=Streptococcus gordonii (strain Challis / ATCC 35105 / BCRC 15272 / CH1 / DL1 / V288) OX=467705 GN=dnaC PE=3 SV=1
Uncharacterized protein {ECO:0000313|EMBL:ABV10632.1};	unknown	A8AU91	A8AU91	28.9822952437351	29.0297976622045	28.3945820908707	28.6885634119043	29.1728060386478	29.2677065768101	29.0378203489138	28.8630967508297	28.9651031669134	28.9033016221213	29.0224976974804	28.8165030059242	tr|A8AU91|A8AU91_STRGC Uncharacterized protein OS=Streptococcus gordonii (strain Challis / ATCC 35105 / BCRC 15272 / CH1 / DL1 / V288) OX=467705 GN=SGO_0029 PE=4 SV=1
Aminotransferase {ECO:0000256|RuleBase:RU000481};	aspB	A8AU92	A8AU92	31.7753697985194	32.4601211919166	32.2029227915217	32.4683023842027	32.3095618689314	32.166225620677	32.1411044575202	32.335426428049	32.2106832241434	32.3208651950616	31.979846450916	32.2895566734178	tr|A8AU92|A8AU92_STRGC Aminotransferase OS=Streptococcus gordonii (strain Challis / ATCC 35105 / BCRC 15272 / CH1 / DL1 / V288) OX=467705 GN=aspB PE=3 SV=1
DNA repair protein RecO {ECO:0000255|HAMAP-Rule:MF_00201};	recO	A8AU93	A8AU93	26.3255507391267	25.6898187066924	25.8545821603164	25.975652592635	26.8622508251672	26.1021106958388	26.9788136613414	24.875108534114	26.1814894331938	26.2464122934415	25.8028830103933	26.4912329043982	sp|A8AU93|RECO_STRGC DNA repair protein RecO OS=Streptococcus gordonii (strain Challis / ATCC 35105 / BCRC 15272 / CH1 / DL1 / V288) OX=467705 GN=recO PE=3 SV=1
Phosphate acyltransferase {ECO:0000255|HAMAP-Rule:MF_00019};	plsX	A8AU94	A8AU94	31.2382771875919	31.0419169421626	30.9993300886347	30.9260994402672	31.5746921852379	31.3022394755324	31.1745343076494	31.2634605059309	30.8215118884777	31.8335805882264	31.3991661810337	31.2153461017118	sp|A8AU94|PLSX_STRGC Phosphate acyltransferase OS=Streptococcus gordonii (strain Challis / ATCC 35105 / BCRC 15272 / CH1 / DL1 / V288) OX=467705 GN=plsX PE=3 SV=1
Acyl carrier protein {ECO:0000256|HAMAP-Rule:MF_01217};	acpP	A8AU95	A8AU95	28.3845804796943	25.9813105898765	28.5675756585639	27.7033716908988	24.6537273249172	28.3850618484044	28.1378182755877	25.773881835434	27.940430524698	29.3796580211726	29.5709925292827	28.9154553695874	tr|A8AU95|A8AU95_STRGC Acyl carrier protein OS=Streptococcus gordonii (strain Challis / ATCC 35105 / BCRC 15272 / CH1 / DL1 / V288) OX=467705 GN=acpP PE=3 SV=1
Phosphoribosylaminoimidazole-succinocarboxamide synthase {ECO:0000255|HAMAP-Rule:MF_00137};	purC	A8AU96	A8AU96	30.0929544388484	29.4239831230469	30.217531319973	28.6733320522343	31.3507835327012	30.8440680723808	30.4715915740267	29.8331473415983	29.5336018791072	26.9082002106528	26.4979743833507	26.3179318920763	sp|A8AU96|PUR7_STRGC Phosphoribosylaminoimidazole-succinocarboxamide synthase OS=Streptococcus gordonii (strain Challis / ATCC 35105 / BCRC 15272 / CH1 / DL1 / V288) OX=467705 GN=purC PE=3 SV=1
Phosphoribosylformylglycinamidine synthase {ECO:0000313|EMBL:ABV11112.1};	unknown	A8AU97	A8AU97	29.976691940054	30.5691689570438	30.8764683868153	29.2780875140571	32.0242812932079	31.2918989243207	31.2226545911807	29.7985453990614	30.7927174201411	26.2143091942762	26.9813428049444	26.9809233681484	tr|A8AU97|A8AU97_STRGC Phosphoribosylformylglycinamidine synthase OS=Streptococcus gordonii (strain Challis / ATCC 35105 / BCRC 15272 / CH1 / DL1 / V288) OX=467705 GN=SGO_0035 PE=4 SV=1
Amidophosphoribosyltransferase {ECO:0000256|HAMAP-Rule:MF_01931};	purF	A8AU98	A8AU98	28.5867607091671	28.8631027721642	28.9572829293046	27.8584762198633	30.1731985336401	28.5596748736298	29.150353308817	28.3522546059987	28.9980005276253	NA	NA	25.6469462205131	tr|A8AU98|A8AU98_STRGC Amidophosphoribosyltransferase OS=Streptococcus gordonii (strain Challis / ATCC 35105 / BCRC 15272 / CH1 / DL1 / V288) OX=467705 GN=purF PE=3 SV=1
Phosphoribosylformylglycinamidine cyclo-ligase {ECO:0000255|HAMAP-Rule:MF_00741};	purM	A8AU99	A8AU99	29.599892531527	29.9473862628465	29.8123428189084	28.6255849319188	30.8496601219308	29.675375764378	30.3664587139108	29.3207364066477	30.6639672961179	26.6951956419029	27.6064947681115	28.0913561449095	sp|A8AU99|PUR5_STRGC Phosphoribosylformylglycinamidine cyclo-ligase OS=Streptococcus gordonii (strain Challis / ATCC 35105 / BCRC 15272 / CH1 / DL1 / V288) OX=467705 GN=purM PE=3 SV=1
Phosphoribosylglycinamide formyltransferase {ECO:0000256|HAMAP-Rule:MF_01930};	purN	A8AUA0	A8AUA0	23.2753501545738	24.5860337996687	24.0532713185118	23.3839486988845	25.3943735539187	27.5169885398009	24.9966770528145	22.6596796125193	25.7509630377199	NA	NA	NA	tr|A8AUA0|A8AUA0_STRGC Phosphoribosylglycinamide formyltransferase OS=Streptococcus gordonii (strain Challis / ATCC 35105 / BCRC 15272 / CH1 / DL1 / V288) OX=467705 GN=purN PE=3 SV=1
Uncharacterized protein {ECO:0000313|EMBL:ABV09734.1};	unknown	A8AUA1	A8AUA1	26.4222839008115	26.7697963525607	27.5915850321329	24.6577338459866	28.1609805441376	25.6789816665576	26.4279991561894	26.1607894010021	26.9633318069975	22.2513082365574	23.275198653129	22.3687314588078	tr|A8AUA1|A8AUA1_STRGC Uncharacterized protein OS=Streptococcus gordonii (strain Challis / ATCC 35105 / BCRC 15272 / CH1 / DL1 / V288) OX=467705 GN=SGO_0039 PE=4 SV=1
Bifunctional purine biosynthesis protein PurH {ECO:0000255|HAMAP-Rule:MF_00139};	purH	A8AUA2	A8AUA2	28.1810131796094	28.8705084071495	29.0618047602259	27.2554221418963	29.432339289789	29.6250872407148	28.8690788812452	27.6146600985493	28.6155226744897	24.3496652921102	NA	24.6003594913025	sp|A8AUA2|PUR9_STRGC Bifunctional purine biosynthesis protein PurH OS=Streptococcus gordonii (strain Challis / ATCC 35105 / BCRC 15272 / CH1 / DL1 / V288) OX=467705 GN=purH PE=3 SV=1
Transcription regulator, GntR family {ECO:0000313|EMBL:ABV10047.1};	unknown	A8AUA4	A8AUA4	30.4890255964258	31.3934605461377	31.3873634875992	30.3767017154036	31.4419037710583	31.2467176507968	30.7639606555406	31.5251697111504	31.1393085385374	30.668570373041	30.6546862245669	30.6650666803072	tr|A8AUA4|A8AUA4_STRGC Transcription regulator, GntR family OS=Streptococcus gordonii (strain Challis / ATCC 35105 / BCRC 15272 / CH1 / DL1 / V288) OX=467705 GN=SGO_0042 PE=4 SV=1
PTS system, IIB component {ECO:0000313|EMBL:ABV09912.1};	unknown	A8AUA6	A8AUA6	25.5154463891657	26.2325636293241	26.4015797740573	25.4892935571707	26.7055464564548	25.9047638072423	26.1262904556408	25.1161692979158	24.9578871590987	25.5978281085825	25.4056328174894	24.5651974933038	tr|A8AUA6|A8AUA6_STRGC PTS system, IIB component OS=Streptococcus gordonii (strain Challis / ATCC 35105 / BCRC 15272 / CH1 / DL1 / V288) OX=467705 GN=SGO_0044 PE=4 SV=1
Tagatose-6-phosphate ketose/aldose isomerase {ECO:0000313|EMBL:ABV10079.1};	unknown	A8AUB0	A8AUB0	26.4496195669023	24.6193455221686	24.2119667283559	NA	24.5780371234127	24.9433724048293	23.3832601413094	23.6172489412592	22.6276253116786	NA	21.6103339884009	NA	tr|A8AUB0|A8AUB0_STRGC Tagatose-6-phosphate ketose/aldose isomerase OS=Streptococcus gordonii (strain Challis / ATCC 35105 / BCRC 15272 / CH1 / DL1 / V288) OX=467705 GN=SGO_0048 PE=3 SV=1
Aldose 1-epimerase {ECO:0000256|ARBA:ARBA00014165, ECO:0000256|PIRNR:PIRNR005096};	galM	A8AUB1	A8AUB1	23.9638908468925	24.3310649336578	23.4313515651071	NA	24.5291730898302	23.9740946328336	25.3966883640621	NA	NA	NA	NA	NA	tr|A8AUB1|A8AUB1_STRGC Aldose 1-epimerase OS=Streptococcus gordonii (strain Challis / ATCC 35105 / BCRC 15272 / CH1 / DL1 / V288) OX=467705 GN=galM PE=3 SV=1
DUF4097 domain-containing protein {ECO:0000259|Pfam:PF13349};	unknown	A8AUB2	A8AUB2	28.996237455828	28.8738730060303	29.3682375505212	28.8848919868153	29.0821664349731	29.0127420609582	28.2553017244578	29.1194794030949	28.8519308111128	28.8589918214945	28.9431679280449	29.0538908875988	tr|A8AUB2|A8AUB2_STRGC DUF4097 domain-containing protein OS=Streptococcus gordonii (strain Challis / ATCC 35105 / BCRC 15272 / CH1 / DL1 / V288) OX=467705 GN=SGO_0050 PE=4 SV=1
Uncharacterized protein {ECO:0000313|EMBL:ABV10828.1};	unknown	A8AUB3	A8AUB3	25.1566366749181	25.3839954583629	25.6714121934136	25.146506368575	25.853289857021	25.8070874743064	25.5368212806585	25.2455599222402	25.2562697985586	25.7467236270084	24.5498549106814	25.2896555864966	tr|A8AUB3|A8AUB3_STRGC Uncharacterized protein OS=Streptococcus gordonii (strain Challis / ATCC 35105 / BCRC 15272 / CH1 / DL1 / V288) OX=467705 GN=SGO_0051 PE=4 SV=1
Transcriptional regulator, PadR family {ECO:0000313|EMBL:ABV10783.1};	unknown	A8AUB4	A8AUB4	24.2308698201962	23.7781279180282	24.4359054213483	24.0812578808755	24.287564599935	24.4209365046566	24.3185078463811	24.0973752778029	23.7313985368754	24.0651594609708	24.2666077265443	24.577067252924	tr|A8AUB4|A8AUB4_STRGC Transcriptional regulator, PadR family OS=Streptococcus gordonii (strain Challis / ATCC 35105 / BCRC 15272 / CH1 / DL1 / V288) OX=467705 GN=SGO_0052 PE=4 SV=1
D-alanine--D-alanyl carrier protein ligase {ECO:0000256|HAMAP-Rule:MF_00593};	dltA	A8AUB6	A8AUB6	31.3399972364382	31.8854251728378	31.6282954837651	31.4219876507514	31.1175316415073	31.5223037435202	31.3254152654755	31.8316562524219	31.9728854573685	31.7849381966219	31.5801507540403	31.8507217911211	tr|A8AUB6|A8AUB6_STRGC D-alanine--D-alanyl carrier protein ligase OS=Streptococcus gordonii (strain Challis / ATCC 35105 / BCRC 15272 / CH1 / DL1 / V288) OX=467705 GN=dltA PE=3 SV=1
Teichoic acid D-alanyltransferase {ECO:0000256|PIRNR:PIRNR016636};	dltB	A8AUB7	A8AUB7	26.2896665997631	25.7004114966355	26.7343600162432	26.2002811069177	26.5787837953902	27.185497300831	26.3745737428994	25.9423138656439	25.7751252526965	27.2094525020043	27.3048431646775	26.0199053669901	tr|A8AUB7|A8AUB7_STRGC Teichoic acid D-alanyltransferase OS=Streptococcus gordonii (strain Challis / ATCC 35105 / BCRC 15272 / CH1 / DL1 / V288) OX=467705 GN=dltB PE=3 SV=1
D-alanyl carrier protein {ECO:0000255|HAMAP-Rule:MF_00565};	dltC	A8AUB8	A8AUB8	30.7490024313638	31.0706923057128	30.5997384733353	30.5316642250802	30.1548427628186	30.8914093715127	30.2955342141891	30.6988124601563	30.6368576153979	29.5758839296626	29.4828974137046	29.9031155436761	sp|A8AUB8|DLTC_STRGC D-alanyl carrier protein OS=Streptococcus gordonii (strain Challis / ATCC 35105 / BCRC 15272 / CH1 / DL1 / V288) OX=467705 GN=dltC PE=3 SV=1
Protein DltD {ECO:0000256|PIRNR:PIRNR021438};	unknown	A8AUB9	A8AUB9	29.6628050647633	30.1717091828227	30.0837772506471	29.5029222432369	30.156701808874	30.2745649397584	29.6991256286915	30.0495405617305	30.3435105363704	30.7005638256334	30.6177581073688	30.7989863170283	tr|A8AUB9|A8AUB9_STRGC Protein DltD OS=Streptococcus gordonii (strain Challis / ATCC 35105 / BCRC 15272 / CH1 / DL1 / V288) OX=467705 GN=SGO_0057 PE=3 SV=1
Acetyltransferase, GNAT family {ECO:0000313|EMBL:ABV09486.1};	unknown	A8AUC0	A8AUC0	26.2317156157818	26.3396796485283	26.7917896525118	26.571913545266	26.4105845352811	26.2459539669199	26.2847617798615	26.7434514101771	26.145392137793	26.2647772972368	25.8956425454657	26.1611568567186	tr|A8AUC0|A8AUC0_STRGC Acetyltransferase, GNAT family OS=Streptococcus gordonii (strain Challis / ATCC 35105 / BCRC 15272 / CH1 / DL1 / V288) OX=467705 GN=SGO_0058 PE=4 SV=1
ESAT-6-like protein {ECO:0000256|RuleBase:RU362001};	pXO1	A8AUC1	A8AUC1	35.2197681843413	34.4037103281795	34.3216318280631	35.3983497850852	34.1062579927327	34.1883453094507	34.3918726585573	34.3276342184816	34.5747540275186	34.70992608063	34.2051525911067	35.0690690078866	tr|A8AUC1|A8AUC1_STRGC ESAT-6-like protein OS=Streptococcus gordonii (strain Challis / ATCC 35105 / BCRC 15272 / CH1 / DL1 / V288) OX=467705 GN=pXO1 PE=3 SV=1
Membrane protein, putative {ECO:0000313|EMBL:ABV10407.1};	unknown	A8AUC2	A8AUC2	31.6028212043646	32.0336872385342	32.0366025087011	31.6132330475869	32.063392002735	32.0637119611188	31.7186725894717	31.7142347917662	32.0099754443234	32.0623865774052	32.210718534508	32.2808137809675	tr|A8AUC2|A8AUC2_STRGC Membrane protein, putative OS=Streptococcus gordonii (strain Challis / ATCC 35105 / BCRC 15272 / CH1 / DL1 / V288) OX=467705 GN=SGO_0060 PE=3 SV=1
Uncharacterized protein {ECO:0000313|EMBL:ABV10865.1};	unknown	A8AUC3	A8AUC3	25.0920169192501	23.5854691774779	24.6316412233276	25.0410404607671	25.0402665155318	26.5537556707173	24.7917693336269	25.076162312684	25.2929739240197	25.8260682710236	26.5561967207976	25.7239976368816	tr|A8AUC3|A8AUC3_STRGC Uncharacterized protein OS=Streptococcus gordonii (strain Challis / ATCC 35105 / BCRC 15272 / CH1 / DL1 / V288) OX=467705 GN=SGO_0061 PE=3 SV=1
Ubiquitin-like domain-containing protein {ECO:0000259|PROSITE:PS50053};	unknown	A8AUC4	A8AUC4	26.1211388235836	26.1563910852921	NA	26.4683168122591	NA	26.1979797850312	25.9178591079366	NA	26.2116247521026	NA	22.9131934021503	25.8073721023742	tr|A8AUC4|A8AUC4_STRGC Ubiquitin-like domain-containing protein OS=Streptococcus gordonii (strain Challis / ATCC 35105 / BCRC 15272 / CH1 / DL1 / V288) OX=467705 GN=SGO_0062 PE=4 SV=1
Uncharacterized protein {ECO:0000313|EMBL:ABV09628.1};	unknown	A8AUC5	A8AUC5	30.0104448605996	30.1162585374117	29.5603107225797	29.641782987163	29.7747425186849	29.7981123098455	29.4514391037961	30.2586927317742	30.1375032996454	30.2712427869865	29.8673628732565	29.5300937405008	tr|A8AUC5|A8AUC5_STRGC Uncharacterized protein OS=Streptococcus gordonii (strain Challis / ATCC 35105 / BCRC 15272 / CH1 / DL1 / V288) OX=467705 GN=SGO_0063 PE=3 SV=1
FtsK/SpoIIIE family protein {ECO:0000313|EMBL:ABV09503.1};	unknown	A8AUC6	A8AUC6	30.7590176216884	30.9675604724746	30.922490129021	31.2216424262216	30.7534854942886	30.7507653905901	31.1595057473027	30.9593492582967	31.2797336969964	30.7759216380386	30.9103592243874	31.0291879175611	tr|A8AUC6|A8AUC6_STRGC FtsK/SpoIIIE family protein OS=Streptococcus gordonii (strain Challis / ATCC 35105 / BCRC 15272 / CH1 / DL1 / V288) OX=467705 GN=SGO_0064 PE=4 SV=1
Uncharacterized protein {ECO:0000313|EMBL:ABV11104.1};	unknown	A8AUC7	A8AUC7	31.0933846111329	30.9011220844281	30.8494555092529	31.0231784354857	30.6722604830384	31.0070856936616	30.8730140591401	31.0406443583004	31.4478721277269	30.7214696339901	30.7820969563424	31.2635352961056	tr|A8AUC7|A8AUC7_STRGC Uncharacterized protein OS=Streptococcus gordonii (strain Challis / ATCC 35105 / BCRC 15272 / CH1 / DL1 / V288) OX=467705 GN=SGO_0065 PE=4 SV=1
D-3-phosphoglycerate dehydrogenase, putative {ECO:0000313|EMBL:ABV09961.1};	unknown	A8AUC8	A8AUC8	28.7014728013847	26.7700785480715	27.4107343681826	26.9321876825565	26.8057300207712	28.2948701734958	28.6952379827836	28.990656460789	28.5358669169411	28.4604678320083	29.3090328560046	27.8637886649391	tr|A8AUC8|A8AUC8_STRGC D-3-phosphoglycerate dehydrogenase, putative OS=Streptococcus gordonii (strain Challis / ATCC 35105 / BCRC 15272 / CH1 / DL1 / V288) OX=467705 GN=SGO_0066 PE=4 SV=1
Protein with prophage function domain {ECO:0000313|EMBL:ABV10166.1};	unknown	A8AUC9	A8AUC9	31.7446827463698	31.7353499269438	31.4040535150608	31.4325321139295	30.7933986403937	31.4882620339321	32.3256995513364	31.1204055458233	31.5733214048522	31.6874781821791	31.6907524656523	31.7879175220942	tr|A8AUC9|A8AUC9_STRGC Protein with prophage function domain OS=Streptococcus gordonii (strain Challis / ATCC 35105 / BCRC 15272 / CH1 / DL1 / V288) OX=467705 GN=SGO_0067 PE=4 SV=1
Lipoprotein, putative {ECO:0000313|EMBL:ABV09847.1};	unknown	A8AUD0	A8AUD0	32.1504820626979	32.5779632642629	32.5462861774531	32.5476171395813	32.4853110904864	32.5386793185889	32.4784374999797	31.9932624773978	32.7275074079538	32.604320752635	32.7374197827613	32.7004787663908	tr|A8AUD0|A8AUD0_STRGC Lipoprotein, putative OS=Streptococcus gordonii (strain Challis / ATCC 35105 / BCRC 15272 / CH1 / DL1 / V288) OX=467705 GN=SGO_0068 PE=4 SV=1
Uncharacterized protein {ECO:0000313|EMBL:ABV09645.1};	unknown	A8AUD1	A8AUD1	28.4546860592202	28.2387600146021	29.3615245653323	28.1952936406544	28.7256387935023	28.9295672961901	28.140312219959	28.8004684813408	28.5364760111067	28.5523862394549	29.3460659616721	28.7077845540837	tr|A8AUD1|A8AUD1_STRGC Uncharacterized protein OS=Streptococcus gordonii (strain Challis / ATCC 35105 / BCRC 15272 / CH1 / DL1 / V288) OX=467705 GN=SGO_0069 PE=4 SV=1
Merozoite surface protein 1 {ECO:0000313|EMBL:ABV10765.1};	unknown	A8AUD2	A8AUD2	27.3624936534379	27.0715076822628	29.0067422889609	27.9594070919147	28.2865942875491	28.6784871711816	28.5169208540926	27.9986629642622	27.9193051491935	29.069721924616	29.4706870924858	29.4954846935693	tr|A8AUD2|A8AUD2_STRGC Merozoite surface protein 1 OS=Streptococcus gordonii (strain Challis / ATCC 35105 / BCRC 15272 / CH1 / DL1 / V288) OX=467705 GN=SGO_0070 PE=4 SV=1
Uncharacterized protein {ECO:0000313|EMBL:ABV10281.1};	unknown	A8AUD5	A8AUD5	25.3981683689287	25.410878580096	NA	25.9009869685692	25.0820463763804	25.9474169508674	25.2941087252135	25.1276164079994	24.5388579265109	25.1882487254499	25.2453868502256	25.1493999723084	tr|A8AUD5|A8AUD5_STRGC Uncharacterized protein OS=Streptococcus gordonii (strain Challis / ATCC 35105 / BCRC 15272 / CH1 / DL1 / V288) OX=467705 GN=SGO_0073 PE=4 SV=1
Uncharacterized protein {ECO:0000313|EMBL:ABV09342.1};	unknown	A8AUD7	A8AUD7	23.3510617684665	23.4875607383394	23.5334283031439	24.7515088714411	23.183445162522	24.8468534467348	23.7550071940784	23.3614123909547	25.1187124598337	23.4600033866249	23.336209808456	23.9986494694056	tr|A8AUD7|A8AUD7_STRGC Uncharacterized protein OS=Streptococcus gordonii (strain Challis / ATCC 35105 / BCRC 15272 / CH1 / DL1 / V288) OX=467705 GN=SGO_0075 PE=4 SV=1
Uncharacterized protein {ECO:0000313|EMBL:ABV09803.1};	unknown	A8AUD8	A8AUD8	24.0660230933956	23.9141333742822	24.1971697683465	24.1684254862998	23.9050241564441	24.502085446139	24.2292222349026	24.4155279031347	24.6936269512654	24.2960226257863	24.5515762178677	24.2274524894794	tr|A8AUD8|A8AUD8_STRGC Uncharacterized protein OS=Streptococcus gordonii (strain Challis / ATCC 35105 / BCRC 15272 / CH1 / DL1 / V288) OX=467705 GN=SGO_0076 PE=4 SV=1
Uncharacterized protein {ECO:0000313|EMBL:ABV10623.1};	unknown	A8AUE0	A8AUE0	27.982940308322	27.9650404308186	28.0544076729068	28.2026767388971	27.1597263324519	27.8666221247668	28.0022052411298	27.9451564875167	28.4939518988235	27.9784739745417	27.6652446869618	28.1218359629534	tr|A8AUE0|A8AUE0_STRGC Uncharacterized protein OS=Streptococcus gordonii (strain Challis / ATCC 35105 / BCRC 15272 / CH1 / DL1 / V288) OX=467705 GN=SGO_0078 PE=4 SV=1
Uncharacterized protein {ECO:0000313|EMBL:ABV10947.1};	unknown	A8AUE1	A8AUE1	27.9101390060021	26.905814771283	27.1437622196233	23.830263556777	27.5519882262729	27.8060456777527	27.3395145975256	27.6428110437758	26.6159601731585	27.1015763565783	27.0823849982653	27.5288578168217	tr|A8AUE1|A8AUE1_STRGC Uncharacterized protein OS=Streptococcus gordonii (strain Challis / ATCC 35105 / BCRC 15272 / CH1 / DL1 / V288) OX=467705 GN=SGO_0079 PE=4 SV=1
Uncharacterized protein {ECO:0000313|EMBL:ABV09612.1};	unknown	A8AUE2	A8AUE2	30.5569015175035	30.2258213045366	30.2654279272526	30.5583254948767	30.34644334705	30.3499876322345	30.3412457861584	30.1013391786128	30.5278790318387	29.8108553755154	30.2141064946125	30.2363924160337	tr|A8AUE2|A8AUE2_STRGC Uncharacterized protein OS=Streptococcus gordonii (strain Challis / ATCC 35105 / BCRC 15272 / CH1 / DL1 / V288) OX=467705 GN=SGO_0080 PE=4 SV=1
Uncharacterized protein {ECO:0000313|EMBL:ABV09175.1};	unknown	A8AUE3	A8AUE3	28.1645537258575	27.2184808668479	28.1246785948959	27.5450106422682	27.1685494407281	27.7517512279599	27.5854048559276	27.8958146184965	27.6812365577621	27.0346479120995	28.128989978761	27.3400112608555	tr|A8AUE3|A8AUE3_STRGC Uncharacterized protein OS=Streptococcus gordonii (strain Challis / ATCC 35105 / BCRC 15272 / CH1 / DL1 / V288) OX=467705 GN=SGO_0081 PE=4 SV=1
Uncharacterized protein {ECO:0000313|EMBL:ABV09786.1};	unknown	A8AUE4	A8AUE4	27.6414737801087	28.0164021425392	28.0214635255748	27.6220472978157	27.3165360669428	28.049492020886	27.5125913264773	27.9926258326529	27.8677017788294	27.8803906725283	27.9979867506639	28.0369611468131	tr|A8AUE4|A8AUE4_STRGC Uncharacterized protein OS=Streptococcus gordonii (strain Challis / ATCC 35105 / BCRC 15272 / CH1 / DL1 / V288) OX=467705 GN=SGO_0082 PE=4 SV=1
Hydrolase, HAD superfamily, Cof family {ECO:0000313|EMBL:ABV09893.1};	unknown	A8AUE5	A8AUE5	24.383069156518	NA	24.6090816047265	23.8933355726266	24.7321146684666	23.3226472222171	24.5264790936173	25.1241902889575	24.9443300355144	23.4767764719067	23.9392913566339	24.4760943222098	tr|A8AUE5|A8AUE5_STRGC Hydrolase, HAD superfamily, Cof family OS=Streptococcus gordonii (strain Challis / ATCC 35105 / BCRC 15272 / CH1 / DL1 / V288) OX=467705 GN=SGO_0083 PE=4 SV=1
Putative transcriptional regulator (DeoR family) {ECO:0000313|EMBL:ABV11018.1};	unknown	A8AUE7	A8AUE7	25.1264215051869	23.9778587218595	22.8241814678084	24.5819948691998	25.5732145021231	24.871044338373	24.6774327318422	23.7676556903126	22.7544117401484	23.9384204634474	23.6277405390616	23.3233564712991	tr|A8AUE7|A8AUE7_STRGC Putative transcriptional regulator (DeoR family) OS=Streptococcus gordonii (strain Challis / ATCC 35105 / BCRC 15272 / CH1 / DL1 / V288) OX=467705 GN=SGO_0085 PE=4 SV=1
Lipoprotein, putative {ECO:0000313|EMBL:ABV09517.1};	unknown	A8AUE8	A8AUE8	27.6702313782366	26.5924319684266	26.9430048648167	26.6947029360941	25.6853339376651	26.5672176723916	26.8615953637846	26.7291370639394	27.324051164166	27.5786516540933	27.9928855078042	27.5047580429675	tr|A8AUE8|A8AUE8_STRGC Lipoprotein, putative OS=Streptococcus gordonii (strain Challis / ATCC 35105 / BCRC 15272 / CH1 / DL1 / V288) OX=467705 GN=SGO_0086 PE=4 SV=1
Transcription regulator, AcrR family {ECO:0000313|EMBL:ABV09913.1};	unknown	A8AUF0	A8AUF0	23.7984492104769	22.2457730662875	NA	22.6994302696143	22.5129400125476	22.4534987871669	23.6888134886091	21.5110687624961	22.4151855184555	22.1080981995379	NA	22.2105764693261	tr|A8AUF0|A8AUF0_STRGC Transcription regulator, AcrR family OS=Streptococcus gordonii (strain Challis / ATCC 35105 / BCRC 15272 / CH1 / DL1 / V288) OX=467705 GN=SGO_0088 PE=4 SV=1
Cation efflux system protein {ECO:0000313|EMBL:ABV10386.1};	unknown	A8AUF1	A8AUF1	NA	24.4046374345908	24.7620332636658	NA	NA	25.2957200708682	24.9172474894218	23.8021659154309	24.3741970416696	NA	NA	NA	tr|A8AUF1|A8AUF1_STRGC Cation efflux system protein OS=Streptococcus gordonii (strain Challis / ATCC 35105 / BCRC 15272 / CH1 / DL1 / V288) OX=467705 GN=SGO_0089 PE=4 SV=1
Transcriptional regulator, TetR family {ECO:0000313|EMBL:ABV10469.1};	unknown	A8AUF2	A8AUF2	27.2039398680108	26.2010456025436	26.8795454043489	27.160697507832	25.9758847932076	25.7339425414724	27.4140033477783	27.1326431251731	26.8742349323876	25.6724596809377	25.767172123684	26.3517955431044	tr|A8AUF2|A8AUF2_STRGC Transcriptional regulator, TetR family OS=Streptococcus gordonii (strain Challis / ATCC 35105 / BCRC 15272 / CH1 / DL1 / V288) OX=467705 GN=SGO_0090 PE=4 SV=1
Integral membrane protein {ECO:0000313|EMBL:ABV11055.1};	unknown	A8AUF3	A8AUF3	NA	24.1542673321047	25.4946576859028	NA	24.7840342553136	24.0996380445573	22.4549930383982	23.3580988744526	23.4767880907661	25.0734701690037	24.2866893732208	NA	tr|A8AUF3|A8AUF3_STRGC Integral membrane protein OS=Streptococcus gordonii (strain Challis / ATCC 35105 / BCRC 15272 / CH1 / DL1 / V288) OX=467705 GN=SGO_0091 PE=4 SV=1
Microcin immunity protein MccF, putative {ECO:0000313|EMBL:ABV10396.1};	mccF	A8AUF7	A8AUF7	28.1328970310762	28.9327262011671	28.0003034619835	29.1333672652549	28.1977698903237	28.6471930810002	28.5612519727915	28.6327911962659	28.5191214705712	27.5225458146114	27.4528708696458	27.9504043639371	tr|A8AUF7|A8AUF7_STRGC Microcin immunity protein MccF, putative OS=Streptococcus gordonii (strain Challis / ATCC 35105 / BCRC 15272 / CH1 / DL1 / V288) OX=467705 GN=mccF PE=3 SV=1
Putative NrdI-like protein {ECO:0000256|ARBA:ARBA00017129};	unknown	A8AUG0	A8AUG0	29.6900235946454	29.3056895494128	29.6938846899278	29.287009814819	29.5475163503747	29.2155392338191	29.1958699499554	28.4102249958963	29.1029618305418	28.9248210582205	28.4026475289084	25.6409344320619	tr|A8AUG0|A8AUG0_STRGC Putative NrdI-like protein OS=Streptococcus gordonii (strain Challis / ATCC 35105 / BCRC 15272 / CH1 / DL1 / V288) OX=467705 GN=SGO_0098 PE=4 SV=1
Pullulanase, type I {ECO:0000313|EMBL:ABV10725.1};	pulA-2	A8AUG1	A8AUG1	27.4751440927702	28.2570391140796	27.6183998412108	27.4787668558017	27.647274739364	27.8486393861452	27.6734655646532	28.211430871815	27.8210506685277	28.6950237852111	28.4532480727471	28.5447397184997	tr|A8AUG1|A8AUG1_STRGC Pullulanase, type I OS=Streptococcus gordonii (strain Challis / ATCC 35105 / BCRC 15272 / CH1 / DL1 / V288) OX=467705 GN=pulA-2 PE=4 SV=1
Maltose operon transcription repressor {ECO:0000313|EMBL:ABV10271.1};	unknown	A8AUG2	A8AUG2	27.8942690187027	28.2566025343807	28.0494868882243	28.344948730308	27.9745915078545	27.9085107661846	28.2360955982822	27.7743567031218	27.1967154346726	27.8035202663372	26.972872846937	27.1360764222094	tr|A8AUG2|A8AUG2_STRGC Maltose operon transcription repressor OS=Streptococcus gordonii (strain Challis / ATCC 35105 / BCRC 15272 / CH1 / DL1 / V288) OX=467705 GN=SGO_0100 PE=4 SV=1
Maltodextrose utilization protein malA {ECO:0000313|EMBL:ABV09948.1};	malA	A8AUG3	A8AUG3	24.0962919465568	25.6881366060928	24.0378731952815	25.1591614379875	23.4286922416704	23.2343057799199	25.1550723226266	24.5359036750562	25.3458419585424	24.9349319709322	24.0683113862698	24.1349969373314	tr|A8AUG3|A8AUG3_STRGC Maltodextrose utilization protein malA OS=Streptococcus gordonii (strain Challis / ATCC 35105 / BCRC 15272 / CH1 / DL1 / V288) OX=467705 GN=malA PE=4 SV=1
Maltodextrin transport system permease protein malD {ECO:0000313|EMBL:ABV09906.1};	unknown	A8AUG4	A8AUG4	25.9969610451604	25.4377938438808	26.0340254097182	25.7482905295868	26.1253648173367	25.5203803028089	25.3465567087073	25.6626311401699	25.5146509304271	24.6381946707812	24.7394369568951	24.7245772562528	tr|A8AUG4|A8AUG4_STRGC Maltodextrin transport system permease protein malD OS=Streptococcus gordonii (strain Challis / ATCC 35105 / BCRC 15272 / CH1 / DL1 / V288) OX=467705 GN=SGO_0102 PE=3 SV=1
Maltodextrin transport system permease protein malC {ECO:0000313|EMBL:ABV11154.1};	unknown	A8AUG5	A8AUG5	28.8477421433748	29.0162394157207	28.8766738966074	29.4187533217899	29.5073893753673	29.2710741682376	29.2722737051579	29.1626098943809	29.0405789905495	28.2218877875809	28.0851172549289	28.2623786079891	tr|A8AUG5|A8AUG5_STRGC Maltodextrin transport system permease protein malC OS=Streptococcus gordonii (strain Challis / ATCC 35105 / BCRC 15272 / CH1 / DL1 / V288) OX=467705 GN=SGO_0103 PE=3 SV=1
Maltodextrin-binding protein {ECO:0000256|ARBA:ARBA00023664, ECO:0000256|RuleBase:RU365005};	unknown	A8AUG6	A8AUG6	33.7946350612193	34.112454507419	33.8825527909962	33.5402446058882	34.0945965908562	33.7319356787319	33.7837994058867	33.4647667911554	33.36320456061	33.3178558486608	32.9406520578797	33.2070603367636	tr|A8AUG6|A8AUG6_STRGC Maltodextrin-binding protein OS=Streptococcus gordonii (strain Challis / ATCC 35105 / BCRC 15272 / CH1 / DL1 / V288) OX=467705 GN=SGO_0104 PE=3 SV=1
4-alpha-glucanotransferase {ECO:0000256|ARBA:ARBA00020295, ECO:0000256|RuleBase:RU361207};	malQ	A8AUG7	A8AUG7	30.1943391012058	29.638150860869	29.944128996085	29.8085561980014	30.2061400960885	29.939087852242	29.5024758617503	30.1429877644582	30.058415853813	29.6846903696144	28.2772813241345	28.4694835283433	tr|A8AUG7|A8AUG7_STRGC 4-alpha-glucanotransferase OS=Streptococcus gordonii (strain Challis / ATCC 35105 / BCRC 15272 / CH1 / DL1 / V288) OX=467705 GN=malQ PE=3 SV=1
Alpha-1,4 glucan phosphorylase {ECO:0000256|RuleBase:RU000587};	glgP-2	A8AUG8	A8AUG8	32.3160536629732	32.4651524735505	32.3549299872674	32.4558444199885	32.6762313800067	32.6547441686605	32.4067971301948	32.8256172598373	32.7017880689457	32.0144433931289	32.0396991016488	32.0315389458397	tr|A8AUG8|A8AUG8_STRGC Alpha-1,4 glucan phosphorylase OS=Streptococcus gordonii (strain Challis / ATCC 35105 / BCRC 15272 / CH1 / DL1 / V288) OX=467705 GN=glgP-2 PE=3 SV=1
LPXTG cell wall surface protein, collagen binding domain {ECO:0000313|EMBL:ABV10599.1};	unknown	A8AUG9	A8AUG9	26.0178058640429	26.8947440432285	26.455679952193	26.5093352329665	25.6995572038662	26.8790228329927	27.2458931014119	26.5382714154459	26.3117095647197	25.5962171095858	25.668554460674	26.0598763169702	tr|A8AUG9|A8AUG9_STRGC LPXTG cell wall surface protein, collagen binding domain OS=Streptococcus gordonii (strain Challis / ATCC 35105 / BCRC 15272 / CH1 / DL1 / V288) OX=467705 GN=SGO_0107 PE=4 SV=1
Holliday junction ATP-dependent DNA helicase RuvB {ECO:0000255|HAMAP-Rule:MF_00016};	ruvB	A8AUH0	A8AUH0	28.0327830020435	27.9804735728868	28.1732294354813	27.5122509654651	27.9800658895027	28.2905031933627	27.8600768559867	28.5058410071353	28.1018109096375	28.3930044244472	28.3191862291123	28.2363553238006	sp|A8AUH0|RUVB_STRGC Holliday junction ATP-dependent DNA helicase RuvB OS=Streptococcus gordonii (strain Challis / ATCC 35105 / BCRC 15272 / CH1 / DL1 / V288) OX=467705 GN=ruvB PE=3 SV=1
Phosphotyrosine protein phosphatase {ECO:0000313|EMBL:ABV10546.1};	unknown	A8AUH2	A8AUH2	25.1912028859171	26.4764368807295	25.0513902968828	26.1948102312475	26.270598301417	26.0378899315913	26.1585151161763	26.42737273527	26.0344342635006	26.6147772834022	26.1461798531573	26.4827979468372	tr|A8AUH2|A8AUH2_STRGC Phosphotyrosine protein phosphatase OS=Streptococcus gordonii (strain Challis / ATCC 35105 / BCRC 15272 / CH1 / DL1 / V288) OX=467705 GN=SGO_0110 PE=3 SV=1
MORN motif family protein {ECO:0000313|EMBL:ABV10991.1};	unknown	A8AUH3	A8AUH3	27.935632702282	27.7613708211435	28.0462129492249	27.7391171818723	27.2734534078092	27.7268877920389	27.6451047188431	27.2063835077728	27.898285920276	27.1367502134034	27.6749247817444	27.2416982187955	tr|A8AUH3|A8AUH3_STRGC MORN motif family protein OS=Streptococcus gordonii (strain Challis / ATCC 35105 / BCRC 15272 / CH1 / DL1 / V288) OX=467705 GN=SGO_0111 PE=4 SV=1
Putative acyltransferase {ECO:0000313|EMBL:ABV10561.1};	unknown	A8AUH4	A8AUH4	29.4125541447565	29.1573982765264	28.8950055826961	29.0845889473392	28.8608392688188	29.2763239240782	28.8766944202447	29.5040878040609	29.4517391064281	28.7670806461337	28.9724450711549	29.1650308954699	tr|A8AUH4|A8AUH4_STRGC Putative acyltransferase OS=Streptococcus gordonii (strain Challis / ATCC 35105 / BCRC 15272 / CH1 / DL1 / V288) OX=467705 GN=SGO_0112 PE=4 SV=1
Aldehyde-alcohol dehydrogenase {ECO:0000256|PIRNR:PIRNR000111};	acdH	A8AUH5	A8AUH5	33.9238465977592	33.8145360906727	33.8849834584244	32.9339373315331	33.8611692121302	33.4873314080736	33.2811153656703	33.2815847287076	33.1615706652607	33.6675706619674	33.4277945290643	33.2178127748582	tr|A8AUH5|A8AUH5_STRGC Aldehyde-alcohol dehydrogenase OS=Streptococcus gordonii (strain Challis / ATCC 35105 / BCRC 15272 / CH1 / DL1 / V288) OX=467705 GN=acdH PE=3 SV=1
Uncharacterized protein {ECO:0000313|EMBL:ABV09313.1};	unknown	A8AUJ0	A8AUJ0	27.6263145063138	27.7214735161375	26.7593878631309	25.5919061111704	24.6300962835535	27.1982409465889	26.7425323718401	26.8211846922162	26.4400068256196	26.3953475112799	24.5889925107884	25.2294082226651	tr|A8AUJ0|A8AUJ0_STRGC Uncharacterized protein OS=Streptococcus gordonii (strain Challis / ATCC 35105 / BCRC 15272 / CH1 / DL1 / V288) OX=467705 GN=SGO_0128 PE=4 SV=1
V-type ATP synthase subunit I {ECO:0000256|RuleBase:RU361189};	atpI	A8AUJ1	A8AUJ1	27.6590685523378	27.8636225825409	26.1405400785909	27.0364321668384	27.6357774288351	27.1508814784569	27.3136863195943	27.3439149709131	27.7057441895709	27.3781387899452	27.4315624439438	27.9410186535155	tr|A8AUJ1|A8AUJ1_STRGC V-type ATP synthase subunit I OS=Streptococcus gordonii (strain Challis / ATCC 35105 / BCRC 15272 / CH1 / DL1 / V288) OX=467705 GN=atpI PE=3 SV=1
V-type sodium ATP synthase, chain K {ECO:0000313|EMBL:ABV11048.1};	atpK	A8AUJ2	A8AUJ2	28.7764151642854	27.7055260326884	28.1747166518438	27.6063263750316	28.6288934390151	27.3393456471341	27.6061989383938	27.373797443223	28.453609453689	27.8480315918733	27.3901651295334	27.8823575813052	tr|A8AUJ2|A8AUJ2_STRGC V-type sodium ATP synthase, chain K OS=Streptococcus gordonii (strain Challis / ATCC 35105 / BCRC 15272 / CH1 / DL1 / V288) OX=467705 GN=atpK PE=3 SV=1
V-type sodium ATP synthase, chain E {ECO:0000313|EMBL:ABV09547.1};	unknown	A8AUJ3	A8AUJ3	29.1513651309649	28.660863653736	28.5649820716379	28.8294035577084	32.0245886982498	28.3708832682213	29.3135739206466	28.0371421453995	28.3237024634561	27.858190313357	28.3477279426526	28.4859078443634	tr|A8AUJ3|A8AUJ3_STRGC V-type sodium ATP synthase, chain E OS=Streptococcus gordonii (strain Challis / ATCC 35105 / BCRC 15272 / CH1 / DL1 / V288) OX=467705 GN=SGO_0131 PE=4 SV=1
ATP synthase (C/AC39) subunit {ECO:0000313|EMBL:ABV10205.1};	unknown	A8AUJ4	A8AUJ4	27.2661903951993	28.306293192355	26.9910664881522	27.9684796414352	23.0455497325076	28.2585006101195	28.5918405771232	27.5796608599379	27.9174631975287	27.0265417490047	27.6699225340638	27.3617785462936	tr|A8AUJ4|A8AUJ4_STRGC ATP synthase (C/AC39) subunit OS=Streptococcus gordonii (strain Challis / ATCC 35105 / BCRC 15272 / CH1 / DL1 / V288) OX=467705 GN=SGO_0132 PE=3 SV=1
ATP synthase (F/14-kDa) subunit {ECO:0000313|EMBL:ABV10784.1};	unknown	A8AUJ5	A8AUJ5	26.3072263253311	27.0433331902201	27.1974450347858	27.207395227763	28.079419041535	27.5128530959164	27.8892668775357	26.6898783314518	24.0660882180334	26.0453567260231	27.2628776052474	26.3671085989338	tr|A8AUJ5|A8AUJ5_STRGC ATP synthase (F/14-kDa) subunit OS=Streptococcus gordonii (strain Challis / ATCC 35105 / BCRC 15272 / CH1 / DL1 / V288) OX=467705 GN=SGO_0133 PE=3 SV=1
Acetyltransferase, GNAT family {ECO:0000313|EMBL:ABV09296.1};	unknown	A8AUJ6	A8AUJ6	27.6290485202443	27.9073056582262	28.0540227845086	27.442787935089	28.1445805476757	27.9355380920851	27.573855392719	27.9031850185545	27.5361542830364	27.4511896234912	27.9944950183736	27.744193546833	tr|A8AUJ6|A8AUJ6_STRGC Acetyltransferase, GNAT family OS=Streptococcus gordonii (strain Challis / ATCC 35105 / BCRC 15272 / CH1 / DL1 / V288) OX=467705 GN=SGO_0134 PE=4 SV=1
V-type ATP synthase alpha chain {ECO:0000255|HAMAP-Rule:MF_00309};	atpA	A8AUJ7	A8AUJ7	31.3426437101379	31.365864991184	31.1565683736221	31.2002619474475	31.1161586485097	31.1380493233224	31.2978401676564	31.2049794693917	31.4360154719919	31.1836754472631	31.0334192167813	31.2441670917105	sp|A8AUJ7|VATA_STRGC V-type ATP synthase alpha chain OS=Streptococcus gordonii (strain Challis / ATCC 35105 / BCRC 15272 / CH1 / DL1 / V288) OX=467705 GN=atpA PE=3 SV=1
V-type ATP synthase beta chain {ECO:0000255|HAMAP-Rule:MF_00310};	atpB	A8AUJ8	A8AUJ8	30.7755815434093	30.5317316089273	30.7692048692252	30.9764041105029	30.8791283417859	30.5397900573719	30.8123501556083	30.779896297433	30.8456844369489	30.693668262548	30.8332845484363	30.726346150294	sp|A8AUJ8|VATB_STRGC V-type ATP synthase beta chain OS=Streptococcus gordonii (strain Challis / ATCC 35105 / BCRC 15272 / CH1 / DL1 / V288) OX=467705 GN=atpB PE=3 SV=1
V-type ATP synthase subunit D {ECO:0000255|HAMAP-Rule:MF_00271};	atpD	A8AUJ9	A8AUJ9	28.1350920198787	26.6325242845203	25.9272692628122	26.6101001055288	27.1075217586868	26.1219576875652	25.8416420557311	26.1896301100077	26.2615131514595	24.5419746307846	24.4457789057391	25.866759214937	sp|A8AUJ9|VATD_STRGC V-type ATP synthase subunit D OS=Streptococcus gordonii (strain Challis / ATCC 35105 / BCRC 15272 / CH1 / DL1 / V288) OX=467705 GN=atpD PE=3 SV=1
LysM domain protein {ECO:0000313|EMBL:ABV10283.1};	unknown	A8AUK0	A8AUK0	27.8679762940722	27.6167021610962	27.5330450450376	27.1140884405659	25.2002529010088	27.7441955922089	27.7108120649579	27.9325402040562	28.173169112218	27.2218364504953	29.3414540921878	28.4281804714561	tr|A8AUK0|A8AUK0_STRGC LysM domain protein OS=Streptococcus gordonii (strain Challis / ATCC 35105 / BCRC 15272 / CH1 / DL1 / V288) OX=467705 GN=SGO_0138 PE=4 SV=1
Threonine synthase {ECO:0000313|EMBL:ABV10705.1};	thrC	A8AUK1	A8AUK1	31.2721171773572	31.564289566051	31.0390709461587	31.3962363413231	31.0761452258858	31.4293966217158	31.2189265243691	31.3506957765976	31.6334157356004	31.5802085538185	31.6052600418669	31.5343129700797	tr|A8AUK1|A8AUK1_STRGC Threonine synthase OS=Streptococcus gordonii (strain Challis / ATCC 35105 / BCRC 15272 / CH1 / DL1 / V288) OX=467705 GN=thrC PE=3 SV=1
Hydrolase, haloacid dehalogenase-like family {ECO:0000313|EMBL:ABV10097.1};	unknown	A8AUK3	A8AUK3	23.129846730359	23.3869602000013	23.4853498536604	NA	NA	NA	23.9588712352209	23.5418809069469	23.1540526874342	NA	23.2892699851792	23.1912826456034	tr|A8AUK3|A8AUK3_STRGC Hydrolase, haloacid dehalogenase-like family OS=Streptococcus gordonii (strain Challis / ATCC 35105 / BCRC 15272 / CH1 / DL1 / V288) OX=467705 GN=SGO_0141 PE=4 SV=1
YcxB domain-containing protein {ECO:0000259|Pfam:PF14317};	unknown	A8AUK4	A8AUK4	24.0142430367105	23.7422598056989	24.1462110381774	23.5541673155972	NA	23.9382261400282	24.0909200143328	23.7973632292731	23.8520347641619	23.9204508107326	24.0476510025156	23.4748578625188	tr|A8AUK4|A8AUK4_STRGC YcxB domain-containing protein OS=Streptococcus gordonii (strain Challis / ATCC 35105 / BCRC 15272 / CH1 / DL1 / V288) OX=467705 GN=SGO_0142 PE=4 SV=1
Uncharacterized protein {ECO:0000313|EMBL:ABV10551.1};	unknown	A8AUK5	A8AUK5	27.5772805366774	28.2021060442666	28.1443103172031	27.8283803500821	27.6334307865948	27.7166791143445	28.4320463063996	28.3576960567036	28.1350018970316	27.7614460155828	27.7901083414775	27.9979375088691	tr|A8AUK5|A8AUK5_STRGC Uncharacterized protein OS=Streptococcus gordonii (strain Challis / ATCC 35105 / BCRC 15272 / CH1 / DL1 / V288) OX=467705 GN=SGO_0144 PE=4 SV=1
DNA polymerase I {ECO:0000256|ARBA:ARBA00020311, ECO:0000256|RuleBase:RU004460};	polI	A8AUK6	A8AUK6	31.3007008865854	31.162694231719	31.2169098707984	31.3756333451682	31.4985012759195	31.1063638702975	31.287713473491	31.2413830920306	31.3454948359789	31.3658369899102	31.2901466706354	31.4776810196029	tr|A8AUK6|A8AUK6_STRGC DNA polymerase I OS=Streptococcus gordonii (strain Challis / ATCC 35105 / BCRC 15272 / CH1 / DL1 / V288) OX=467705 GN=polI PE=3 SV=1
CoA-binding domain protein {ECO:0000313|EMBL:ABV10693.1};	unknown	A8AUK7	A8AUK7	30.8715065381795	31.033073725297	30.6945805607375	30.6601669712433	30.5531402122165	30.5364856733506	31.0489050628813	30.6651722550147	30.5164120036421	30.2809808184339	30.3207628578474	30.2175690374666	tr|A8AUK7|A8AUK7_STRGC CoA-binding domain protein OS=Streptococcus gordonii (strain Challis / ATCC 35105 / BCRC 15272 / CH1 / DL1 / V288) OX=467705 GN=SGO_0146 PE=4 SV=1
Uncharacterized protein {ECO:0000313|EMBL:ABV09294.1};	unknown	A8AUK9	A8AUK9	25.3471520303284	25.9877573630122	25.8185242178035	26.5244010708939	NA	26.7185368337642	25.9661603959059	26.8806338723315	25.6284429833308	24.7164367777384	24.5660603392727	24.6190601764931	tr|A8AUK9|A8AUK9_STRGC Uncharacterized protein OS=Streptococcus gordonii (strain Challis / ATCC 35105 / BCRC 15272 / CH1 / DL1 / V288) OX=467705 GN=SGO_0148 PE=4 SV=1
Alpha-L-fucosidase {ECO:0000313|EMBL:ABV10439.1};	fucA1	A8AUL1	A8AUL1	24.2977936073919	NA	NA	22.5027941563468	NA	22.6123473045726	22.7157867726462	NA	NA	22.6151106251189	23.1992160575007	NA	tr|A8AUL1|A8AUL1_STRGC Alpha-L-fucosidase OS=Streptococcus gordonii (strain Challis / ATCC 35105 / BCRC 15272 / CH1 / DL1 / V288) OX=467705 GN=fucA1 PE=4 SV=1
Uncharacterized protein {ECO:0000313|EMBL:ABV10763.1};	unknown	A8AUL2	A8AUL2	24.6057765665749	24.3199252860493	24.734832758797	24.4035868321026	24.100641251499	24.569653585874	24.8636985812784	24.2695046000855	24.5978872142289	24.4095481684678	24.6092064155176	24.5596351973529	tr|A8AUL2|A8AUL2_STRGC Uncharacterized protein OS=Streptococcus gordonii (strain Challis / ATCC 35105 / BCRC 15272 / CH1 / DL1 / V288) OX=467705 GN=SGO_0151 PE=4 SV=1
Queuine tRNA-ribosyltransferase {ECO:0000255|HAMAP-Rule:MF_00168};	tgt	A8AUL3	A8AUL3	29.6731949291384	29.0140239866586	29.3443609979224	29.6957417297193	29.2276808793362	29.506106211582	29.4901404389574	29.5447762340984	29.148680817469	30.1867550583965	29.9371832181024	30.2365944846466	sp|A8AUL3|TGT_STRGC Queuine tRNA-ribosyltransferase OS=Streptococcus gordonii (strain Challis / ATCC 35105 / BCRC 15272 / CH1 / DL1 / V288) OX=467705 GN=tgt PE=3 SV=1
tRNA-specific adenosine deaminase {ECO:0000256|HAMAP-Rule:MF_00972};	tadA	A8AUL4	A8AUL4	NA	NA	NA	NA	25.3132941549077	NA	NA	24.0458482304369	24.1656122545917	23.2196886524644	NA	26.0379375435986	tr|A8AUL4|A8AUL4_STRGC tRNA-specific adenosine deaminase OS=Streptococcus gordonii (strain Challis / ATCC 35105 / BCRC 15272 / CH1 / DL1 / V288) OX=467705 GN=tadA PE=3 SV=1
Glucose-6-phosphate isomerase {ECO:0000255|HAMAP-Rule:MF_00473};	pgi	A8AUL5	A8AUL5	35.4823064986787	35.2723064874671	34.9568203906036	35.4006144965854	35.3278854527561	35.3909477969896	35.2376300393592	35.3906457455258	35.5365166758987	34.6695030004967	34.8029451633404	34.7659533499998	sp|A8AUL5|G6PI_STRGC Glucose-6-phosphate isomerase OS=Streptococcus gordonii (strain Challis / ATCC 35105 / BCRC 15272 / CH1 / DL1 / V288) OX=467705 GN=pgi PE=3 SV=1
Uncharacterized protein {ECO:0000313|EMBL:ABV10460.1};	unknown	A8AUL6	A8AUL6	28.6442936978416	28.9176773143254	28.2024773120276	28.6326298519948	28.6993483220942	28.8074710650529	28.4895558702789	28.6108029724778	29.2263713363463	29.3159324820895	29.2245243800042	29.5807619012367	tr|A8AUL6|A8AUL6_STRGC Uncharacterized protein OS=Streptococcus gordonii (strain Challis / ATCC 35105 / BCRC 15272 / CH1 / DL1 / V288) OX=467705 GN=SGO_0155 PE=4 SV=1
Uncharacterized protein {ECO:0000313|EMBL:ABV11047.1};	unknown	A8AUL7	A8AUL7	28.5830524337004	28.7601381846987	28.9957455679677	28.5797384187202	28.7102933014541	28.8570138002138	28.7560718882643	28.6667359533705	28.9913078466671	29.4322893941348	29.4341867144738	29.3923402126512	tr|A8AUL7|A8AUL7_STRGC Uncharacterized protein OS=Streptococcus gordonii (strain Challis / ATCC 35105 / BCRC 15272 / CH1 / DL1 / V288) OX=467705 GN=SGO_0156 PE=4 SV=1
Uncharacterized protein {ECO:0000313|EMBL:ABV09551.1};	unknown	A8AUL8	A8AUL8	25.0691115676171	24.3994268052697	25.8773966418842	24.7569831529537	25.7365931697871	24.7440532596241	25.0226319602299	24.5668743365695	24.4779554287942	24.1366498714625	24.5425457257305	24.7421257679102	tr|A8AUL8|A8AUL8_STRGC Uncharacterized protein OS=Streptococcus gordonii (strain Challis / ATCC 35105 / BCRC 15272 / CH1 / DL1 / V288) OX=467705 GN=SGO_0157 PE=4 SV=1
2,3,4,5-tetrahydropyridine-2,6-dicarboxylate N-acetyltransferase {ECO:0000255|HAMAP-Rule:MF_01691};	dapH	A8AUL9	A8AUL9	31.1281426200255	31.1498776436361	31.2029012484552	31.0905315692046	30.980652972608	31.0937283544278	31.1266167037341	31.0708460183402	31.003529938244	30.9425173403952	31.12614969572	31.005298139495	sp|A8AUL9|DAPH_STRGC 2,3,4,5-tetrahydropyridine-2,6-dicarboxylate N-acetyltransferase OS=Streptococcus gordonii (strain Challis / ATCC 35105 / BCRC 15272 / CH1 / DL1 / V288) OX=467705 GN=dapH PE=3 SV=1
N-acetyldiaminopimelate deacetylase {ECO:0000255|HAMAP-Rule:MF_01692};	unknown	A8AUM0	A8AUM0	28.0230066183249	26.8187157625445	26.9530280246076	27.9475759575961	28.3577175692756	26.9221206808215	28.1415627692784	28.5949916639195	27.1851406001552	27.163699195337	27.0981226034057	26.9361839429753	sp|A8AUM0|DAPEL_STRGC N-acetyldiaminopimelate deacetylase OS=Streptococcus gordonii (strain Challis / ATCC 35105 / BCRC 15272 / CH1 / DL1 / V288) OX=467705 GN=SGO_0159 PE=3 SV=1
5-formyltetrahydrofolate cyclo-ligase {ECO:0000256|RuleBase:RU361279};	unknown	A8AUM1	A8AUM1	25.7681950022478	25.4612878723233	25.0906134926447	23.3804549839302	26.1647293367317	26.4291097848669	25.2987356945796	26.1621880994405	26.3339086472364	25.505166188331	25.6445499419788	26.0516309595762	tr|A8AUM1|A8AUM1_STRGC 5-formyltetrahydrofolate cyclo-ligase OS=Streptococcus gordonii (strain Challis / ATCC 35105 / BCRC 15272 / CH1 / DL1 / V288) OX=467705 GN=SGO_0160 PE=3 SV=1
Membrane dipeptidase {ECO:0000256|ARBA:ARBA00013110};	abpB	A8AUM3	A8AUM3	22.693917491136	24.7817171909383	24.8634668943761	24.1824129798965	26.7741624664272	27.2209757563593	26.7356197192844	25.1385428670473	24.0411754517438	NA	NA	NA	tr|A8AUM3|A8AUM3_STRGC Membrane dipeptidase OS=Streptococcus gordonii (strain Challis / ATCC 35105 / BCRC 15272 / CH1 / DL1 / V288) OX=467705 GN=abpB PE=3 SV=1
UTP--glucose-1-phosphate uridylyltransferase {ECO:0000256|ARBA:ARBA00012415, ECO:0000256|RuleBase:RU361259};	galU	A8AUM4	A8AUM4	30.9934133500423	30.9968852636003	31.1073530445767	30.9585185793329	30.7622692016869	30.6943518256689	30.8153566018856	31.0294927422531	31.1741156142672	30.9638189021615	30.8539241398443	30.9676518512386	tr|A8AUM4|A8AUM4_STRGC UTP--glucose-1-phosphate uridylyltransferase OS=Streptococcus gordonii (strain Challis / ATCC 35105 / BCRC 15272 / CH1 / DL1 / V288) OX=467705 GN=galU PE=3 SV=1
Glycerol-3-phosphate dehydrogenase [NAD(P)+] {ECO:0000255|HAMAP-Rule:MF_00394};	gpsA	A8AUM5	A8AUM5	31.9174488494816	31.7122729116547	30.8163589929138	31.7083675483212	31.418203601151	31.5376515662641	31.7661261699188	31.7946015372386	32.0265864592581	31.8698935277851	31.8148578986576	31.7265270376278	sp|A8AUM5|GPDA_STRGC Glycerol-3-phosphate dehydrogenase [NAD(P)+] OS=Streptococcus gordonii (strain Challis / ATCC 35105 / BCRC 15272 / CH1 / DL1 / V288) OX=467705 GN=gpsA PE=3 SV=1
ABC transporter, permease/ATP-binding protein SP2075 {ECO:0000313|EMBL:ABV09284.1};	unknown	A8AUM6	A8AUM6	28.3183417232237	27.9219096247936	28.0414975617992	27.8186122664719	28.2274755766526	28.142575019046	28.3002236907582	27.5081435120213	27.5087207767669	28.3973210280293	28.277560916952	27.6694619132886	tr|A8AUM6|A8AUM6_STRGC ABC transporter, permease/ATP-binding protein SP2075 OS=Streptococcus gordonii (strain Challis / ATCC 35105 / BCRC 15272 / CH1 / DL1 / V288) OX=467705 GN=SGO_0165 PE=4 SV=1
ABC transporter, permease/ATP-binding protein SP2073 {ECO:0000313|EMBL:ABV10032.1};	unknown	A8AUM7	A8AUM7	27.6960509119453	27.7231846613118	28.137290761516	27.560785936153	26.9175088310493	27.7177368533214	27.3827782088904	27.5315265694874	27.0446762530412	26.7896439089272	27.6400721889891	27.4680844605616	tr|A8AUM7|A8AUM7_STRGC ABC transporter, permease/ATP-binding protein SP2073 OS=Streptococcus gordonii (strain Challis / ATCC 35105 / BCRC 15272 / CH1 / DL1 / V288) OX=467705 GN=SGO_0166 PE=4 SV=1
Glutamine amidotransferase {ECO:0000313|EMBL:ABV10596.1};	unknown	A8AUM8	A8AUM8	24.1458398289394	26.4657197066685	23.670346464343	24.573504662634	26.0636298330483	27.0757254147786	27.3825619610058	26.0292154066689	27.4732119616715	24.3596703560229	26.0552506794694	26.9814199938218	tr|A8AUM8|A8AUM8_STRGC Glutamine amidotransferase OS=Streptococcus gordonii (strain Challis / ATCC 35105 / BCRC 15272 / CH1 / DL1 / V288) OX=467705 GN=SGO_0167 PE=4 SV=1
Hydrolase, NUDIX family {ECO:0000313|EMBL:ABV10250.1};	unknown	A8AUM9	A8AUM9	23.7104812902916	24.7343159271491	23.8482689153937	24.5559853200014	23.2895495268209	23.7896413679983	23.9519338946238	24.5445537755571	23.640855370489	25.0969287873546	24.1914959862064	24.9617595446338	tr|A8AUM9|A8AUM9_STRGC Hydrolase, NUDIX family OS=Streptococcus gordonii (strain Challis / ATCC 35105 / BCRC 15272 / CH1 / DL1 / V288) OX=467705 GN=SGO_0168 PE=4 SV=1
dUTP diphosphatase {ECO:0000256|ARBA:ARBA00012379};	dut	A8AUN0	A8AUN0	29.2786189592045	29.7017282464774	29.3161533551632	29.3568237387698	28.4497374555983	29.4355750621912	29.2217213106265	28.6029680922841	28.9721296385965	29.2633851132046	28.9830394128636	29.4727336823848	tr|A8AUN0|A8AUN0_STRGC dUTP diphosphatase OS=Streptococcus gordonii (strain Challis / ATCC 35105 / BCRC 15272 / CH1 / DL1 / V288) OX=467705 GN=dut PE=4 SV=1
Isochorismatase domain-containing protein {ECO:0000259|Pfam:PF00857};	unknown	A8AUN1	A8AUN1	22.5787308721197	24.3634418412342	24.5311492896309	22.879724504405	24.4252977606474	24.0675451671115	23.9130816485113	25.0174510573237	24.1684971892624	24.459822186466	22.4640159626278	NA	tr|A8AUN1|A8AUN1_STRGC Isochorismatase domain-containing protein OS=Streptococcus gordonii (strain Challis / ATCC 35105 / BCRC 15272 / CH1 / DL1 / V288) OX=467705 GN=SGO_0170 PE=4 SV=1
DNA repair protein RadA {ECO:0000256|HAMAP-Rule:MF_01498, ECO:0000256|RuleBase:RU003555};	radA	A8AUN2	A8AUN2	29.2496696065732	29.2031950103827	29.3080172008108	29.1910169116622	29.1942329462172	29.5029184907348	29.3305778645453	29.5473068890067	29.1933325448841	29.8011819624853	29.8563167561963	29.3002120473384	tr|A8AUN2|A8AUN2_STRGC DNA repair protein RadA OS=Streptococcus gordonii (strain Challis / ATCC 35105 / BCRC 15272 / CH1 / DL1 / V288) OX=467705 GN=radA PE=3 SV=1
Uncharacterized protein {ECO:0000313|EMBL:ABV11088.1};	unknown	A8AUN3	A8AUN3	29.2519954839926	28.356298249578	29.3741038747269	28.9310609194253	28.8880923910557	27.9956562881049	28.573842496127	29.0594262795766	28.9173811544972	28.8457793263258	28.8147125694913	28.7055570344445	tr|A8AUN3|A8AUN3_STRGC Uncharacterized protein OS=Streptococcus gordonii (strain Challis / ATCC 35105 / BCRC 15272 / CH1 / DL1 / V288) OX=467705 GN=SGO_0172 PE=4 SV=1
Carbonic anhydrase {ECO:0000313|EMBL:ABV09425.1};	unknown	A8AUN4	A8AUN4	27.7574665962968	27.594785716783	27.8774742804374	27.9122269482775	27.6873975645644	27.9071086787079	27.6033412592895	27.4273635865082	26.7139274626917	28.1537938658661	28.2629014774634	27.9752620639934	tr|A8AUN4|A8AUN4_STRGC Carbonic anhydrase OS=Streptococcus gordonii (strain Challis / ATCC 35105 / BCRC 15272 / CH1 / DL1 / V288) OX=467705 GN=SGO_0173 PE=4 SV=1
Glutamate--tRNA ligase {ECO:0000255|HAMAP-Rule:MF_00022};	gltX	A8AUN5	A8AUN5	32.487789327249	32.7324434278407	32.7211334000178	32.7124562509234	32.7099154333373	32.5002543964807	32.4470813518662	32.9841093547661	32.801537743223	32.7033527688216	32.5945938491982	32.354190258918	sp|A8AUN5|SYE_STRGC Glutamate--tRNA ligase OS=Streptococcus gordonii (strain Challis / ATCC 35105 / BCRC 15272 / CH1 / DL1 / V288) OX=467705 GN=gltX PE=3 SV=1
Argininosuccinate synthase {ECO:0000255|HAMAP-Rule:MF_00005};	argG	A8AUN6	A8AUN6	29.1935440152444	29.4949509141117	28.5932925867974	27.7669955803986	26.2482427301832	29.7901854466917	29.1839599878862	27.8234641629219	29.2791356455903	28.7352072604512	29.2233768732101	28.5497375737914	sp|A8AUN6|ASSY_STRGC Argininosuccinate synthase OS=Streptococcus gordonii (strain Challis / ATCC 35105 / BCRC 15272 / CH1 / DL1 / V288) OX=467705 GN=argG PE=3 SV=1
Argininosuccinate lyase {ECO:0000255|HAMAP-Rule:MF_00006};	argH	A8AUN7	A8AUN7	26.7298118858997	28.1843122042189	27.9769256383193	27.5667191288508	26.8789766289348	28.0026251675225	27.5929859011438	27.1110947421226	27.6969476187846	28.2661215751471	27.7034493606062	28.2068513069108	sp|A8AUN7|ARLY_STRGC Argininosuccinate lyase OS=Streptococcus gordonii (strain Challis / ATCC 35105 / BCRC 15272 / CH1 / DL1 / V288) OX=467705 GN=argH PE=3 SV=1
Ribonuclease P protein component {ECO:0000255|HAMAP-Rule:MF_00227};	rnpA	A8AUN9	A8AUN9	26.9737463390867	26.7358403777026	26.8564980100523	26.385698630169	26.0112225017981	26.790637584996	26.4189800747005	26.1464868366029	26.4097066910567	26.2604545908206	26.4292429559329	26.4172960637156	sp|A8AUN9|RNPA_STRGC Ribonuclease P protein component OS=Streptococcus gordonii (strain Challis / ATCC 35105 / BCRC 15272 / CH1 / DL1 / V288) OX=467705 GN=rnpA PE=3 SV=1
Membrane protein insertase YidC {ECO:0000256|HAMAP-Rule:MF_01811};	yidC	A8AUP0	A8AUP0	27.2651688243325	24.1564357563194	27.4573600201508	27.3013982480992	27.4794026462209	27.5837029417144	27.526663179388	26.871327164931	27.4594409436191	28.1255199009095	28.4959359631624	28.2244960462555	tr|A8AUP0|A8AUP0_STRGC Membrane protein insertase YidC OS=Streptococcus gordonii (strain Challis / ATCC 35105 / BCRC 15272 / CH1 / DL1 / V288) OX=467705 GN=yidC PE=3 SV=1
R3H domain-containing protein {ECO:0000259|PROSITE:PS51061};	jag	A8AUP1	A8AUP1	31.6198849592574	31.7963723809455	31.8796078162357	31.5244156184938	32.3026741656135	32.1978904149981	31.9910622216069	31.9483133143945	32.1783613983449	31.9673074009481	32.3370454008477	32.0804371123798	tr|A8AUP1|A8AUP1_STRGC R3H domain-containing protein OS=Streptococcus gordonii (strain Challis / ATCC 35105 / BCRC 15272 / CH1 / DL1 / V288) OX=467705 GN=jag PE=4 SV=1
Lipoprotein, putative {ECO:0000313|EMBL:ABV11032.1};	unknown	A8AUP2	A8AUP2	24.8511065738366	25.5450774571803	24.5045141368061	25.8243988369633	24.3534059506588	25.2613024488509	23.8104765944667	25.259793033001	24.9218966995935	26.6529266797272	26.1478474525612	26.8728114081747	tr|A8AUP2|A8AUP2_STRGC Lipoprotein, putative OS=Streptococcus gordonii (strain Challis / ATCC 35105 / BCRC 15272 / CH1 / DL1 / V288) OX=467705 GN=SGO_0181 PE=4 SV=1
Sakacin A production response regulator {ECO:0000313|EMBL:ABV10764.1};	sapR	A8AUP3	A8AUP3	27.4434269521966	28.2049915056977	27.9253152201259	28.8200731007239	27.9005770628891	28.1980323282044	28.6057752746795	27.6770108876872	28.726697854986	28.3539861020697	27.8429006569197	28.4644458914805	tr|A8AUP3|A8AUP3_STRGC Sakacin A production response regulator OS=Streptococcus gordonii (strain Challis / ATCC 35105 / BCRC 15272 / CH1 / DL1 / V288) OX=467705 GN=sapR PE=4 SV=1
Urease cluster protein {ECO:0000313|EMBL:ABV11017.1};	unknown	A8AUP5	A8AUP5	NA	NA	NA	NA	NA	NA	NA	NA	NA	23.4162226015689	23.2739946219083	23.0295286296734	tr|A8AUP5|A8AUP5_STRGC Urease cluster protein OS=Streptococcus gordonii (strain Challis / ATCC 35105 / BCRC 15272 / CH1 / DL1 / V288) OX=467705 GN=SGO_0184 PE=4 SV=1
Transcription regulator-like protein yozG {ECO:0000313|EMBL:ABV09576.1};	unknown	A8AUP6	A8AUP6	25.5887095292238	25.1127384929764	24.6415714945409	24.4899330384675	25.4053114750738	24.9879508627734	25.2166971658997	24.7374144849358	24.8662882715757	26.5039652352266	26.2778931474519	26.4377239595093	tr|A8AUP6|A8AUP6_STRGC Transcription regulator-like protein yozG OS=Streptococcus gordonii (strain Challis / ATCC 35105 / BCRC 15272 / CH1 / DL1 / V288) OX=467705 GN=SGO_0185 PE=4 SV=1
Hydrolase, TatD family {ECO:0000313|EMBL:ABV10314.1};	unknown	A8AUP9	A8AUP9	29.2071407600246	29.1951521161484	28.7291976769598	29.3552700255526	28.6589460736276	29.1909874830767	29.0818617710326	29.1590889874215	29.4360902396017	28.8726800978313	29.0684062673905	29.370108973018	tr|A8AUP9|A8AUP9_STRGC Hydrolase, TatD family OS=Streptococcus gordonii (strain Challis / ATCC 35105 / BCRC 15272 / CH1 / DL1 / V288) OX=467705 GN=SGO_0188 PE=4 SV=1
Ribonuclease M5 {ECO:0000256|HAMAP-Rule:MF_01469};	rnmV	A8AUQ0	A8AUQ0	24.7946105506667	25.3840627168863	25.1314951464654	24.9834808659178	25.1590345761038	25.4640488741045	25.5014996021851	25.2163154429999	25.1016138587926	26.1153829780434	26.0809084978803	25.8709061926598	tr|A8AUQ0|A8AUQ0_STRGC Ribonuclease M5 OS=Streptococcus gordonii (strain Challis / ATCC 35105 / BCRC 15272 / CH1 / DL1 / V288) OX=467705 GN=rnmV PE=3 SV=1
Uncharacterized protein {ECO:0000313|EMBL:ABV10755.1};	unknown	A8AUQ1	A8AUQ1	28.3969883667366	28.2222634335448	27.8874005400336	27.7757509856398	28.396920708082	28.0898972598312	28.4466842573153	28.4198667853829	28.261518182279	27.5016024391432	28.0741678730403	27.5096601054881	tr|A8AUQ1|A8AUQ1_STRGC Uncharacterized protein OS=Streptococcus gordonii (strain Challis / ATCC 35105 / BCRC 15272 / CH1 / DL1 / V288) OX=467705 GN=SGO_0190 PE=4 SV=1
SseB domain-containing protein {ECO:0000259|Pfam:PF07179};	unknown	A8AUQ2	A8AUQ2	26.5097574310484	26.8433172145538	25.975611287732	26.6896232304578	26.0514831824807	26.4244892607112	26.2247002970866	25.8899351117033	27.5086770875878	25.1231373404399	26.6049469758249	26.935854512379	tr|A8AUQ2|A8AUQ2_STRGC SseB domain-containing protein OS=Streptococcus gordonii (strain Challis / ATCC 35105 / BCRC 15272 / CH1 / DL1 / V288) OX=467705 GN=SGO_0191 PE=4 SV=1
Uncharacterized protein {ECO:0000313|EMBL:ABV09875.1};	unknown	A8AUQ3	A8AUQ3	25.8505771713626	25.7601027422197	25.9223207706244	25.6752942825511	26.1645879697267	26.2978832614522	26.0615179056309	25.8307792488447	25.9187102533028	25.5436591192966	26.1188574960641	25.3340180876324	tr|A8AUQ3|A8AUQ3_STRGC Uncharacterized protein OS=Streptococcus gordonii (strain Challis / ATCC 35105 / BCRC 15272 / CH1 / DL1 / V288) OX=467705 GN=SGO_0192 PE=4 SV=1
Ribosomal RNA small subunit methyltransferase A {ECO:0000255|HAMAP-Rule:MF_00607};	rsmA	A8AUQ4	A8AUQ4	30.2768466712348	30.0662389897252	30.5220326137236	30.2349980344105	30.4652234932026	29.9700617636801	30.4867020670154	30.0966212780814	30.165411925581	29.8934844171497	30.0336504740091	30.4080667869257	sp|A8AUQ4|RSMA_STRGC Ribosomal RNA small subunit methyltransferase A OS=Streptococcus gordonii (strain Challis / ATCC 35105 / BCRC 15272 / CH1 / DL1 / V288) OX=467705 GN=rsmA PE=3 SV=1
Small ribosomal subunit biogenesis GTPase RsgA {ECO:0000256|HAMAP-Rule:MF_01820};	rsgA	A8AUQ7	A8AUQ7	25.7745221777549	24.2071549932969	25.6668132812014	25.5384672465609	25.883002668551	25.3196077198274	26.050340151698	24.7181752174573	26.2847588272885	26.0536296761967	24.838114995359	26.3109915811511	tr|A8AUQ7|A8AUQ7_STRGC Small ribosomal subunit biogenesis GTPase RsgA OS=Streptococcus gordonii (strain Challis / ATCC 35105 / BCRC 15272 / CH1 / DL1 / V288) OX=467705 GN=rsgA PE=3 SV=1
Ribulose-phosphate 3-epimerase {ECO:0000256|ARBA:ARBA00013188, ECO:0000256|HAMAP-Rule:MF_02227, ECO:0000256|PIRNR:PIRNR001461};	rpe	A8AUQ8	A8AUQ8	31.8684140781709	31.5282325316396	31.7882261370996	31.8548154002729	31.5870801552645	31.9751468905729	31.6622633957945	31.8848596279143	31.9566099373837	31.8811655921646	31.9603607898856	32.0614970689346	tr|A8AUQ8|A8AUQ8_STRGC Ribulose-phosphate 3-epimerase OS=Streptococcus gordonii (strain Challis / ATCC 35105 / BCRC 15272 / CH1 / DL1 / V288) OX=467705 GN=rpe PE=3 SV=1
Thiamine pyrophosphokinase {ECO:0000313|EMBL:ABV10624.1};	unknown	A8AUQ9	A8AUQ9	25.9126550570816	25.7345763435665	26.2379687448029	NA	26.4400009173997	26.1943386511352	26.1088430104894	26.0741985380249	25.7527774874578	27.0196507225437	26.4704623740431	25.9157091368284	tr|A8AUQ9|A8AUQ9_STRGC Thiamine pyrophosphokinase OS=Streptococcus gordonii (strain Challis / ATCC 35105 / BCRC 15272 / CH1 / DL1 / V288) OX=467705 GN=SGO_0199 PE=4 SV=1
Competence-induced protein Ccs50 {ECO:0000313|EMBL:ABV09249.1};	unknown	A8AUR0	A8AUR0	28.3173581806353	28.9404958592406	28.9762763745647	28.5900182581915	28.9250287100249	29.0465540794156	28.7112864504337	28.2553563951011	28.5216329302742	28.0867892865793	28.6840502270765	28.1668533539877	tr|A8AUR0|A8AUR0_STRGC Competence-induced protein Ccs50 OS=Streptococcus gordonii (strain Challis / ATCC 35105 / BCRC 15272 / CH1 / DL1 / V288) OX=467705 GN=SGO_0200 PE=3 SV=1
Cmp-binding-factor 1 {ECO:0000313|EMBL:ABV09725.1};	unknown	A8AUR1	A8AUR1	30.7399239470009	30.7685401400332	30.8432686965326	31.278333035384	30.8312493475762	30.9406097367201	30.8821844987232	31.0633544763858	30.9803956067364	30.6991245935232	30.8330815199408	31.1297139421436	tr|A8AUR1|A8AUR1_STRGC Cmp-binding-factor 1 OS=Streptococcus gordonii (strain Challis / ATCC 35105 / BCRC 15272 / CH1 / DL1 / V288) OX=467705 GN=SGO_0201 PE=4 SV=1
Pur operon repressor {ECO:0000256|ARBA:ARBA00018449};	unknown	A8AUR2	A8AUR2	30.9384266526199	30.8960863745225	30.9167949074272	31.0409702904393	30.7077159716656	30.6696017282061	30.8417390683153	30.9913927692672	30.9329410003155	30.7008817274832	30.9467806983042	31.1627455564529	tr|A8AUR2|A8AUR2_STRGC Pur operon repressor OS=Streptococcus gordonii (strain Challis / ATCC 35105 / BCRC 15272 / CH1 / DL1 / V288) OX=467705 GN=SGO_0202 PE=3 SV=1
Uncharacterized protein {ECO:0000313|EMBL:ABV09888.1};	unknown	A8AUR3	A8AUR3	NA	NA	NA	NA	22.5444117072414	NA	NA	NA	NA	NA	NA	NA	tr|A8AUR3|A8AUR3_STRGC Uncharacterized protein OS=Streptococcus gordonii (strain Challis / ATCC 35105 / BCRC 15272 / CH1 / DL1 / V288) OX=467705 GN=SGO_0203 PE=4 SV=1
30S ribosomal protein S7 {ECO:0000255|HAMAP-Rule:MF_00480};	rpsG	A8AUR5	A8AUR5	34.4719694748683	34.6273004641471	34.6143004083477	34.6259261073019	34.7865278007432	34.6296457260725	34.6583365822882	34.7117037729006	34.5965377890989	35.0563008277518	35.0241215608123	34.9604489486734	sp|A8AUR5|RS7_STRGC 30S ribosomal protein S7 OS=Streptococcus gordonii (strain Challis / ATCC 35105 / BCRC 15272 / CH1 / DL1 / V288) OX=467705 GN=rpsG PE=3 SV=1
Elongation factor G {ECO:0000255|HAMAP-Rule:MF_00054};	fusA	A8AUR6	A8AUR6	36.12862018585	36.2904588236449	36.234154156903	36.3181480328382	35.9787650386462	36.1257016671306	36.2088670476733	36.1681043311829	36.2894145596882	36.6587642874299	36.6547519669747	36.6561060748964	sp|A8AUR6|EFG_STRGC Elongation factor G OS=Streptococcus gordonii (strain Challis / ATCC 35105 / BCRC 15272 / CH1 / DL1 / V288) OX=467705 GN=fusA PE=3 SV=1
Glyceraldehyde-3-phosphate dehydrogenase {ECO:0000256|ARBA:ARBA00021022, ECO:0000256|RuleBase:RU361160};	gap	A8AUR7	A8AUR7	38.0453734150581	38.1328627159868	38.2109454983698	38.2764591905723	38.184019200942	38.3356450227525	38.1592981505698	38.1457312770912	38.3276672407436	37.8496537739128	37.7012375427064	37.6610972757127	tr|A8AUR7|A8AUR7_STRGC Glyceraldehyde-3-phosphate dehydrogenase OS=Streptococcus gordonii (strain Challis / ATCC 35105 / BCRC 15272 / CH1 / DL1 / V288) OX=467705 GN=gap PE=3 SV=1
Mannosyl-glycoprotein endo-beta-N-acetylglucosaminidase {ECO:0000256|ARBA:ARBA00012566};	unknown	A8AUR8	A8AUR8	NA	25.1357287559448	24.2221660921865	24.1282692106761	25.3646386869226	24.6844682251996	23.7250320503627	NA	22.8883243947809	22.4375766170162	NA	26.5596452224791	tr|A8AUR8|A8AUR8_STRGC Mannosyl-glycoprotein endo-beta-N-acetylglucosaminidase OS=Streptococcus gordonii (strain Challis / ATCC 35105 / BCRC 15272 / CH1 / DL1 / V288) OX=467705 GN=SGO_0208 PE=3 SV=1
Phosphoglycerate kinase {ECO:0000255|HAMAP-Rule:MF_00145};	pgk	A8AUR9	A8AUR9	35.8512105154528	35.8731670155932	35.8128754530956	35.7647722118918	36.0790004866358	35.7200683776543	35.9511312392955	35.7872355912585	35.9193508679207	35.7090557047198	35.5279221876955	35.6033851657611	sp|A8AUR9|PGK_STRGC Phosphoglycerate kinase OS=Streptococcus gordonii (strain Challis / ATCC 35105 / BCRC 15272 / CH1 / DL1 / V288) OX=467705 GN=pgk PE=3 SV=1
Streptococcal surface protein A {ECO:0000313|EMBL:ABV10916.1};	sspA	A8AUS0	A8AUS0	32.5646065174139	32.7483960207135	32.9314754512547	31.9871537693674	32.9321539006838	33.0130047634598	32.7882669488034	32.2746776652349	32.4126019185394	32.5400494483122	32.2722087573848	32.3510580075699	tr|A8AUS0|A8AUS0_STRGC Streptococcal surface protein A OS=Streptococcus gordonii (strain Challis / ATCC 35105 / BCRC 15272 / CH1 / DL1 / V288) OX=467705 GN=sspA PE=3 SV=1
Streptococcal surface protein B {ECO:0000313|EMBL:ABV10074.1};	sspB	A8AUS1	A8AUS1	29.3288488200877	29.1002602300789	29.7854749253731	29.1945109994223	30.323844954101	29.9572904443674	29.2931679460699	29.2445878659907	29.3204526798918	29.4215027210398	29.4649426737565	29.5226336248618	tr|A8AUS1|A8AUS1_STRGC Streptococcal surface protein B OS=Streptococcus gordonii (strain Challis / ATCC 35105 / BCRC 15272 / CH1 / DL1 / V288) OX=467705 GN=sspB PE=3 SV=1
Putative peptidoglycan hydrolase and general stress protein {ECO:0000313|EMBL:ABV10980.1};	unknown	A8AUS2	A8AUS2	25.5818637466986	NA	NA	24.9310484292809	NA	NA	24.617836602292	NA	25.113197926137	24.9917847443284	NA	25.3938959247051	tr|A8AUS2|A8AUS2_STRGC Putative peptidoglycan hydrolase and general stress protein OS=Streptococcus gordonii (strain Challis / ATCC 35105 / BCRC 15272 / CH1 / DL1 / V288) OX=467705 GN=SGO_0212 PE=4 SV=1
Transcription regulator, MerR family {ECO:0000313|EMBL:ABV11019.1};	unknown	A8AUS4	A8AUS4	28.1946372107614	29.0953883726474	28.7510605263044	28.7444217407686	29.4979360199466	28.8252081667525	29.2581784878986	28.7399974498353	28.4547524376686	27.1096540630291	28.0944596779915	27.3300267416732	tr|A8AUS4|A8AUS4_STRGC Transcription regulator, MerR family OS=Streptococcus gordonii (strain Challis / ATCC 35105 / BCRC 15272 / CH1 / DL1 / V288) OX=467705 GN=SGO_0214 PE=4 SV=1
Glutamine synthetase I alpha {ECO:0000256|ARBA:ARBA00022288};	glnA	A8AUS5	A8AUS5	32.936907819782	33.2282071284037	33.1705408615535	33.0956051475732	33.1926971141448	33.3228553058629	33.2525157213182	33.1863532967281	33.2139082068728	32.3856456007592	32.1407275494023	32.4342872009774	tr|A8AUS5|A8AUS5_STRGC Glutamine synthetase I alpha OS=Streptococcus gordonii (strain Challis / ATCC 35105 / BCRC 15272 / CH1 / DL1 / V288) OX=467705 GN=glnA PE=3 SV=1
Histone acetyltransferase HPA2 {ECO:0000313|EMBL:ABV09683.1};	unknown	A8AUS6	A8AUS6	23.056349076137	NA	22.6798736234338	NA	NA	NA	23.820031397696	25.2256065286594	23.4239544082844	NA	NA	NA	tr|A8AUS6|A8AUS6_STRGC Histone acetyltransferase HPA2 OS=Streptococcus gordonii (strain Challis / ATCC 35105 / BCRC 15272 / CH1 / DL1 / V288) OX=467705 GN=SGO_0216 PE=4 SV=1
Divalent metal cation transporter MntH {ECO:0000256|HAMAP-Rule:MF_00221};	mntH	A8AUS7	A8AUS7	26.0868307259309	26.1864519788204	27.1131190141588	25.8129524164762	26.1263367812614	27.0343476204118	26.3678793001171	25.8361423220382	26.1166146852948	25.5925192722799	25.7543467418114	24.6870304996484	tr|A8AUS7|A8AUS7_STRGC Divalent metal cation transporter MntH OS=Streptococcus gordonii (strain Challis / ATCC 35105 / BCRC 15272 / CH1 / DL1 / V288) OX=467705 GN=mntH PE=3 SV=1
Ribonuclease J {ECO:0000256|HAMAP-Rule:MF_01491};	rnj	A8AUS8	A8AUS8	32.2764435546457	32.2477938622898	32.3476250771971	32.6039101749586	32.4903512354867	32.4449925682729	32.4197814352679	32.4882543340413	32.2600741362762	32.4921113458604	32.4787494865239	32.3080655989075	tr|A8AUS8|A8AUS8_STRGC Ribonuclease J OS=Streptococcus gordonii (strain Challis / ATCC 35105 / BCRC 15272 / CH1 / DL1 / V288) OX=467705 GN=rnj PE=3 SV=1
Glycoprotein endopeptidase {ECO:0000313|EMBL:ABV09483.1};	unknown	A8AUT0	A8AUT0	26.7576748913135	27.1098350054906	27.3261504106633	27.0008098113877	25.8255399241128	26.4420695719045	26.4571820354854	26.1755736705981	27.0975568970332	26.1257463638356	24.4016951714721	26.9761719326792	tr|A8AUT0|A8AUT0_STRGC Glycoprotein endopeptidase OS=Streptococcus gordonii (strain Challis / ATCC 35105 / BCRC 15272 / CH1 / DL1 / V288) OX=467705 GN=SGO_0221 PE=4 SV=1
Ribosomal-protein-alanine N-acetyltransferase {ECO:0000313|EMBL:ABV09968.1};	unknown	A8AUT1	A8AUT1	23.5782142265314	23.2356950314882	24.6575478896154	23.2934660886577	23.2992394943202	25.2484203918999	23.9648626246325	23.7015251163757	24.3852727791516	23.1960671545554	23.4422985950294	23.673388311624	tr|A8AUT1|A8AUT1_STRGC Ribosomal-protein-alanine N-acetyltransferase OS=Streptococcus gordonii (strain Challis / ATCC 35105 / BCRC 15272 / CH1 / DL1 / V288) OX=467705 GN=SGO_0222 PE=4 SV=1
tRNA N6-adenosine threonylcarbamoyltransferase {ECO:0000255|HAMAP-Rule:MF_01445};	tsaD	A8AUT2	A8AUT2	28.9593497810422	28.8096201795548	28.7789912143139	28.7599383516227	28.8829284770177	29.135336955907	28.6579546878085	28.5652875938854	29.2455079230456	28.3399418577287	28.8441155404284	28.6414697388569	sp|A8AUT2|TSAD_STRGC tRNA N6-adenosine threonylcarbamoyltransferase OS=Streptococcus gordonii (strain Challis / ATCC 35105 / BCRC 15272 / CH1 / DL1 / V288) OX=467705 GN=tsaD PE=3 SV=1
Methyltransferase {ECO:0000313|EMBL:ABV09874.1};	unknown	A8AUT5	A8AUT5	29.053256940811	28.2374106402876	27.3734481882142	29.1740853943215	28.2681773849965	28.3822810462827	28.1260346388573	28.9380826129053	28.7477348881027	27.8186369095685	28.0860622242414	28.006126526346	tr|A8AUT5|A8AUT5_STRGC Methyltransferase OS=Streptococcus gordonii (strain Challis / ATCC 35105 / BCRC 15272 / CH1 / DL1 / V288) OX=467705 GN=SGO_0226 PE=4 SV=1
Lipoprotein, putative {ECO:0000313|EMBL:ABV10307.1};	unknown	A8AUT6	A8AUT6	26.1478767310323	25.6500739698192	26.2389804202398	26.4738623842834	24.9763953383984	27.1258543147534	24.8187053626529	NA	26.372606916575	24.5942253057917	24.8930793732754	25.553904554708	tr|A8AUT6|A8AUT6_STRGC Lipoprotein, putative OS=Streptococcus gordonii (strain Challis / ATCC 35105 / BCRC 15272 / CH1 / DL1 / V288) OX=467705 GN=SGO_0227 PE=4 SV=1
Transcription regulator, MerR family {ECO:0000313|EMBL:ABV09523.1};	unknown	A8AUT7	A8AUT7	24.8143935239471	23.7440696539174	23.757016606267	27.8800952691168	23.7621461225348	23.9926890913654	23.9971059301404	24.9200652477225	23.8169005754535	23.7252753290798	28.4888657653638	22.8496517293093	tr|A8AUT7|A8AUT7_STRGC Transcription regulator, MerR family OS=Streptococcus gordonii (strain Challis / ATCC 35105 / BCRC 15272 / CH1 / DL1 / V288) OX=467705 GN=SGO_0228 PE=4 SV=1
Uncharacterized protein {ECO:0000313|EMBL:ABV10128.1};	unknown	A8AUT8	A8AUT8	27.1264376816252	26.5279242867257	26.9359629414205	27.4142203923727	27.0743159101523	27.0309515770385	27.1666673060192	27.1479836791992	27.3142482905418	26.6151802283674	26.9693990606078	27.319637596078	tr|A8AUT8|A8AUT8_STRGC Uncharacterized protein OS=Streptococcus gordonii (strain Challis / ATCC 35105 / BCRC 15272 / CH1 / DL1 / V288) OX=467705 GN=SGO_0229 PE=4 SV=1
Uncharacterized protein {ECO:0000313|EMBL:ABV10870.1};	unknown	A8AUT9	A8AUT9	30.2011632531618	29.4109772360592	29.2064059351912	29.5407130633563	30.0734601256993	29.6460753500664	30.2929861139975	30.1372531160591	29.7737960248312	29.1856126255617	29.4948623483695	29.2133746334579	tr|A8AUT9|A8AUT9_STRGC Uncharacterized protein OS=Streptococcus gordonii (strain Challis / ATCC 35105 / BCRC 15272 / CH1 / DL1 / V288) OX=467705 GN=SGO_0230 PE=4 SV=1
Glycerophosphoryl diester phosphodiesterase family protein {ECO:0000313|EMBL:ABV10402.1};	unknown	A8AUU0	A8AUU0	23.4626812606801	25.0419378860351	23.3706714899779	23.3361737151776	23.7589545609966	23.3998771606815	23.3665603168406	25.1736636518777	22.8552304514364	23.0073500261451	23.0233683847656	22.5284885355289	tr|A8AUU0|A8AUU0_STRGC Glycerophosphoryl diester phosphodiesterase family protein OS=Streptococcus gordonii (strain Challis / ATCC 35105 / BCRC 15272 / CH1 / DL1 / V288) OX=467705 GN=SGO_0231 PE=4 SV=1
Nucleoid-associated protein SGO_0232 {ECO:0000256|HAMAP-Rule:MF_00274};	unknown	A8AUU1	A8AUU1	30.2795786230257	30.3918799196914	30.542440021683	30.0971157143952	30.6677379213555	30.4454615443621	30.4350747871695	30.3691538110728	30.1973402566805	30.5699719216608	30.3985520467475	30.6293975954381	tr|A8AUU1|A8AUU1_STRGC Nucleoid-associated protein SGO_0232 OS=Streptococcus gordonii (strain Challis / ATCC 35105 / BCRC 15272 / CH1 / DL1 / V288) OX=467705 GN=SGO_0232 PE=3 SV=1
Lipoprotein, putative {ECO:0000313|EMBL:ABV09967.1};	unknown	A8AUU2	A8AUU2	28.500031826506	28.6500068010567	28.5973876444333	28.5822790259668	27.6221353333424	28.6676345080901	28.2229325915693	28.6107231647701	28.9329098695388	29.0580388453498	29.2304159418265	28.9756415157995	tr|A8AUU2|A8AUU2_STRGC Lipoprotein, putative OS=Streptococcus gordonii (strain Challis / ATCC 35105 / BCRC 15272 / CH1 / DL1 / V288) OX=467705 GN=SGO_0233 PE=4 SV=1
Xaa-Pro dipeptidyl-peptidase {ECO:0000255|HAMAP-Rule:MF_00698};	pepX	A8AUU3	A8AUU3	30.8729211236778	30.7873085514185	30.8028696707897	30.7043497161462	30.9445827348743	30.922893674275	31.0010349589754	30.8582811605172	30.9110698725124	30.6719466993043	30.8156695945228	30.7881680940909	sp|A8AUU3|PEPX_STRGC Xaa-Pro dipeptidyl-peptidase OS=Streptococcus gordonii (strain Challis / ATCC 35105 / BCRC 15272 / CH1 / DL1 / V288) OX=467705 GN=pepX PE=3 SV=1
Glycerol uptake facilitator protein-like protein {ECO:0000313|EMBL:ABV10664.1};	unknown	A8AUU4	A8AUU4	31.1588375434688	30.6283895153846	31.2085858665403	30.5794067795327	31.3159652615749	31.2508068816232	31.0166669155047	30.9017772366966	30.9914357311549	31.529799326436	31.5228262506759	30.907682197622	tr|A8AUU4|A8AUU4_STRGC Glycerol uptake facilitator protein-like protein OS=Streptococcus gordonii (strain Challis / ATCC 35105 / BCRC 15272 / CH1 / DL1 / V288) OX=467705 GN=SGO_0235 PE=3 SV=1
Membrane protein, putative {ECO:0000313|EMBL:ABV09846.1};	unknown	A8AUU5	A8AUU5	24.7552108787605	24.5868718834974	24.4274784062742	24.4910320156309	24.9928219575447	24.8407436958464	25.5568528455135	23.0079046414552	24.6470093731265	24.2958210944899	25.8686439281087	24.4662269548567	tr|A8AUU5|A8AUU5_STRGC Membrane protein, putative OS=Streptococcus gordonii (strain Challis / ATCC 35105 / BCRC 15272 / CH1 / DL1 / V288) OX=467705 GN=SGO_0236 PE=4 SV=1
CcpA protein (Proteinase) {ECO:0000313|EMBL:ABV09138.1};	ccpA	A8AUU6	A8AUU6	29.6066716095235	29.6344959577268	28.4264972098339	29.2687009062064	29.8808735375414	29.8885584675513	29.7117816799349	29.9652230960501	29.548930993898	30.0055527924916	29.6742876115425	29.6893435704502	tr|A8AUU6|A8AUU6_STRGC CcpA protein (Proteinase) OS=Streptococcus gordonii (strain Challis / ATCC 35105 / BCRC 15272 / CH1 / DL1 / V288) OX=467705 GN=ccpA PE=4 SV=1
Beta-lactamase-like or putative esterase {ECO:0000313|EMBL:ABV10403.1};	unknown	A8AUU7	A8AUU7	NA	22.7015694273696	24.306795151978	NA	NA	24.9178366735779	NA	25.2541217627594	NA	23.4064495924821	25.6242431745385	25.3849168823647	tr|A8AUU7|A8AUU7_STRGC Beta-lactamase-like or putative esterase OS=Streptococcus gordonii (strain Challis / ATCC 35105 / BCRC 15272 / CH1 / DL1 / V288) OX=467705 GN=SGO_0238 PE=4 SV=1
Mevalonate kinase {ECO:0000313|EMBL:ABV09841.1};	mvk	A8AUU8	A8AUU8	26.5311605012071	26.6781668409287	26.7209140039638	27.0694179018497	27.2667406197883	26.3892183992866	27.3057282115371	26.6424920019303	26.2270032666562	27.3421283703891	26.8214248988746	26.8969374561287	tr|A8AUU8|A8AUU8_STRGC Mevalonate kinase OS=Streptococcus gordonii (strain Challis / ATCC 35105 / BCRC 15272 / CH1 / DL1 / V288) OX=467705 GN=mvk PE=4 SV=1
Diphosphomevalonate decarboxylase {ECO:0000256|ARBA:ARBA00012296};	mvaD	A8AUU9	A8AUU9	26.6054845754765	27.1990119270804	27.002632493274	26.7374739678954	26.9040936042724	27.1442078957051	26.8321297652097	26.5515952729565	26.821918752943	26.9302070717552	27.27611905072	26.5798070247296	tr|A8AUU9|A8AUU9_STRGC Diphosphomevalonate decarboxylase OS=Streptococcus gordonii (strain Challis / ATCC 35105 / BCRC 15272 / CH1 / DL1 / V288) OX=467705 GN=mvaD PE=3 SV=1
Phosphomevalonate kinase {ECO:0000256|ARBA:ARBA00012958};	unknown	A8AUV0	A8AUV0	23.653452780465	23.2943369268235	NA	23.9090109847927	24.9552555428988	24.9326225269339	23.8262908283353	23.5375902400901	24.9165511003173	NA	24.010208556774	24.0396434336494	tr|A8AUV0|A8AUV0_STRGC Phosphomevalonate kinase OS=Streptococcus gordonii (strain Challis / ATCC 35105 / BCRC 15272 / CH1 / DL1 / V288) OX=467705 GN=SGO_0241 PE=4 SV=1
Isopentenyl-diphosphate delta-isomerase {ECO:0000255|HAMAP-Rule:MF_00354};	fni	A8AUV1	A8AUV1	26.0495216819584	26.2465935306131	27.2497582009488	26.4768307350153	26.1016306460333	26.4433556674457	25.9477954133194	26.6405516314323	26.1976884957262	25.5833268931476	26.1624317503711	26.1990186140399	sp|A8AUV1|IDI2_STRGC Isopentenyl-diphosphate delta-isomerase OS=Streptococcus gordonii (strain Challis / ATCC 35105 / BCRC 15272 / CH1 / DL1 / V288) OX=467705 GN=fni PE=3 SV=1
3-hydroxy-3-methylglutaryl coenzyme A reductase {ECO:0000256|RuleBase:RU361219};	unknown	A8AUV2	A8AUV2	28.7496391588415	27.4822312331382	28.8062334880479	28.3024862320944	28.4521537588276	27.3561731885575	28.6449334377721	28.6642070248463	28.3034531627927	28.7399983749921	28.105309158492	28.4518663346515	tr|A8AUV2|A8AUV2_STRGC 3-hydroxy-3-methylglutaryl coenzyme A reductase OS=Streptococcus gordonii (strain Challis / ATCC 35105 / BCRC 15272 / CH1 / DL1 / V288) OX=467705 GN=SGO_0243 PE=3 SV=1
Hydroxymethylglutaryl-CoA synthase {ECO:0000313|EMBL:ABV09984.1};	unknown	A8AUV3	A8AUV3	30.2476814880652	30.1193087364146	30.3235633962485	30.3399030983428	30.1989885367067	30.2112079238459	30.186816572485	30.2753794985751	29.9301847666141	30.0320675397034	30.1105649050679	30.2599946171945	tr|A8AUV3|A8AUV3_STRGC Hydroxymethylglutaryl-CoA synthase OS=Streptococcus gordonii (strain Challis / ATCC 35105 / BCRC 15272 / CH1 / DL1 / V288) OX=467705 GN=SGO_0244 PE=3 SV=1
ThrE_2 domain-containing protein {ECO:0000259|Pfam:PF12821};	unknown	A8AUV4	A8AUV4	22.9920398201782	22.6018384870965	23.592099588405	22.8675451996035	22.728427636363	NA	NA	24.0497987973906	23.3355157025638	23.075409921859	NA	22.6774655181259	tr|A8AUV4|A8AUV4_STRGC ThrE_2 domain-containing protein OS=Streptococcus gordonii (strain Challis / ATCC 35105 / BCRC 15272 / CH1 / DL1 / V288) OX=467705 GN=SGO_0245 PE=4 SV=1
Membrane spanning protein {ECO:0000313|EMBL:ABV10262.1};	unknown	A8AUV5	A8AUV5	25.1286470933947	NA	NA	NA	25.8382067436454	NA	NA	24.2658118038997	25.6350047520767	25.5967335468039	24.018876563829	23.6696425104941	tr|A8AUV5|A8AUV5_STRGC Membrane spanning protein OS=Streptococcus gordonii (strain Challis / ATCC 35105 / BCRC 15272 / CH1 / DL1 / V288) OX=467705 GN=SGO_0246 PE=4 SV=1
Formate acetyltransferase {ECO:0000256|ARBA:ARBA00013897};	pfl	A8AUV6	A8AUV6	34.0749620262208	34.4335577522791	33.7524803486752	34.5954068564193	34.1502366678024	34.1038794527924	34.3268333386645	34.0368359631295	34.1512212720713	32.1103539468875	32.1677087642655	32.1597841179302	tr|A8AUV6|A8AUV6_STRGC Formate acetyltransferase OS=Streptococcus gordonii (strain Challis / ATCC 35105 / BCRC 15272 / CH1 / DL1 / V288) OX=467705 GN=pfl PE=3 SV=1
Possible TetR-type transcriptional regulator {ECO:0000313|EMBL:ABV09598.1};	unknown	A8AUW1	A8AUW1	28.6972264331406	28.5961776272967	28.738742765675	29.0131917711073	29.1739656793446	28.7800504639751	28.7123716435602	28.7050754053849	28.4098944455607	28.4992405699377	28.6052663964086	28.6166605257782	tr|A8AUW1|A8AUW1_STRGC Possible TetR-type transcriptional regulator OS=Streptococcus gordonii (strain Challis / ATCC 35105 / BCRC 15272 / CH1 / DL1 / V288) OX=467705 GN=SGO_0252 PE=4 SV=1
Uncharacterized protein {ECO:0000313|EMBL:ABV10090.1};	unknown	A8AUW2	A8AUW2	27.0774781622163	25.7304434864003	26.859127434775	27.0961473557577	26.5178245256935	26.2895351234803	26.1973585182356	27.2336965329677	26.5103434344991	26.3220563594756	27.0206580449054	26.5629946651848	tr|A8AUW2|A8AUW2_STRGC Uncharacterized protein OS=Streptococcus gordonii (strain Challis / ATCC 35105 / BCRC 15272 / CH1 / DL1 / V288) OX=467705 GN=SGO_0253 PE=4 SV=1
ATP-dependent RecD-like DNA helicase {ECO:0000256|HAMAP-Rule:MF_01488};	recD2	A8AUW3	A8AUW3	26.0011244182715	27.1720867133623	26.951522816084	26.3982439891874	26.4574851681858	26.6718875101458	26.8320355764851	27.1315897148564	27.0131693353676	26.4771789850471	27.1735579963464	26.9636053961758	tr|A8AUW3|A8AUW3_STRGC ATP-dependent RecD-like DNA helicase OS=Streptococcus gordonii (strain Challis / ATCC 35105 / BCRC 15272 / CH1 / DL1 / V288) OX=467705 GN=recD2 PE=3 SV=1
Signal peptidase I {ECO:0000256|ARBA:ARBA00013208, ECO:0000256|RuleBase:RU003993};	unknown	A8AUW4	A8AUW4	30.4483539434177	30.682231411553	30.5406157692643	31.1399652119828	31.2295205717752	30.5948978955515	30.8535070689553	30.7788433662206	30.4287882327493	30.8743057266361	30.8010832284609	30.8919236750842	tr|A8AUW4|A8AUW4_STRGC Signal peptidase I OS=Streptococcus gordonii (strain Challis / ATCC 35105 / BCRC 15272 / CH1 / DL1 / V288) OX=467705 GN=SGO_0255 PE=3 SV=1
Ribonuclease HIII {ECO:0000255|HAMAP-Rule:MF_00053};	rnhC	A8AUW5	A8AUW5	28.0431004327255	28.1879009624657	28.4693365630891	27.9405043474809	27.3594288862714	26.7992693097704	28.4056724261972	28.0717276798411	28.2219321329226	28.7969660005934	28.166998857721	28.3671065533166	sp|A8AUW5|RNH3_STRGC Ribonuclease HIII OS=Streptococcus gordonii (strain Challis / ATCC 35105 / BCRC 15272 / CH1 / DL1 / V288) OX=467705 GN=rnhC PE=3 SV=1
Uncharacterized protein {ECO:0000313|EMBL:ABV09796.1};	unknown	A8AUW6	A8AUW6	NA	NA	NA	NA	NA	NA	NA	NA	NA	22.2618963985982	NA	NA	tr|A8AUW6|A8AUW6_STRGC Uncharacterized protein OS=Streptococcus gordonii (strain Challis / ATCC 35105 / BCRC 15272 / CH1 / DL1 / V288) OX=467705 GN=SGO_0257 PE=4 SV=1
Uncharacterized protein {ECO:0000313|EMBL:ABV10349.1};	unknown	A8AUW7	A8AUW7	24.3887875407679	25.995651503547	NA	25.7640671832138	25.8049899662063	25.8618677315135	26.2094857463935	25.4718448989312	26.8187828926904	25.7965429013113	26.6188929494991	26.4719948560105	tr|A8AUW7|A8AUW7_STRGC Uncharacterized protein OS=Streptococcus gordonii (strain Challis / ATCC 35105 / BCRC 15272 / CH1 / DL1 / V288) OX=467705 GN=SGO_0258 PE=4 SV=1
CvpA family protein {ECO:0000313|EMBL:ABV09303.1};	cvpA	A8AUW8	A8AUW8	NA	NA	26.2005829752961	25.9765810869534	NA	NA	24.6292109766876	NA	24.550207282068	NA	NA	24.01114938245	tr|A8AUW8|A8AUW8_STRGC CvpA family protein OS=Streptococcus gordonii (strain Challis / ATCC 35105 / BCRC 15272 / CH1 / DL1 / V288) OX=467705 GN=cvpA PE=4 SV=1
Endonuclease MutS2 {ECO:0000255|HAMAP-Rule:MF_00092};	mutS2	A8AUW9	A8AUW9	30.1929412759717	30.1229737328574	30.221986430615	30.3138941856655	30.4717965486766	30.3182912354697	30.537027544985	30.1959159821175	29.96217898927	30.5758142141142	30.1991020022901	30.2864394541746	sp|A8AUW9|MUTS2_STRGC Endonuclease MutS2 OS=Streptococcus gordonii (strain Challis / ATCC 35105 / BCRC 15272 / CH1 / DL1 / V288) OX=467705 GN=mutS2 PE=3 SV=1
Dipeptidase {ECO:0000256|RuleBase:RU364089};	unknown	A8AUX1	A8AUX1	29.6738988333673	29.4095292341179	29.3239724508748	29.1777866857766	29.7976697462157	29.8168331527153	29.5797371675995	29.1928003451968	29.439665936765	29.3724545013872	29.4809354111636	29.3567831868615	tr|A8AUX1|A8AUX1_STRGC Dipeptidase OS=Streptococcus gordonii (strain Challis / ATCC 35105 / BCRC 15272 / CH1 / DL1 / V288) OX=467705 GN=SGO_0262 PE=3 SV=1
Thioredoxin {ECO:0000256|ARBA:ARBA00020570, ECO:0000256|PIRNR:PIRNR000077};	trx-1	A8AUX2	A8AUX2	33.1725610443861	33.1365573340376	32.8731059228497	33.1648119508024	32.9675648017547	33.0951201167374	32.7545416679843	33.2241107590529	33.6296755187587	32.9871677307714	32.8023568198102	33.0139683414921	tr|A8AUX2|A8AUX2_STRGC Thioredoxin OS=Streptococcus gordonii (strain Challis / ATCC 35105 / BCRC 15272 / CH1 / DL1 / V288) OX=467705 GN=trx-1 PE=3 SV=1
Uncharacterized protein {ECO:0000313|EMBL:ABV10590.1};	unknown	A8AUX3	A8AUX3	23.6038944427888	24.6676522491221	24.1939515511278	23.2578864729035	23.2684136041864	23.4778189761416	24.3442538931673	24.8038676734078	24.2005884979002	24.7855035995053	23.9407818173259	23.8941844725444	tr|A8AUX3|A8AUX3_STRGC Uncharacterized protein OS=Streptococcus gordonii (strain Challis / ATCC 35105 / BCRC 15272 / CH1 / DL1 / V288) OX=467705 GN=SGO_0264 PE=4 SV=1
Transcriptional regulator, LysR family {ECO:0000313|EMBL:ABV10824.1};	nac	A8AUX4	A8AUX4	23.8137676154768	23.4879358122555	23.6031137156278	23.6456808750384	24.1986887650025	23.6652134686065	24.4168170786309	23.6131606844328	23.3018243241923	23.7521528128952	24.0087571433083	23.51892751932	tr|A8AUX4|A8AUX4_STRGC Transcriptional regulator, LysR family OS=Streptococcus gordonii (strain Challis / ATCC 35105 / BCRC 15272 / CH1 / DL1 / V288) OX=467705 GN=nac PE=4 SV=1
Uncharacterized protein {ECO:0000313|EMBL:ABV09306.1};	unknown	A8AUX5	A8AUX5	NA	24.2388658233491	NA	NA	NA	NA	NA	NA	24.4143195020047	NA	NA	NA	tr|A8AUX5|A8AUX5_STRGC Uncharacterized protein OS=Streptococcus gordonii (strain Challis / ATCC 35105 / BCRC 15272 / CH1 / DL1 / V288) OX=467705 GN=SGO_0266 PE=4 SV=1
Mechanosensitive transport protein {ECO:0000313|EMBL:ABV10126.1};	unknown	A8AUX7	A8AUX7	28.6879885045732	28.6120114891444	28.3424588820423	28.3464232235123	28.5245165372471	28.5489709683637	28.1989572912416	28.7932475678464	28.3451147641038	28.2298752895994	27.7062188550952	28.1531857659301	tr|A8AUX7|A8AUX7_STRGC Mechanosensitive transport protein OS=Streptococcus gordonii (strain Challis / ATCC 35105 / BCRC 15272 / CH1 / DL1 / V288) OX=467705 GN=SGO_0268 PE=3 SV=1
DUF4352 domain-containing protein {ECO:0000259|Pfam:PF11611};	unknown	A8AUX8	A8AUX8	22.250253188605	23.3429266853325	23.2636059469449	NA	22.7396928739577	23.4532102645367	NA	23.0879928657033	23.5423687592414	23.2358548006957	22.99551254221	22.8537630164786	tr|A8AUX8|A8AUX8_STRGC DUF4352 domain-containing protein OS=Streptococcus gordonii (strain Challis / ATCC 35105 / BCRC 15272 / CH1 / DL1 / V288) OX=467705 GN=SGO_0269 PE=4 SV=1
Serine/threonine transporter SstT {ECO:0000256|HAMAP-Rule:MF_01582};	gltP	A8AUX9	A8AUX9	26.7006483651318	25.3912025086472	24.8806046297827	26.781010345884	26.5786427191511	26.2852525951711	26.4872826883939	26.3341650224394	26.4459043995639	26.3171155323439	26.9181420618712	26.9457547680289	tr|A8AUX9|A8AUX9_STRGC Serine/threonine transporter SstT OS=Streptococcus gordonii (strain Challis / ATCC 35105 / BCRC 15272 / CH1 / DL1 / V288) OX=467705 GN=gltP PE=3 SV=1
Uncharacterized protein {ECO:0000313|EMBL:ABV09494.1};	unknown	A8AUY1	A8AUY1	30.4306017775352	30.5943298411318	30.8244232288554	30.1411476171785	30.3185909712766	30.1116303322763	30.1556169140468	30.3473227727844	30.2773478826048	29.178997354536	29.3724747154266	29.2613555765036	tr|A8AUY1|A8AUY1_STRGC Uncharacterized protein OS=Streptococcus gordonii (strain Challis / ATCC 35105 / BCRC 15272 / CH1 / DL1 / V288) OX=467705 GN=SGO_0272 PE=4 SV=1
Transcriptional regulator, TetR family {ECO:0000313|EMBL:ABV09862.1};	unknown	A8AUY3	A8AUY3	24.1163793820578	NA	23.2238709596813	NA	23.7973190872533	NA	NA	23.5566998882146	NA	NA	NA	NA	tr|A8AUY3|A8AUY3_STRGC Transcriptional regulator, TetR family OS=Streptococcus gordonii (strain Challis / ATCC 35105 / BCRC 15272 / CH1 / DL1 / V288) OX=467705 GN=SGO_0274 PE=4 SV=1
Transcriptional regulator, MarR family {ECO:0000313|EMBL:ABV09375.1};	unknown	A8AUY4	A8AUY4	24.5730821915256	23.8547136075331	24.9380323208276	25.0736987290912	NA	24.5752252559271	24.810824461051	24.2858794742248	23.9066297410728	23.9614676113126	24.1901450850978	23.8851217106918	tr|A8AUY4|A8AUY4_STRGC Transcriptional regulator, MarR family OS=Streptococcus gordonii (strain Challis / ATCC 35105 / BCRC 15272 / CH1 / DL1 / V288) OX=467705 GN=SGO_0275 PE=4 SV=1
Glutamate dehydrogenase {ECO:0000256|ARBA:ARBA00012896, ECO:0000256|PIRNR:PIRNR000185};	gdhA	A8AUY5	A8AUY5	34.2659115685789	34.5173290519937	34.7171206036772	34.5880427503491	34.5593561437788	34.4103652177402	34.6341749734743	34.6741764085545	34.5121862696898	34.1018832453835	34.2306069592602	34.2225764640979	tr|A8AUY5|A8AUY5_STRGC Glutamate dehydrogenase OS=Streptococcus gordonii (strain Challis / ATCC 35105 / BCRC 15272 / CH1 / DL1 / V288) OX=467705 GN=gdhA PE=3 SV=1
Dihydroorotate dehydrogenase {ECO:0000256|HAMAP-Rule:MF_00224};	pyrA	A8AUY6	A8AUY6	29.0366740703327	29.3016770502987	29.8444859443879	29.6939132545249	29.9214179161165	29.9759786183145	29.6238673982361	29.5380447936889	29.3923640510663	28.2433900372842	28.0649849811579	28.5013233239817	tr|A8AUY6|A8AUY6_STRGC Dihydroorotate dehydrogenase OS=Streptococcus gordonii (strain Challis / ATCC 35105 / BCRC 15272 / CH1 / DL1 / V288) OX=467705 GN=pyrA PE=3 SV=1
Lipoprotein, putative {ECO:0000313|EMBL:ABV10163.1};	unknown	A8AUY8	A8AUY8	NA	25.9817352330248	23.6615320575369	24.4969598680625	NA	24.0356262953422	NA	23.6931641512174	22.9912083454436	24.5167618348456	26.315227642901	23.9523233030869	tr|A8AUY8|A8AUY8_STRGC Lipoprotein, putative OS=Streptococcus gordonii (strain Challis / ATCC 35105 / BCRC 15272 / CH1 / DL1 / V288) OX=467705 GN=SGO_0279 PE=4 SV=1
Ethylammeline chlorohydrolase {ECO:0000313|EMBL:ABV09521.1};	trzA	A8AUY9	A8AUY9	30.0216836656502	30.2051310096581	29.5670585831015	29.7118207505485	30.1749684026745	29.8776379695573	29.7041143623885	29.9236908835185	30.0570425295731	29.4435240023737	29.9237265614169	29.7953744957718	tr|A8AUY9|A8AUY9_STRGC Ethylammeline chlorohydrolase OS=Streptococcus gordonii (strain Challis / ATCC 35105 / BCRC 15272 / CH1 / DL1 / V288) OX=467705 GN=trzA PE=4 SV=1
DNA mismatch repair protein MutS, putative {ECO:0000313|EMBL:ABV10107.1};	unknown	A8AUZ5	A8AUZ5	27.7354754468955	28.1252449679903	26.8915524945593	28.0955348368416	27.8676048184567	27.6624792849206	28.2895877079387	28.3339733882013	27.9803572979851	26.9887398505024	27.0581796125811	27.1268624222354	tr|A8AUZ5|A8AUZ5_STRGC DNA mismatch repair protein MutS, putative OS=Streptococcus gordonii (strain Challis / ATCC 35105 / BCRC 15272 / CH1 / DL1 / V288) OX=467705 GN=SGO_0286 PE=4 SV=1
Haloacid dehalogenase-like hydrolase, putative {ECO:0000313|EMBL:ABV10300.1};	unknown	A8AUZ6	A8AUZ6	26.6970248766772	24.4911436316301	26.4605653912472	26.4540330031997	26.7307560506269	26.3346001967474	27.1387399150327	25.9634055113057	25.8116185692399	24.4066378031515	22.6002924726531	25.09247921518	tr|A8AUZ6|A8AUZ6_STRGC Haloacid dehalogenase-like hydrolase, putative OS=Streptococcus gordonii (strain Challis / ATCC 35105 / BCRC 15272 / CH1 / DL1 / V288) OX=467705 GN=SGO_0287 PE=4 SV=1
GDSL-like lipase/acylhydrolase {ECO:0000313|EMBL:ABV10727.1};	unknown	A8AUZ7	A8AUZ7	27.8408448345112	28.0338266149057	27.3543865021909	27.1226384161691	27.9767196113238	27.4424163543222	27.5217079549502	27.5885738467473	27.6213983285776	27.2650861325065	27.2296397474288	27.1136197196944	tr|A8AUZ7|A8AUZ7_STRGC GDSL-like lipase/acylhydrolase OS=Streptococcus gordonii (strain Challis / ATCC 35105 / BCRC 15272 / CH1 / DL1 / V288) OX=467705 GN=SGO_0288 PE=4 SV=1
COPAB ATPases metal-fist type repressor {ECO:0000313|EMBL:ABV11092.1};	unknown	A8AUZ8	A8AUZ8	NA	28.4101568303405	25.6684064051169	28.7486701827782	29.1898487381816	28.6377464891239	28.8154591737946	28.3677738699649	28.1941864826603	28.5889116623923	28.9230049373339	29.0966716145845	tr|A8AUZ8|A8AUZ8_STRGC COPAB ATPases metal-fist type repressor OS=Streptococcus gordonii (strain Challis / ATCC 35105 / BCRC 15272 / CH1 / DL1 / V288) OX=467705 GN=SGO_0289 PE=3 SV=1
Copper-translocating P-type ATPase {ECO:0000313|EMBL:ABV09477.1};	unknown	A8AUZ9	A8AUZ9	NA	25.9770944567323	NA	26.4673197393148	24.0117410106502	25.6816011497298	NA	NA	25.5972932433478	NA	NA	24.3739093422377	tr|A8AUZ9|A8AUZ9_STRGC Copper-translocating P-type ATPase OS=Streptococcus gordonii (strain Challis / ATCC 35105 / BCRC 15272 / CH1 / DL1 / V288) OX=467705 GN=SGO_0290 PE=4 SV=1
Copper-translocating P-type ATPase {ECO:0000313|EMBL:ABV09370.1};	unknown	A8AV00	A8AV00	30.7175449597492	31.122698539783	31.5114059227363	31.2946473579661	31.3384250318236	31.1731213191812	30.7829061604005	31.2382860453479	31.3198102560583	29.7930530824061	30.4288710716842	30.6933684993751	tr|A8AV00|A8AV00_STRGC Copper-translocating P-type ATPase OS=Streptococcus gordonii (strain Challis / ATCC 35105 / BCRC 15272 / CH1 / DL1 / V288) OX=467705 GN=SGO_0291 PE=3 SV=1
Pyruvate oxidase {ECO:0000313|EMBL:ABV09788.1};	spxB	A8AV01	A8AV01	33.7675755040222	33.8786544844354	33.907255298757	34.4091942344742	33.8412036547688	34.0816757812665	33.4284628928698	34.2152650632274	34.1464931433499	33.1771918849585	33.3800856397958	33.4730042252979	tr|A8AV01|A8AV01_STRGC Pyruvate oxidase OS=Streptococcus gordonii (strain Challis / ATCC 35105 / BCRC 15272 / CH1 / DL1 / V288) OX=467705 GN=spxB PE=3 SV=1
ABC transporter, putative {ECO:0000313|EMBL:ABV10700.1};	unknown	A8AV03	A8AV03	26.3060163599642	25.6670188080899	23.5610257336039	25.8784335059949	22.6536212295175	NA	NA	NA	NA	23.5196785816447	26.1615109940555	24.8893320425038	tr|A8AV03|A8AV03_STRGC ABC transporter, putative OS=Streptococcus gordonii (strain Challis / ATCC 35105 / BCRC 15272 / CH1 / DL1 / V288) OX=467705 GN=SGO_0294 PE=4 SV=1
6-phospho-beta-glucosidase {ECO:0000313|EMBL:ABV11096.1};	unknown	A8AV06	A8AV06	26.526590723093	26.9025965818586	25.0497518955596	25.4864274253195	24.9583518310361	25.3667944807865	26.5975370462234	26.2566121955678	24.552463201376	25.4801982817156	24.7788343462211	25.6064890694832	tr|A8AV06|A8AV06_STRGC 6-phospho-beta-glucosidase OS=Streptococcus gordonii (strain Challis / ATCC 35105 / BCRC 15272 / CH1 / DL1 / V288) OX=467705 GN=SGO_0297 PE=3 SV=1
Two-component response regulator, putative {ECO:0000313|EMBL:ABV09238.1};	unknown	A8AV07	A8AV07	27.4533167159363	28.044012328046	28.1120071565746	27.7818721696554	28.3430165304969	28.3677454437827	28.3831694492841	28.4653391168061	27.5292604857026	27.7021205193726	27.5750661688446	27.7673007202122	tr|A8AV07|A8AV07_STRGC Two-component response regulator, putative OS=Streptococcus gordonii (strain Challis / ATCC 35105 / BCRC 15272 / CH1 / DL1 / V288) OX=467705 GN=SGO_0298 PE=4 SV=1
Histidine kinase {ECO:0000256|ARBA:ARBA00012438};	unknown	A8AV08	A8AV08	26.4826411422891	25.2058931490953	27.1598376884147	23.8265571823195	27.3630452101414	26.4682549085226	25.590688010443	25.6420419460604	25.5150450348497	25.8713815181302	25.2554404014204	26.158353297022	tr|A8AV08|A8AV08_STRGC Histidine kinase OS=Streptococcus gordonii (strain Challis / ATCC 35105 / BCRC 15272 / CH1 / DL1 / V288) OX=467705 GN=SGO_0299 PE=4 SV=1
ABC transporter ATP-binding protein-like protein {ECO:0000313|EMBL:ABV11086.1};	unknown	A8AV15	A8AV15	25.0807141745816	25.2583443975767	23.8928049579054	24.7070027484057	25.0564969216325	23.9474389002573	23.4054642420956	24.4594926536953	24.1769200711312	23.456393750531	24.9389319659952	24.3211000875776	tr|A8AV15|A8AV15_STRGC ABC transporter ATP-binding protein-like protein OS=Streptococcus gordonii (strain Challis / ATCC 35105 / BCRC 15272 / CH1 / DL1 / V288) OX=467705 GN=SGO_0306 PE=4 SV=1
Chorismate binding enzyme {ECO:0000313|EMBL:ABV10871.1};	pabB	A8AV16	A8AV16	NA	23.9367077700963	22.1016924752645	23.3839678299747	NA	23.7167786421591	25.1741033940457	23.697546823027	24.0611467160322	25.626172469581	25.4063168974121	24.158840440274	tr|A8AV16|A8AV16_STRGC Chorismate binding enzyme OS=Streptococcus gordonii (strain Challis / ATCC 35105 / BCRC 15272 / CH1 / DL1 / V288) OX=467705 GN=pabB PE=4 SV=1
5-methyltetrahydropteroyltriglutamate--homocysteine methyltransferase {ECO:0000255|HAMAP-Rule:MF_00172};	metE	A8AV19	A8AV19	27.2052514833595	27.7370415833739	27.9798316802865	27.8072670142128	27.7228242564636	26.9761231647835	27.7187259601217	28.0745584716347	27.1253928022969	27.9301865083202	27.6277324323839	27.6174211867091	sp|A8AV19|METE_STRGC 5-methyltetrahydropteroyltriglutamate--homocysteine methyltransferase OS=Streptococcus gordonii (strain Challis / ATCC 35105 / BCRC 15272 / CH1 / DL1 / V288) OX=467705 GN=metE PE=3 SV=1
D-xylulose 5-phosphate/D-fructose 6-phosphate phosphoketolase {ECO:0000313|EMBL:ABV09698.1};	xfp	A8AV21	A8AV21	35.4057810246251	35.5591296773631	35.2429995967655	35.6239903791661	35.1953634470501	35.2311483384078	35.2686794109273	35.6426254180468	35.665054302498	35.8346943033729	35.972676425114	35.9782583767737	tr|A8AV21|A8AV21_STRGC D-xylulose 5-phosphate/D-fructose 6-phosphate phosphoketolase OS=Streptococcus gordonii (strain Challis / ATCC 35105 / BCRC 15272 / CH1 / DL1 / V288) OX=467705 GN=xfp PE=3 SV=1
C5a peptidase {ECO:0000256|ARBA:ARBA00020956};	unknown	A8AV26	A8AV26	26.6258450585961	NA	24.3178968465902	NA	27.0086685623455	26.2496216019775	NA	NA	28.9360226861171	29.8591995254028	29.4811344821283	29.1956941064121	tr|A8AV26|A8AV26_STRGC C5a peptidase OS=Streptococcus gordonii (strain Challis / ATCC 35105 / BCRC 15272 / CH1 / DL1 / V288) OX=467705 GN=SGO_0317 PE=3 SV=1
Peptide deformylase {ECO:0000255|HAMAP-Rule:MF_00163};	def	A8AV30	A8AV30	29.8239496953184	30.2103212134596	30.2688312192597	30.3721062938574	30.1631019453686	30.7551689715084	29.6942807045071	30.216420975712	30.550896159377	29.8206919175892	30.0351258036659	30.0796065189209	sp|A8AV30|DEF_STRGC Peptide deformylase OS=Streptococcus gordonii (strain Challis / ATCC 35105 / BCRC 15272 / CH1 / DL1 / V288) OX=467705 GN=def PE=3 SV=1
Membrane protein, putative {ECO:0000313|EMBL:ABV09410.1};	unknown	A8AV31	A8AV31	26.5999241538352	26.1744725482529	26.7552657475105	23.8859969649018	26.4438189793633	25.9085860527524	25.5832192295824	26.3898834622986	25.4427514026612	25.2458024596074	26.3820879480778	25.481503368415	tr|A8AV31|A8AV31_STRGC Membrane protein, putative OS=Streptococcus gordonii (strain Challis / ATCC 35105 / BCRC 15272 / CH1 / DL1 / V288) OX=467705 GN=SGO_0322 PE=4 SV=1
Pseudouridine synthase {ECO:0000256|RuleBase:RU003887};	unknown	A8AV32	A8AV32	26.8373353227441	25.9656949498232	26.5180574799135	26.9152387390269	26.9938351201329	27.6560632317272	26.345495718103	26.4939748513164	26.5298370615771	26.334589436606	26.8001422350345	28.3670895700675	tr|A8AV32|A8AV32_STRGC Pseudouridine synthase OS=Streptococcus gordonii (strain Challis / ATCC 35105 / BCRC 15272 / CH1 / DL1 / V288) OX=467705 GN=SGO_0323 PE=3 SV=1
Uncharacterized protein {ECO:0000313|EMBL:ABV09800.1};	unknown	A8AV33	A8AV33	25.6210805822726	26.5295402656627	25.8202218099165	24.9123436608376	25.9082332231507	25.8908872365257	25.5200190589382	25.6432156466129	25.5773563620426	25.7216290096399	25.5411443295732	25.2420889945924	tr|A8AV33|A8AV33_STRGC Uncharacterized protein OS=Streptococcus gordonii (strain Challis / ATCC 35105 / BCRC 15272 / CH1 / DL1 / V288) OX=467705 GN=SGO_0324 PE=4 SV=1
Probable membrane protein, putative {ECO:0000313|EMBL:ABV09212.1};	unknown	A8AV34	A8AV34	NA	24.4339945546136	NA	23.7023832440662	22.2974293097493	24.1123227072329	22.9197591713105	NA	23.3588471589284	22.7775865728992	24.1032027726058	24.6462933734192	tr|A8AV34|A8AV34_STRGC Probable membrane protein, putative OS=Streptococcus gordonii (strain Challis / ATCC 35105 / BCRC 15272 / CH1 / DL1 / V288) OX=467705 GN=SGO_0325 PE=4 SV=1
Probable membrane protein, putative {ECO:0000313|EMBL:ABV11163.1};	unknown	A8AV35	A8AV35	26.1713296228784	26.7688500077754	27.6904717636921	27.4928913643882	27.1771870065148	26.5548507550394	26.7099098149119	26.5681039214443	27.1148727609198	26.7175901074644	26.4999462732688	26.9475670156729	tr|A8AV35|A8AV35_STRGC Probable membrane protein, putative OS=Streptococcus gordonii (strain Challis / ATCC 35105 / BCRC 15272 / CH1 / DL1 / V288) OX=467705 GN=SGO_0326 PE=4 SV=1
Lipopolysaccharide N-acetylglucosaminyltransferase {ECO:0000313|EMBL:ABV10620.1};	unknown	A8AV36	A8AV36	24.9268177097813	26.497250603564	25.8463509444717	25.1884948402969	23.4887955728326	25.610297096619	26.0349854479273	25.8873600965682	25.4776925262633	NA	25.5178089273809	24.3780148002828	tr|A8AV36|A8AV36_STRGC Lipopolysaccharide N-acetylglucosaminyltransferase OS=Streptococcus gordonii (strain Challis / ATCC 35105 / BCRC 15272 / CH1 / DL1 / V288) OX=467705 GN=SGO_0327 PE=4 SV=1
Transmembrane protein, putative {ECO:0000313|EMBL:ABV09568.1};	unknown	A8AV37	A8AV37	23.0672744282687	23.4587106602955	24.783244257277	23.4291646854718	22.769155703561	23.6786661043537	24.2000016140702	24.072251532484	25.191877005542	24.2287188854996	24.0497309399247	23.7422725925776	tr|A8AV37|A8AV37_STRGC Transmembrane protein, putative OS=Streptococcus gordonii (strain Challis / ATCC 35105 / BCRC 15272 / CH1 / DL1 / V288) OX=467705 GN=SGO_0328 PE=4 SV=1
Uncharacterized protein {ECO:0000313|EMBL:ABV11058.1};	unknown	A8AV38	A8AV38	26.1949886933978	27.1070309046018	26.058829344241	26.6465937670404	25.9385914621916	26.6353821384956	26.1604464098692	26.8782769280344	27.5330491401734	27.2366429923047	27.4611903642891	27.5517500211928	tr|A8AV38|A8AV38_STRGC Uncharacterized protein OS=Streptococcus gordonii (strain Challis / ATCC 35105 / BCRC 15272 / CH1 / DL1 / V288) OX=467705 GN=SGO_0329 PE=4 SV=1
VTC domain-containing protein {ECO:0000259|Pfam:PF09359};	unknown	A8AV39	A8AV39	23.8707711134899	24.8664728016436	25.643793734949	24.9988249670972	25.9193221338578	25.3153745263452	25.6534025324094	24.5319182292065	25.6054343763514	24.7793975274447	25.7977636800152	25.4435979791925	tr|A8AV39|A8AV39_STRGC VTC domain-containing protein OS=Streptococcus gordonii (strain Challis / ATCC 35105 / BCRC 15272 / CH1 / DL1 / V288) OX=467705 GN=SGO_0330 PE=4 SV=1
Uncharacterized protein {ECO:0000313|EMBL:ABV10303.1};	unknown	A8AV40	A8AV40	26.4122780832489	26.7503569736417	26.5933746135778	25.5494043584407	26.5240965037504	26.6157950254438	26.455012925259	25.843506540386	26.2331512794194	26.6047325566006	27.0364624392935	26.9321593778959	tr|A8AV40|A8AV40_STRGC Uncharacterized protein OS=Streptococcus gordonii (strain Challis / ATCC 35105 / BCRC 15272 / CH1 / DL1 / V288) OX=467705 GN=SGO_0331 PE=4 SV=1
DUF4832 domain-containing protein {ECO:0000259|Pfam:PF16116};	unknown	A8AV41	A8AV41	26.2622322304738	26.0394128298593	26.3339579552099	24.8063292117234	25.2375691469881	25.4073312152061	26.0382353066831	25.673977976952	25.7958568223714	27.888820603594	27.6041621348276	27.4213350687393	tr|A8AV41|A8AV41_STRGC DUF4832 domain-containing protein OS=Streptococcus gordonii (strain Challis / ATCC 35105 / BCRC 15272 / CH1 / DL1 / V288) OX=467705 GN=SGO_0332 PE=4 SV=1
30S ribosomal protein S15 {ECO:0000255|HAMAP-Rule:MF_01343};	rpsO	A8AV42	A8AV42	33.4244064752778	33.5135078110846	33.9063837780919	33.6020068331081	33.7847241361816	33.6312950811699	33.6507189898868	33.7132074894629	33.4581339858682	33.8538301320684	33.8293226916065	33.6825180515371	sp|A8AV42|RS15_STRGC 30S ribosomal protein S15 OS=Streptococcus gordonii (strain Challis / ATCC 35105 / BCRC 15272 / CH1 / DL1 / V288) OX=467705 GN=rpsO PE=3 SV=1
Cinnamoyl ester hydrolase, putative {ECO:0000313|EMBL:ABV09510.1};	unknown	A8AV43	A8AV43	25.9411747836956	25.0476179990542	25.2913229190038	25.0914640457981	23.3009907124707	25.2909490124115	25.8736069772847	27.4409131544079	26.4948356478521	24.9481377583746	26.0388721406646	26.3436377736193	tr|A8AV43|A8AV43_STRGC Cinnamoyl ester hydrolase, putative OS=Streptococcus gordonii (strain Challis / ATCC 35105 / BCRC 15272 / CH1 / DL1 / V288) OX=467705 GN=SGO_0334 PE=4 SV=1
Thioredoxin {ECO:0000256|ARBA:ARBA00020570, ECO:0000256|PIRNR:PIRNR000077};	trx-2	A8AV46	A8AV46	30.9419993326846	30.8290483415327	32.0087371917062	31.9561282289027	32.0542230703773	31.0866236923515	31.1020160860062	30.810330273911	31.0333137079462	29.9811201676665	29.4293838442561	29.6760814908576	tr|A8AV46|A8AV46_STRGC Thioredoxin OS=Streptococcus gordonii (strain Challis / ATCC 35105 / BCRC 15272 / CH1 / DL1 / V288) OX=467705 GN=trx-2 PE=3 SV=1
Aquaporin Z, water channel protein {ECO:0000313|EMBL:ABV09343.1};	unknown	A8AV47	A8AV47	25.9828202544308	25.3294557653461	25.4279098802818	25.4733894543755	NA	NA	NA	NA	25.8091869279898	26.1413939423832	26.4669836056937	26.4261397221969	tr|A8AV47|A8AV47_STRGC Aquaporin Z, water channel protein OS=Streptococcus gordonii (strain Challis / ATCC 35105 / BCRC 15272 / CH1 / DL1 / V288) OX=467705 GN=SGO_0338 PE=3 SV=1
Uncharacterized protein {ECO:0000313|EMBL:ABV09806.1};	unknown	A8AV48	A8AV48	27.7461756859047	27.1939248712232	27.2135052096635	28.0691710140701	27.9527337282866	27.2805007834337	27.6341255786934	27.5981912657918	27.0785896761721	26.6801258806299	25.2523466568716	26.6451402610934	tr|A8AV48|A8AV48_STRGC Uncharacterized protein OS=Streptococcus gordonii (strain Challis / ATCC 35105 / BCRC 15272 / CH1 / DL1 / V288) OX=467705 GN=SGO_0339 PE=4 SV=1
SnoaL-like domain-containing protein {ECO:0000259|Pfam:PF12680};	unknown	A8AV49	A8AV49	29.9558645002807	30.0037208630883	28.4669163693106	30.0213722095123	28.042930612677	29.8109789372511	29.95096330381	29.6947796581392	27.6933209274937	27.0559331925634	27.5452896863372	28.0083525236462	tr|A8AV49|A8AV49_STRGC SnoaL-like domain-containing protein OS=Streptococcus gordonii (strain Challis / ATCC 35105 / BCRC 15272 / CH1 / DL1 / V288) OX=467705 GN=SGO_0340 PE=4 SV=1
Oligoendopeptidase {ECO:0000313|EMBL:ABV10275.1};	pepF-2	A8AV51	A8AV51	30.4997330918219	30.0068696296145	31.0753237615397	30.2364548903003	30.3859704834669	31.0524824407173	30.6463705732872	30.795129604316	30.2698870814495	31.0401362922971	30.7548685370192	31.0144771159438	tr|A8AV51|A8AV51_STRGC Oligoendopeptidase OS=Streptococcus gordonii (strain Challis / ATCC 35105 / BCRC 15272 / CH1 / DL1 / V288) OX=467705 GN=pepF-2 PE=3 SV=1
Transporter, major facilitator family {ECO:0000313|EMBL:ABV09469.1};	unknown	A8AV52	A8AV52	NA	23.8626076957393	NA	23.6133674755906	23.5725132117115	23.6286894822791	NA	NA	23.6411656024018	NA	NA	22.6233638774218	tr|A8AV52|A8AV52_STRGC Transporter, major facilitator family OS=Streptococcus gordonii (strain Challis / ATCC 35105 / BCRC 15272 / CH1 / DL1 / V288) OX=467705 GN=SGO_0343 PE=4 SV=1
Polyribonucleotide nucleotidyltransferase {ECO:0000255|HAMAP-Rule:MF_01595};	pnp	A8AV53	A8AV53	31.8613369982124	32.0976229727727	31.882990542803	31.9366296329803	32.0724692144444	31.9846954828489	31.8621254516815	31.8937625532546	32.0408938104362	32.3092245774067	32.2564973197075	32.4681698478687	sp|A8AV53|PNP_STRGC Polyribonucleotide nucleotidyltransferase OS=Streptococcus gordonii (strain Challis / ATCC 35105 / BCRC 15272 / CH1 / DL1 / V288) OX=467705 GN=pnp PE=3 SV=1
Serine acetyltransferase {ECO:0000256|ARBA:ARBA00018522, ECO:0000256|PIRNR:PIRNR000441};	cysE	A8AV54	A8AV54	25.9979083107028	26.4871974464473	26.9566990929725	26.0570630448437	25.9442018207925	25.4346335676179	26.3164070849963	25.8562353879396	25.9251319326461	26.8337243842384	27.111081254274	26.7014740630053	tr|A8AV54|A8AV54_STRGC Serine acetyltransferase OS=Streptococcus gordonii (strain Challis / ATCC 35105 / BCRC 15272 / CH1 / DL1 / V288) OX=467705 GN=cysE PE=3 SV=1
Uncharacterized protein {ECO:0000313|EMBL:ABV11138.1};	unknown	A8AV55	A8AV55	25.2792745359817	24.9313094596744	25.0512968370584	22.7001132331807	22.9726626171016	25.3916895657971	NA	24.4996376331587	24.4494673733626	25.0077394169909	25.1488934451766	24.757145452491	tr|A8AV55|A8AV55_STRGC Uncharacterized protein OS=Streptococcus gordonii (strain Challis / ATCC 35105 / BCRC 15272 / CH1 / DL1 / V288) OX=467705 GN=SGO_0346 PE=4 SV=1
Purine nucleoside phosphorylase {ECO:0000313|EMBL:ABV10584.1};	unknown	A8AV56	A8AV56	24.5074702914145	22.6049407837902	22.9951795460607	25.2241222015629	28.4358283650612	25.4826285777301	29.9399298774609	22.8836119911261	25.7703650303289	23.6445836475857	24.5720127092831	23.6945508815168	tr|A8AV56|A8AV56_STRGC Purine nucleoside phosphorylase OS=Streptococcus gordonii (strain Challis / ATCC 35105 / BCRC 15272 / CH1 / DL1 / V288) OX=467705 GN=SGO_0347 PE=4 SV=1
Reductase {ECO:0000313|EMBL:ABV09679.1};	unknown	A8AV57	A8AV57	24.6922996004673	25.4972602993382	25.7532990434574	25.8877810239121	26.0557953797547	24.1137233002194	25.2341684051617	26.4348392439839	25.2088751212516	26.0955560738422	26.2210784170036	25.3143590717207	tr|A8AV57|A8AV57_STRGC Reductase OS=Streptococcus gordonii (strain Challis / ATCC 35105 / BCRC 15272 / CH1 / DL1 / V288) OX=467705 GN=SGO_0348 PE=4 SV=1
Cysteine--tRNA ligase {ECO:0000256|HAMAP-Rule:MF_00041};	cysS	A8AV58	A8AV58	30.3323544696457	30.2474828239785	30.5390392869367	30.588832268755	30.8360505635137	30.5522494558512	30.5724318945943	30.5429365976795	30.5087863871737	30.1788810870658	30.5211593765056	30.4361429356463	tr|A8AV58|A8AV58_STRGC Cysteine--tRNA ligase OS=Streptococcus gordonii (strain Challis / ATCC 35105 / BCRC 15272 / CH1 / DL1 / V288) OX=467705 GN=cysS PE=3 SV=1
Mini-ribonuclease 3 {ECO:0000256|HAMAP-Rule:MF_01468};	mrnC	A8AV59	A8AV59	23.6131635115334	NA	NA	NA	24.6263532575608	24.1685347884328	23.7253443526699	24.1722463292499	NA	NA	29.3261413455056	23.1275099060733	tr|A8AV59|A8AV59_STRGC Mini-ribonuclease 3 OS=Streptococcus gordonii (strain Challis / ATCC 35105 / BCRC 15272 / CH1 / DL1 / V288) OX=467705 GN=mrnC PE=3 SV=1
Leucine-rich protein {ECO:0000313|EMBL:ABV09531.1};	unknown	A8AV60	A8AV60	26.5909048060861	25.4753307985174	25.5712692514469	25.7983430776371	25.6407440258304	25.4214550883052	25.6205647194474	23.9158415669101	25.5256038550762	25.5728454874824	25.4645868273265	25.5782906291563	tr|A8AV60|A8AV60_STRGC Leucine-rich protein OS=Streptococcus gordonii (strain Challis / ATCC 35105 / BCRC 15272 / CH1 / DL1 / V288) OX=467705 GN=SGO_0351 PE=4 SV=1
ABC transporter, ATP-binding protein SP1580 {ECO:0000313|EMBL:ABV10122.1};	unknown	A8AV61	A8AV61	32.5531916468422	32.735629886691	32.5111219642441	32.4247702450324	32.7060087099109	32.4651875168305	32.3926551571466	32.3247385129849	32.2402972180253	31.6921479264623	31.1711027364939	31.4791065500607	tr|A8AV61|A8AV61_STRGC ABC transporter, ATP-binding protein SP1580 OS=Streptococcus gordonii (strain Challis / ATCC 35105 / BCRC 15272 / CH1 / DL1 / V288) OX=467705 GN=SGO_0352 PE=4 SV=1
Transport protein {ECO:0000313|EMBL:ABV10485.1};	unknown	A8AV62	A8AV62	30.1225324988175	30.2919171314341	30.5144538222984	30.0967721970877	30.3289829434152	30.3866069330088	30.5137390362538	30.4971964242831	30.1677378265594	30.5595390016889	30.3585062166289	30.4107845365824	tr|A8AV62|A8AV62_STRGC Transport protein OS=Streptococcus gordonii (strain Challis / ATCC 35105 / BCRC 15272 / CH1 / DL1 / V288) OX=467705 GN=SGO_0353 PE=4 SV=1
RNA methyltransferase, TrmH family, group 3 {ECO:0000313|EMBL:ABV09776.1};	unknown	A8AV64	A8AV64	31.7918970567727	31.6467122835828	31.919327181558	31.7285631318453	31.8384987663636	32.0865370454938	31.8809350536358	31.8115016674464	31.5882126444896	32.2065009091088	31.966219482283	32.1292417975728	tr|A8AV64|A8AV64_STRGC RNA methyltransferase, TrmH family, group 3 OS=Streptococcus gordonii (strain Challis / ATCC 35105 / BCRC 15272 / CH1 / DL1 / V288) OX=467705 GN=SGO_0355 PE=4 SV=1
Uncharacterized protein {ECO:0000313|EMBL:ABV10251.1};	unknown	A8AV65	A8AV65	NA	25.796480140593	NA	23.7492018253363	22.4585003762844	23.3520512393277	24.2325391685994	24.8096363245756	24.6368969225493	26.1342810533	26.2614187272781	24.5696341991361	tr|A8AV65|A8AV65_STRGC Uncharacterized protein OS=Streptococcus gordonii (strain Challis / ATCC 35105 / BCRC 15272 / CH1 / DL1 / V288) OX=467705 GN=SGO_0356 PE=4 SV=1
DegV family fatty acid binding protein {ECO:0000313|EMBL:ABV10709.1};	degV	A8AV66	A8AV66	31.3952789699167	30.7922510132948	30.5839731163756	30.934684128135	30.4171824374826	30.7801392861748	30.8333056210899	30.9151222840004	31.0136410747685	31.7972780483424	31.0384334678451	31.1217918250288	tr|A8AV66|A8AV66_STRGC DegV family fatty acid binding protein OS=Streptococcus gordonii (strain Challis / ATCC 35105 / BCRC 15272 / CH1 / DL1 / V288) OX=467705 GN=degV PE=4 SV=1
50S ribosomal protein L13 {ECO:0000256|HAMAP-Rule:MF_01366, ECO:0000256|RuleBase:RU003878};	rplM	A8AV67	A8AV67	35.0464869583461	35.1297697016968	34.8505923794517	35.1196220705675	35.2054182209354	34.7639238126231	34.9909700519856	35.2246714693337	34.8237193029256	35.3385130312643	35.438079643588	35.3258784037367	tr|A8AV67|A8AV67_STRGC 50S ribosomal protein L13 OS=Streptococcus gordonii (strain Challis / ATCC 35105 / BCRC 15272 / CH1 / DL1 / V288) OX=467705 GN=rplM PE=3 SV=1
30S ribosomal protein S9 {ECO:0000255|HAMAP-Rule:MF_00532};	rpsI	A8AV68	A8AV68	33.775216432449	33.6412045656268	33.9972223131541	33.888059125357	34.1870143054656	33.8437406196491	33.9412520183281	33.8190546721965	33.5484527669498	34.0367588859339	34.2690512935743	33.922181583545	sp|A8AV68|RS9_STRGC 30S ribosomal protein S9 OS=Streptococcus gordonii (strain Challis / ATCC 35105 / BCRC 15272 / CH1 / DL1 / V288) OX=467705 GN=rpsI PE=3 SV=1
Immunity repressor protein {ECO:0000313|EMBL:ABV09771.1};	unknown	A8AV70	A8AV70	28.3213051097404	28.8516127750794	28.2838555764072	28.946919507531	28.8803594751898	28.6919447704983	28.3867913083105	28.7114166167112	28.8140885289971	28.6439549277072	29.7275291276457	28.5096116461388	tr|A8AV70|A8AV70_STRGC Immunity repressor protein OS=Streptococcus gordonii (strain Challis / ATCC 35105 / BCRC 15272 / CH1 / DL1 / V288) OX=467705 GN=SGO_0361 PE=4 SV=1
Cadmium resistance protein {ECO:0000313|EMBL:ABV10633.1};	cadD	A8AV75	A8AV75	24.7387811347887	24.3439845673208	24.564062007104	24.3456181628695	24.1641541427064	24.925300357965	24.3511650743035	24.5264348936505	25.0360582639126	23.9633385352037	23.7857794382176	24.0990224778304	tr|A8AV75|A8AV75_STRGC Cadmium resistance protein OS=Streptococcus gordonii (strain Challis / ATCC 35105 / BCRC 15272 / CH1 / DL1 / V288) OX=467705 GN=cadD PE=4 SV=1
Cadmium efflux protein, putative {ECO:0000313|EMBL:ABV10184.1};	cadX	A8AV76	A8AV76	NA	NA	NA	NA	22.9430688751024	NA	NA	NA	NA	NA	NA	NA	tr|A8AV76|A8AV76_STRGC Cadmium efflux protein, putative OS=Streptococcus gordonii (strain Challis / ATCC 35105 / BCRC 15272 / CH1 / DL1 / V288) OX=467705 GN=cadX PE=4 SV=1
Mercuric reductase {ECO:0000256|PIRNR:PIRNR000350, ECO:0000256|RuleBase:RU361223};	merA	A8AV77	A8AV77	27.3330600519082	28.4513637497737	28.4583038215091	27.5781044901228	28.0929301790662	28.8658791747118	28.1417546830692	28.0305883975878	28.0143221166648	29.0898196743133	28.8538468751767	28.5600865917409	tr|A8AV77|A8AV77_STRGC Mercuric reductase OS=Streptococcus gordonii (strain Challis / ATCC 35105 / BCRC 15272 / CH1 / DL1 / V288) OX=467705 GN=merA PE=3 SV=1
Malolactic fermentation system transcriptional activator {ECO:0000313|EMBL:ABV09204.1};	unknown	A8AV78	A8AV78	27.0256080681463	26.9507768136166	26.2006887772432	27.0125763088076	26.7425893698274	27.1643045980551	27.5246084905659	26.858349023982	26.8597856334268	26.7977732410857	26.5044653691889	26.3106957880222	tr|A8AV78|A8AV78_STRGC Malolactic fermentation system transcriptional activator OS=Streptococcus gordonii (strain Challis / ATCC 35105 / BCRC 15272 / CH1 / DL1 / V288) OX=467705 GN=SGO_0370 PE=3 SV=1
Putative transcriptional regulator {ECO:0000313|EMBL:ABV10790.1};	unknown	A8AV79	A8AV79	27.6687865236542	28.2980409473944	27.8818136440014	28.1467144366276	27.8860333604857	27.8943893636513	27.7492922583041	28.1725657544965	27.9900608824524	26.6686441139977	26.8984473828562	28.1815754939845	tr|A8AV79|A8AV79_STRGC Putative transcriptional regulator OS=Streptococcus gordonii (strain Challis / ATCC 35105 / BCRC 15272 / CH1 / DL1 / V288) OX=467705 GN=SGO_0371 PE=4 SV=1
Malate oxidoreductase {ECO:0000313|EMBL:ABV10389.1};	unknown	A8AV80	A8AV80	29.8306451872649	30.2667316069617	30.0158312153718	30.215459955694	29.9330243187386	30.3451337408689	30.1447184180819	31.5307439727254	30.4707897743266	29.957250710075	30.0716682555406	30.2941069083986	tr|A8AV80|A8AV80_STRGC Malate oxidoreductase OS=Streptococcus gordonii (strain Challis / ATCC 35105 / BCRC 15272 / CH1 / DL1 / V288) OX=467705 GN=SGO_0372 PE=3 SV=1
Response regulator of the LytR/AlgR family {ECO:0000313|EMBL:ABV11063.1};	unknown	A8AV82	A8AV82	29.6422451563683	29.8462492854384	30.1403671544201	29.4643939006221	29.1482498421352	29.4145070226148	30.2798939671374	29.9317623437034	29.6147242567529	29.3441729381442	29.6119025008576	29.3570855504432	tr|A8AV82|A8AV82_STRGC Response regulator of the LytR/AlgR family OS=Streptococcus gordonii (strain Challis / ATCC 35105 / BCRC 15272 / CH1 / DL1 / V288) OX=467705 GN=SGO_0374 PE=4 SV=1
ABC transporter ATP-binding protein {ECO:0000313|EMBL:ABV10146.1};	unknown	A8AV83	A8AV83	30.134875726806	29.9916902987116	30.1054051833827	30.2781787578749	29.9435483541901	30.17103413038	30.1357991194603	30.0558602661573	29.9091722125203	27.9865298509919	28.4426802876788	28.6000123768021	tr|A8AV83|A8AV83_STRGC ABC transporter ATP-binding protein OS=Streptococcus gordonii (strain Challis / ATCC 35105 / BCRC 15272 / CH1 / DL1 / V288) OX=467705 GN=SGO_0376 PE=4 SV=1
Uncharacterized protein {ECO:0000313|EMBL:ABV09563.1};	unknown	A8AV84	A8AV84	27.0444778450955	26.6016623496784	26.696935940505	27.204524600997	26.9647237811517	26.9334406310787	27.0741283881234	26.7264420485735	26.696459480793	25.7835738314334	24.2821097920409	NA	tr|A8AV84|A8AV84_STRGC Uncharacterized protein OS=Streptococcus gordonii (strain Challis / ATCC 35105 / BCRC 15272 / CH1 / DL1 / V288) OX=467705 GN=SGO_0377 PE=4 SV=1
CsbD domain-containing protein {ECO:0000259|Pfam:PF05532};	unknown	A8AV85	A8AV85	29.6156359772212	30.7515408529524	29.6603793090277	29.8901434185587	31.1145890791682	29.9420438872411	30.3807276406482	28.9436307167461	30.2101919054017	29.9441900178608	29.6092570500292	29.4750794750257	tr|A8AV85|A8AV85_STRGC CsbD domain-containing protein OS=Streptococcus gordonii (strain Challis / ATCC 35105 / BCRC 15272 / CH1 / DL1 / V288) OX=467705 GN=SGO_0378 PE=3 SV=1
Uncharacterized protein {ECO:0000313|EMBL:ABV09611.1};	unknown	A8AV86	A8AV86	27.2838085759859	27.1278930190882	27.3175230400381	26.9564136582086	27.2608081960432	27.1381362184213	27.4438017392322	27.0493966090907	26.8603892024433	26.7875543265595	26.9015616059047	26.6052728453545	tr|A8AV86|A8AV86_STRGC Uncharacterized protein OS=Streptococcus gordonii (strain Challis / ATCC 35105 / BCRC 15272 / CH1 / DL1 / V288) OX=467705 GN=SGO_0379 PE=3 SV=1
Uncharacterized protein {ECO:0000313|EMBL:ABV11000.1};	unknown	A8AV87	A8AV87	24.5100930944942	25.2734867826011	24.6260296540738	25.2371412173095	24.2103867606698	24.8895670593332	24.358558556376	24.5549172341272	24.9427507201248	23.7221389034985	24.279567518735	24.7335798366851	tr|A8AV87|A8AV87_STRGC Uncharacterized protein OS=Streptococcus gordonii (strain Challis / ATCC 35105 / BCRC 15272 / CH1 / DL1 / V288) OX=467705 GN=SGO_0380 PE=4 SV=1
Putative membrane protein {ECO:0000313|EMBL:ABV10523.1};	unknown	A8AV88	A8AV88	25.4221624529248	NA	NA	24.960063403405	NA	NA	23.0344654730996	24.8138618642102	25.4179690002841	23.4500687153821	NA	23.7150789174069	tr|A8AV88|A8AV88_STRGC Putative membrane protein OS=Streptococcus gordonii (strain Challis / ATCC 35105 / BCRC 15272 / CH1 / DL1 / V288) OX=467705 GN=SGO_0381 PE=4 SV=1
Proton/sodium-glutamate symport protein {ECO:0000313|EMBL:ABV10970.1};	unknown	A8AV89	A8AV89	26.7686518553605	28.0118131832311	27.2763839330354	26.1937566223891	27.4291392853161	27.7139765205591	26.4370974586396	26.8619103117727	26.9167427273332	23.9674904633525	23.6518930422468	24.5195018318922	tr|A8AV89|A8AV89_STRGC Proton/sodium-glutamate symport protein OS=Streptococcus gordonii (strain Challis / ATCC 35105 / BCRC 15272 / CH1 / DL1 / V288) OX=467705 GN=SGO_0383 PE=3 SV=1
Putative carboxylate-amine/thiol ligase {ECO:0000313|EMBL:ABV10210.1};	unknown	A8AV90	A8AV90	30.9366224184346	31.4653006330056	31.3564183204458	31.1472828125296	31.2192353896631	31.4396740113316	31.2011358089493	30.9207633796471	30.8747709389572	29.6561111611459	29.7367893988242	29.6179583097408	tr|A8AV90|A8AV90_STRGC Putative carboxylate-amine/thiol ligase OS=Streptococcus gordonii (strain Challis / ATCC 35105 / BCRC 15272 / CH1 / DL1 / V288) OX=467705 GN=SGO_0384 PE=4 SV=1
Exo-beta-D-fructosidase {ECO:0000313|EMBL:ABV10742.1};	unknown	A8AV91	A8AV91	32.2285603497786	32.287235556453	32.2407871463842	31.5736468526323	33.2171220554771	32.3224928032964	32.4659830007527	31.4630222170434	31.8455591754539	28.489562168949	28.6959795256693	28.8015499860624	tr|A8AV91|A8AV91_STRGC Exo-beta-D-fructosidase OS=Streptococcus gordonii (strain Challis / ATCC 35105 / BCRC 15272 / CH1 / DL1 / V288) OX=467705 GN=SGO_0385 PE=3 SV=1
LPXTG cell wall surface protein, zinc carboxypeptidase family {ECO:0000313|EMBL:ABV10650.1};	unknown	A8AV94	A8AV94	28.3258886073598	28.3449032160265	28.895634918225	27.2664438904024	29.1061289419128	28.3647141180048	28.4140904378571	27.2724969133021	27.2354682962405	28.3289195416138	28.1729232781126	28.1109490740249	tr|A8AV94|A8AV94_STRGC LPXTG cell wall surface protein, zinc carboxypeptidase family OS=Streptococcus gordonii (strain Challis / ATCC 35105 / BCRC 15272 / CH1 / DL1 / V288) OX=467705 GN=SGO_0388 PE=4 SV=1
UPF0237 protein SGO_0389 {ECO:0000256|HAMAP-Rule:MF_01054};	unknown	A8AV95	A8AV95	30.2958618613576	30.1849303179063	30.4167920970901	30.2504581844618	29.8958686461211	30.3885469548102	30.3269601111039	28.9217597250215	30.2346727745192	29.6683135408042	30.5430001873721	29.8251060821091	tr|A8AV95|A8AV95_STRGC UPF0237 protein SGO_0389 OS=Streptococcus gordonii (strain Challis / ATCC 35105 / BCRC 15272 / CH1 / DL1 / V288) OX=467705 GN=SGO_0389 PE=3 SV=1
UPF0210 protein SGO_0390 {ECO:0000255|HAMAP-Rule:MF_01221};	unknown	A8AV96	A8AV96	32.8250125103985	32.4091887225774	32.425889806963	33.1115392191657	32.7372423459908	32.5900914436334	32.7822236406444	32.6100583605466	32.4213550501432	32.6839966597107	32.6771208981849	32.4326673162095	sp|A8AV96|Y390_STRGC UPF0210 protein SGO_0390 OS=Streptococcus gordonii (strain Challis / ATCC 35105 / BCRC 15272 / CH1 / DL1 / V288) OX=467705 GN=SGO_0390 PE=3 SV=1
Phosphoglycerate mutase {ECO:0000313|EMBL:ABV09668.1};	unknown	A8AV98;A8AV97	A8AV98	30.7404699224663	29.9362287158714	29.7886944789404	30.7728526936235	30.7380932925852	30.0195199939385	30.3988349393593	29.8888789602874	30.5880540283323	29.000743815118	29.8140642939805	29.6053669341984	tr|A8AV98|A8AV98_STRGC Phosphoglycerate mutase OS=Streptococcus gordonii (strain Challis / ATCC 35105 / BCRC 15272 / CH1 / DL1 / V288) OX=467705 GN=SGO_0392 PE=4 SV=1
D-alanyl-D-alanine carboxypeptidase {ECO:0000313|EMBL:ABV10377.1};	unknown	A8AV99	A8AV99	27.8027970346268	27.8276025137297	28.0339786895688	28.104782226521	27.9456845977518	28.1804166428444	27.3911731798112	27.8552351304484	28.0592469365727	27.9308379416355	27.7841556870163	27.9075396455018	tr|A8AV99|A8AV99_STRGC D-alanyl-D-alanine carboxypeptidase OS=Streptococcus gordonii (strain Challis / ATCC 35105 / BCRC 15272 / CH1 / DL1 / V288) OX=467705 GN=SGO_0393 PE=4 SV=1
Transcriptional regulator, PadR family {ECO:0000313|EMBL:ABV09356.1};	unknown	A8AVA2	A8AVA2	26.6967231424707	28.2040489792317	28.8267785370574	28.3526794835449	28.2660597044947	26.7398143327886	28.5060982559217	26.1305686191031	27.4603786343288	26.0363031100198	27.7916627752054	27.6204942728254	tr|A8AVA2|A8AVA2_STRGC Transcriptional regulator, PadR family OS=Streptococcus gordonii (strain Challis / ATCC 35105 / BCRC 15272 / CH1 / DL1 / V288) OX=467705 GN=SGO_0396 PE=4 SV=1
Uncharacterized protein {ECO:0000313|EMBL:ABV11052.1};	unknown	A8AVA3	A8AVA3	25.1566202787198	23.9837319466125	25.4959359263408	25.7378711414738	26.1818004067327	25.1743637810629	25.6318521136065	25.9138939004564	25.7163083759553	25.3611128060863	24.8874955927536	24.0861499415894	tr|A8AVA3|A8AVA3_STRGC Uncharacterized protein OS=Streptococcus gordonii (strain Challis / ATCC 35105 / BCRC 15272 / CH1 / DL1 / V288) OX=467705 GN=SGO_0397 PE=4 SV=1
ABC transporter ATP-binding protein {ECO:0000313|EMBL:ABV09260.1};	unknown	A8AVA4	A8AVA4	29.9637779496855	29.5833245647346	30.2659302523485	29.6406308076429	31.2252245455184	30.0925902096459	30.0695788293269	30.0801686152331	29.6209584984774	29.3867527079539	29.3259471178797	28.7482576861704	tr|A8AVA4|A8AVA4_STRGC ABC transporter ATP-binding protein OS=Streptococcus gordonii (strain Challis / ATCC 35105 / BCRC 15272 / CH1 / DL1 / V288) OX=467705 GN=SGO_0398 PE=4 SV=1
Membrane protein, putative {ECO:0000313|EMBL:ABV10159.1};	unknown	A8AVA5	A8AVA5	28.2867065380265	NA	24.909619774328	27.7143617082905	NA	28.5215195388868	27.9745977200286	24.4240559918084	27.7841870972111	25.1141804323688	NA	NA	tr|A8AVA5|A8AVA5_STRGC Membrane protein, putative OS=Streptococcus gordonii (strain Challis / ATCC 35105 / BCRC 15272 / CH1 / DL1 / V288) OX=467705 GN=SGO_0399 PE=4 SV=1
Heat-inducible transcription repressor HrcA {ECO:0000255|HAMAP-Rule:MF_00081};	hrcA	A8AVA6	A8AVA6	28.4279370657584	27.9384258359109	27.9928384652692	28.2474285837435	27.9075350688784	28.0155946771097	28.2678756151819	28.1059813252813	27.9683521169233	28.1496824411504	28.5415795094005	27.8759453233978	sp|A8AVA6|HRCA_STRGC Heat-inducible transcription repressor HrcA OS=Streptococcus gordonii (strain Challis / ATCC 35105 / BCRC 15272 / CH1 / DL1 / V288) OX=467705 GN=hrcA PE=3 SV=1
Protein GrpE {ECO:0000255|HAMAP-Rule:MF_01151};	grpE	A8AVA7	A8AVA7	31.7892446297687	31.5905964842408	31.6969461880571	31.6517136808763	31.3093545938656	31.6660765717535	31.7404276956708	31.6860895746049	31.6332704232462	32.1202827518864	32.1118341617117	32.3277624754961	sp|A8AVA7|GRPE_STRGC Protein GrpE OS=Streptococcus gordonii (strain Challis / ATCC 35105 / BCRC 15272 / CH1 / DL1 / V288) OX=467705 GN=grpE PE=3 SV=1
Chaperone protein DnaK {ECO:0000255|HAMAP-Rule:MF_00332};	dnaK	A8AVA8	A8AVA8	35.2391838216411	35.1434616556356	35.1653800328921	35.2138957593153	35.2731297692687	35.1532821303626	35.2382322120442	35.4521335806015	35.3797721236004	35.4156999351072	35.5692570847865	35.6577205970949	sp|A8AVA8|DNAK_STRGC Chaperone protein DnaK OS=Streptococcus gordonii (strain Challis / ATCC 35105 / BCRC 15272 / CH1 / DL1 / V288) OX=467705 GN=dnaK PE=3 SV=1
4-methyl-5(Beta-hydroxyethyl)-thiazole monophosphate synthesis protein {ECO:0000313|EMBL:ABV09364.1};	thiJ-2	A8AVA9	A8AVA9	25.9897012442993	25.1774646454236	25.9903500047717	26.781108000294	NA	24.7934125730026	25.4069015432742	26.5410456427784	24.7240881907313	24.7774075975163	24.3008981188817	24.1299388699577	tr|A8AVA9|A8AVA9_STRGC 4-methyl-5(Beta-hydroxyethyl)-thiazole monophosphate synthesis protein OS=Streptococcus gordonii (strain Challis / ATCC 35105 / BCRC 15272 / CH1 / DL1 / V288) OX=467705 GN=thiJ-2 PE=4 SV=1
Chaperone protein DnaJ {ECO:0000256|HAMAP-Rule:MF_01152};	dnaJ	A8AVB0	A8AVB0	31.1594871174067	30.8765518859436	31.0130077048425	31.0447642091179	30.8068865347332	30.8068592232351	30.8990484434113	31.0541096753552	30.8917955116084	31.283861144467	31.1728179375122	31.184748975245	tr|A8AVB0|A8AVB0_STRGC Chaperone protein DnaJ OS=Streptococcus gordonii (strain Challis / ATCC 35105 / BCRC 15272 / CH1 / DL1 / V288) OX=467705 GN=dnaJ PE=3 SV=1
tRNA pseudouridine synthase A {ECO:0000255|HAMAP-Rule:MF_00171};	truA	A8AVB3	A8AVB3	25.3668701098188	25.9510469201883	25.6975077662188	25.5361510588279	26.8777650248658	25.7186137404336	26.2830616147482	26.6220131106043	25.9945499783157	27.2962652511675	27.0255189574773	26.7106149465176	sp|A8AVB3|TRUA_STRGC tRNA pseudouridine synthase A OS=Streptococcus gordonii (strain Challis / ATCC 35105 / BCRC 15272 / CH1 / DL1 / V288) OX=467705 GN=truA PE=3 SV=1
Zinc metalloproteinase B {ECO:0000313|EMBL:ABV09866.1};	zmpB	A8AVB4	A8AVB4	27.3815949090298	28.7099428977311	28.5911249886486	26.0193292727688	28.7503325849931	29.3950165264472	27.7590422964676	26.7618906760913	27.3810642175135	30.5306782632209	30.1955991098989	30.0316597497045	tr|A8AVB4|A8AVB4_STRGC Zinc metalloproteinase B OS=Streptococcus gordonii (strain Challis / ATCC 35105 / BCRC 15272 / CH1 / DL1 / V288) OX=467705 GN=zmpB PE=4 SV=1
Pyridoxine kinase {ECO:0000313|EMBL:ABV09285.1};	unknown	A8AVB5	A8AVB5	33.3941973281328	33.4180083167651	33.5713194224432	33.373783437874	33.6907980668515	33.4317502952927	33.3259840315469	33.4309195389145	33.5244399379507	29.5610524492752	30.2818166642733	30.0203736128821	tr|A8AVB5|A8AVB5_STRGC Pyridoxine kinase OS=Streptococcus gordonii (strain Challis / ATCC 35105 / BCRC 15272 / CH1 / DL1 / V288) OX=467705 GN=SGO_0409 PE=3 SV=1
UPF0340 protein SGO_0411 {ECO:0000255|HAMAP-Rule:MF_00800};	unknown	A8AVB7	A8AVB7	32.708523521162	32.6437059501578	32.6403793764192	31.5115861739235	32.9158501572302	32.5312178369738	32.4735677688538	32.3791848431724	32.3227308537332	28.026293997372	29.2521110887218	29.0813851423067	sp|A8AVB7|Y411_STRGC UPF0340 protein SGO_0411 OS=Streptococcus gordonii (strain Challis / ATCC 35105 / BCRC 15272 / CH1 / DL1 / V288) OX=467705 GN=SGO_0411 PE=3 SV=1
Trigger factor {ECO:0000255|HAMAP-Rule:MF_00303};	tig	A8AVB8	A8AVB8	34.2705699431407	34.581699969531	34.1502285520668	34.2824798076132	34.497767193401	34.2512498339008	34.5986121518747	34.1090074492319	34.8558148806962	34.8006957071759	34.5223140285096	34.8620982223268	sp|A8AVB8|TIG_STRGC Trigger factor OS=Streptococcus gordonii (strain Challis / ATCC 35105 / BCRC 15272 / CH1 / DL1 / V288) OX=467705 GN=tig PE=3 SV=1
Probable DNA-directed RNA polymerase subunit delta {ECO:0000255|HAMAP-Rule:MF_00357};	rpoE	A8AVB9	A8AVB9	29.4717531305295	29.9524967066217	29.4271006155823	29.4431285314843	28.7792286513856	29.8585056699427	29.3362400020707	29.7101465430453	29.8856867623774	30.2966393965494	28.9967186283398	30.1993309778492	sp|A8AVB9|RPOE_STRGC Probable DNA-directed RNA polymerase subunit delta OS=Streptococcus gordonii (strain Challis / ATCC 35105 / BCRC 15272 / CH1 / DL1 / V288) OX=467705 GN=rpoE PE=3 SV=1
B3_4 domain-containing protein {ECO:0000259|SMART:SM00873};	unknown	A8AVC0	A8AVC0	29.9738943196747	30.1139752483395	29.7624254849589	30.120727190215	30.4309259179748	30.0572376056613	30.2545793240089	30.1407682594853	29.7088450750377	29.3178781875391	28.1466231370571	28.9863523419425	tr|A8AVC0|A8AVC0_STRGC B3_4 domain-containing protein OS=Streptococcus gordonii (strain Challis / ATCC 35105 / BCRC 15272 / CH1 / DL1 / V288) OX=467705 GN=SGO_0414 PE=4 SV=1
Protein translocase subunit SecA {ECO:0000255|HAMAP-Rule:MF_01382};	secA	A8AVC1	A8AVC1	33.6832017460985	33.6417400687991	33.5931864631562	33.6677391566801	33.6609829954319	33.5576571927635	33.5907402269585	33.4904507980052	33.5482384148872	33.5124468043034	33.7410445997998	33.6342017550517	sp|A8AVC1|SECA_STRGC Protein translocase subunit SecA OS=Streptococcus gordonii (strain Challis / ATCC 35105 / BCRC 15272 / CH1 / DL1 / V288) OX=467705 GN=secA PE=3 SV=1
Phospho-2-dehydro-3-deoxyheptonate aldolase {ECO:0000256|PIRNR:PIRNR001361};	unknown	A8AVC2	A8AVC2	32.2870653140029	31.9971383501329	32.5574720060847	32.2090629555715	32.4162360036475	32.1001542593001	32.2839171376934	32.3938446397873	32.2970634508327	31.9811558182498	32.0835081871306	31.8185112515919	tr|A8AVC2|A8AVC2_STRGC Phospho-2-dehydro-3-deoxyheptonate aldolase OS=Streptococcus gordonii (strain Challis / ATCC 35105 / BCRC 15272 / CH1 / DL1 / V288) OX=467705 GN=SGO_0416 PE=3 SV=1
Holo-[acyl-carrier-protein] synthase {ECO:0000256|HAMAP-Rule:MF_00101};	acpS	A8AVC3	A8AVC3	25.0396776099335	25.6618729959544	24.2525288663775	NA	25.3785970139322	24.9932710703025	25.3798677017848	25.1882301675529	24.6047202744593	25.7988287081081	25.1879150373164	24.6405497394669	tr|A8AVC3|A8AVC3_STRGC Holo-[acyl-carrier-protein] synthase OS=Streptococcus gordonii (strain Challis / ATCC 35105 / BCRC 15272 / CH1 / DL1 / V288) OX=467705 GN=acpS PE=3 SV=1
Alanine racemase {ECO:0000255|HAMAP-Rule:MF_01201};	alr	A8AVC4	A8AVC4	28.2007087198901	28.3641338574371	28.672679002659	29.1193648159949	28.7905179563172	28.5084679084676	28.481639190183	28.8492580387584	28.7354622235782	28.1557646029114	28.0019025963143	28.3777637317154	sp|A8AVC4|ALR_STRGC Alanine racemase OS=Streptococcus gordonii (strain Challis / ATCC 35105 / BCRC 15272 / CH1 / DL1 / V288) OX=467705 GN=alr PE=3 SV=1
ATP-dependent DNA helicase RecG {ECO:0000256|ARBA:ARBA00017846, ECO:0000256|RuleBase:RU363016};	recG	A8AVC5	A8AVC5	26.9753849718376	26.7093242241741	27.3051439498349	26.9577577770555	27.6751897926401	27.6517953780292	27.5272018630694	27.5944207946283	27.2525351717299	27.3594919269401	26.7960930118751	27.4317469790002	tr|A8AVC5|A8AVC5_STRGC ATP-dependent DNA helicase RecG OS=Streptococcus gordonii (strain Challis / ATCC 35105 / BCRC 15272 / CH1 / DL1 / V288) OX=467705 GN=recG PE=3 SV=1
Uncharacterized protein {ECO:0000313|EMBL:ABV10176.1};	unknown	A8AVC6	A8AVC6	NA	NA	NA	NA	NA	NA	NA	NA	NA	NA	23.1522863459009	23.7424224571992	tr|A8AVC6|A8AVC6_STRGC Uncharacterized protein OS=Streptococcus gordonii (strain Challis / ATCC 35105 / BCRC 15272 / CH1 / DL1 / V288) OX=467705 GN=SGO_0420 PE=4 SV=1
Phosphotransferase system mannitol/fructose-specific IIA domain, putative {ECO:0000313|EMBL:ABV10862.1};	unknown	A8AVC7	A8AVC7	26.8260973680281	26.3512390256482	26.3616097090856	26.3781619888722	26.5920822879529	26.3145944120853	26.318713784896	26.1283507874909	30.5837377329479	25.4441705003667	26.0777050939313	25.7601355959802	tr|A8AVC7|A8AVC7_STRGC Phosphotransferase system mannitol/fructose-specific IIA domain, putative OS=Streptococcus gordonii (strain Challis / ATCC 35105 / BCRC 15272 / CH1 / DL1 / V288) OX=467705 GN=SGO_0421 PE=4 SV=1
PTS system, Lactose specific IIB subunit subfamily {ECO:0000313|EMBL:ABV09379.1};	unknown	A8AVC8	A8AVC8	24.883217750384	23.9629024585285	23.2091576819913	23.9008584928473	NA	23.8584910428846	23.8502583672202	23.7261170958093	25.2058841532198	23.0864532571088	23.070029028852	22.9953039580995	tr|A8AVC8|A8AVC8_STRGC PTS system, Lactose specific IIB subunit subfamily OS=Streptococcus gordonii (strain Challis / ATCC 35105 / BCRC 15272 / CH1 / DL1 / V288) OX=467705 GN=SGO_0422 PE=4 SV=1
Asparaginase {ECO:0000313|EMBL:ABV09689.1};	ansB	A8AVD1	A8AVD1	28.2334926178669	27.8466989916677	28.6185317430901	28.0190004632779	28.1433526627628	28.2908444750511	28.0525376503226	28.1202656245089	27.5850560322966	28.1277427136441	28.5060400131776	27.9918288244533	tr|A8AVD1|A8AVD1_STRGC Asparaginase OS=Streptococcus gordonii (strain Challis / ATCC 35105 / BCRC 15272 / CH1 / DL1 / V288) OX=467705 GN=ansB PE=3 SV=1
Cof family protein {ECO:0000313|EMBL:ABV09618.1};	unknown	A8AVD2	A8AVD2	29.1863036166727	29.3357614935201	29.280570198605	29.2047969675486	29.7520884098052	29.6660384407012	28.8883165716659	29.153237903718	29.234615806837	28.3371448975454	29.0326266455959	29.2670915957675	tr|A8AVD2|A8AVD2_STRGC Cof family protein OS=Streptococcus gordonii (strain Challis / ATCC 35105 / BCRC 15272 / CH1 / DL1 / V288) OX=467705 GN=SGO_0426 PE=4 SV=1
Universal stress protein {ECO:0000256|PIRNR:PIRNR006276};	unknown	A8AVD3	A8AVD3	33.0842875378668	33.183176693856	33.3466792028597	33.2797899935047	33.5020655728957	33.1571877384099	33.2103942779755	33.1379682883122	32.641597305095	31.6387067126508	31.6205413046515	31.4705510537199	tr|A8AVD3|A8AVD3_STRGC Universal stress protein OS=Streptococcus gordonii (strain Challis / ATCC 35105 / BCRC 15272 / CH1 / DL1 / V288) OX=467705 GN=SGO_0427 PE=3 SV=1
Aspartate transaminase {ECO:0000313|EMBL:ABV11105.1};	unknown	A8AVD5	A8AVD5	31.9328006730156	32.0472338399132	31.8912072920847	32.188625925979	32.1956573247199	32.0141678761239	32.1046003401524	32.0319339622854	32.128489941367	32.1855792320471	32.4173465253238	32.1991392703766	tr|A8AVD5|A8AVD5_STRGC Aspartate transaminase OS=Streptococcus gordonii (strain Challis / ATCC 35105 / BCRC 15272 / CH1 / DL1 / V288) OX=467705 GN=SGO_0429 PE=4 SV=1
LPXTG cell wall surface protein {ECO:0000313|EMBL:ABV10931.1};	unknown	A8AVD6	A8AVD6	30.0489192271795	30.1231868738208	30.1918788504479	29.1559417516075	30.0106245485796	30.3214837917215	29.9340483689804	29.5131248337143	32.5934472200903	32.0873577723066	31.9277459459874	32.1110000093625	tr|A8AVD6|A8AVD6_STRGC LPXTG cell wall surface protein OS=Streptococcus gordonii (strain Challis / ATCC 35105 / BCRC 15272 / CH1 / DL1 / V288) OX=467705 GN=SGO_0430 PE=4 SV=1
GTP-sensing transcriptional pleiotropic repressor CodY {ECO:0000255|HAMAP-Rule:MF_00621};	codY	A8AVD7	A8AVD7	29.9460681179302	30.4685270850161	30.6138774977304	30.1567540483825	30.276678475621	30.6649709083322	30.6556007955236	30.0702671345605	30.4623399455898	30.0492515218428	29.6053275136276	29.9611209638407	sp|A8AVD7|CODY_STRGC GTP-sensing transcriptional pleiotropic repressor CodY OS=Streptococcus gordonii (strain Challis / ATCC 35105 / BCRC 15272 / CH1 / DL1 / V288) OX=467705 GN=codY PE=3 SV=1
Isochorismatase family protein {ECO:0000313|EMBL:ABV09992.1};	entB	A8AVD8	A8AVD8	28.907309547621	28.2465950290663	28.0568774415638	28.6603925573802	28.3448507830995	27.7350222196012	27.8188424154093	28.3550360576759	28.8959460464318	27.3988066774287	27.2412610491448	28.1641875328828	tr|A8AVD8|A8AVD8_STRGC Isochorismatase family protein OS=Streptococcus gordonii (strain Challis / ATCC 35105 / BCRC 15272 / CH1 / DL1 / V288) OX=467705 GN=entB PE=4 SV=1
Aspartate--tRNA(Asp/Asn) ligase {ECO:0000256|HAMAP-Rule:MF_00044};	aspS-2	A8AVE0	A8AVE0	29.4147619293856	29.7028277618225	29.9566487407229	30.046966024153	29.8220171108845	29.9346311826004	30.2282887386335	29.6439616881587	29.4251744915334	30.6339387454223	30.3460415641484	30.4230050521035	tr|A8AVE0|A8AVE0_STRGC Aspartate--tRNA(Asp/Asn) ligase OS=Streptococcus gordonii (strain Challis / ATCC 35105 / BCRC 15272 / CH1 / DL1 / V288) OX=467705 GN=aspS-2 PE=3 SV=1
Aspartyl/glutamyl-tRNA(Asn/Gln) amidotransferase subunit C {ECO:0000255|HAMAP-Rule:MF_00122};	gatC	A8AVE1	A8AVE1	30.5299736996487	29.5655390316029	29.9563943051766	29.5241012499004	30.2153978752056	29.6591507927923	29.3707927576583	28.9607348794456	29.7563849220509	29.7317135297948	29.7681015239167	29.655663434943	sp|A8AVE1|GATC_STRGC Aspartyl/glutamyl-tRNA(Asn/Gln) amidotransferase subunit C OS=Streptococcus gordonii (strain Challis / ATCC 35105 / BCRC 15272 / CH1 / DL1 / V288) OX=467705 GN=gatC PE=3 SV=1
Glutamyl-tRNA(Gln) amidotransferase subunit A {ECO:0000255|HAMAP-Rule:MF_00120};	gatA	A8AVE2	A8AVE2	32.4045743089671	32.6293384844916	32.5028543506621	32.5455255444825	32.1897041396416	32.8398910579309	32.6942335703198	32.5898350846195	32.3493808144007	32.9622915733375	32.935445308325	32.7741456588379	sp|A8AVE2|GATA_STRGC Glutamyl-tRNA(Gln) amidotransferase subunit A OS=Streptococcus gordonii (strain Challis / ATCC 35105 / BCRC 15272 / CH1 / DL1 / V288) OX=467705 GN=gatA PE=3 SV=1
Aspartyl/glutamyl-tRNA(Asn/Gln) amidotransferase subunit B {ECO:0000255|HAMAP-Rule:MF_00121};	gatB	A8AVE3	A8AVE3	32.2222777303293	32.1855154715716	31.5747786261315	32.2823998502183	31.6330121890738	32.227203160858	32.0420496906672	31.8259829462357	32.5051206847125	32.5923952861523	32.4415731333828	32.4762026544075	sp|A8AVE3|GATB_STRGC Aspartyl/glutamyl-tRNA(Asn/Gln) amidotransferase subunit B OS=Streptococcus gordonii (strain Challis / ATCC 35105 / BCRC 15272 / CH1 / DL1 / V288) OX=467705 GN=gatB PE=3 SV=1
GatB_Yqey domain-containing protein {ECO:0000259|SMART:SM00845};	unknown	A8AVE4	A8AVE4	NA	NA	NA	28.3559913325734	NA	NA	NA	NA	NA	NA	NA	NA	tr|A8AVE4|A8AVE4_STRGC GatB_Yqey domain-containing protein OS=Streptococcus gordonii (strain Challis / ATCC 35105 / BCRC 15272 / CH1 / DL1 / V288) OX=467705 GN=SGO_0438 PE=4 SV=1
Uncharacterized protein {ECO:0000313|EMBL:ABV09554.1};	unknown	A8AVE5	A8AVE5	28.4518102365703	28.613096637514	28.4961748102786	28.9982361680446	28.3660952740754	28.7011826905619	27.6283005868075	28.5149053620397	28.4925754055391	29.6379290953313	29.0820852443953	28.9232050144431	tr|A8AVE5|A8AVE5_STRGC Uncharacterized protein OS=Streptococcus gordonii (strain Challis / ATCC 35105 / BCRC 15272 / CH1 / DL1 / V288) OX=467705 GN=SGO_0439 PE=4 SV=1
L-iditol 2-dehydrogenase BH3949 {ECO:0000313|EMBL:ABV09535.1};	unknown	A8AVE6	A8AVE6	29.9168919158768	29.5533375773335	28.321773429419	28.8587452106716	28.5810825107077	28.5453206819502	28.9017071129714	28.3143948872988	28.4951417892914	28.8440895656403	28.6628347954795	29.3382042871012	tr|A8AVE6|A8AVE6_STRGC L-iditol 2-dehydrogenase BH3949 OS=Streptococcus gordonii (strain Challis / ATCC 35105 / BCRC 15272 / CH1 / DL1 / V288) OX=467705 GN=SGO_0440 PE=3 SV=1
TVP38/TMEM64 family membrane protein {ECO:0000256|RuleBase:RU366058};	unknown	A8AVE8	A8AVE8	NA	24.6623499615315	NA	24.8321903571413	NA	24.7276622826476	25.3794907607233	NA	NA	25.1117824051112	NA	NA	tr|A8AVE8|A8AVE8_STRGC TVP38/TMEM64 family membrane protein OS=Streptococcus gordonii (strain Challis / ATCC 35105 / BCRC 15272 / CH1 / DL1 / V288) OX=467705 GN=SGO_0442 PE=3 SV=1
HAD superfamily (Subfamily IIIA) phosphatase, TIGR01668 {ECO:0000313|EMBL:ABV09273.1};	unknown	A8AVF0	A8AVF0	28.0937217253412	28.3232139345119	28.4129587609586	28.0685791276273	28.4110258508753	28.1241329543092	28.4959375318921	28.2841221904761	28.3416151612644	28.3132699187939	28.6751765938754	28.6881411707583	tr|A8AVF0|A8AVF0_STRGC HAD superfamily (Subfamily IIIA) phosphatase, TIGR01668 OS=Streptococcus gordonii (strain Challis / ATCC 35105 / BCRC 15272 / CH1 / DL1 / V288) OX=467705 GN=SGO_0444 PE=4 SV=1
GTP-binding protein {ECO:0000313|EMBL:ABV09266.1};	unknown	A8AVF1	A8AVF1	29.9910821924344	30.3056777507102	29.7256732881862	30.6227307005377	29.0462008787947	29.1092524832485	30.0387722405222	30.2365175951115	30.2560430626231	29.9343841207988	29.8880976400558	30.0900474423164	tr|A8AVF1|A8AVF1_STRGC GTP-binding protein OS=Streptococcus gordonii (strain Challis / ATCC 35105 / BCRC 15272 / CH1 / DL1 / V288) OX=467705 GN=SGO_0445 PE=4 SV=1
CRM domain-containing protein {ECO:0000259|PROSITE:PS51295};	unknown	A8AVF2	A8AVF2	29.4723244652671	29.1234794523251	29.1784897162599	29.7243078139683	29.1237024912763	29.4459171986169	29.6830057630783	29.4407052288295	29.364539911425	29.5990676086372	29.1453372162587	29.5334449337394	tr|A8AVF2|A8AVF2_STRGC CRM domain-containing protein OS=Streptococcus gordonii (strain Challis / ATCC 35105 / BCRC 15272 / CH1 / DL1 / V288) OX=467705 GN=SGO_0446 PE=4 SV=1
Probable nicotinate-nucleotide adenylyltransferase {ECO:0000256|HAMAP-Rule:MF_00244};	nadD	A8AVF3	A8AVF3	28.7854577356417	28.6515908118498	28.491314111633	29.2014743228975	27.7011727676296	28.7575837946952	28.6498867430621	28.7231080567975	29.171637869328	28.5693211668054	28.3085336687457	29.1823378511992	tr|A8AVF3|A8AVF3_STRGC Probable nicotinate-nucleotide adenylyltransferase OS=Streptococcus gordonii (strain Challis / ATCC 35105 / BCRC 15272 / CH1 / DL1 / V288) OX=467705 GN=nadD PE=3 SV=1
HD domain-containing protein {ECO:0000259|PROSITE:PS51831};	unknown	A8AVF4	A8AVF4	28.4843086837309	28.2665083877761	28.4429122231264	28.0715146015341	27.9151442826264	27.8869068630723	28.080043748765	28.1516774450506	28.4687747540021	27.5780330010443	27.5491847307808	28.6224093939997	tr|A8AVF4|A8AVF4_STRGC HD domain-containing protein OS=Streptococcus gordonii (strain Challis / ATCC 35105 / BCRC 15272 / CH1 / DL1 / V288) OX=467705 GN=SGO_0448 PE=4 SV=1
Isochorismatase family protein {ECO:0000313|EMBL:ABV10073.1};	unknown	A8AVF5	A8AVF5	NA	24.4471662324173	22.8008292900285	NA	NA	22.6741017002217	22.9125087377031	23.3219744629752	23.7499899181149	22.2111434400487	23.693906404215	24.0906562708745	tr|A8AVF5|A8AVF5_STRGC Isochorismatase family protein OS=Streptococcus gordonii (strain Challis / ATCC 35105 / BCRC 15272 / CH1 / DL1 / V288) OX=467705 GN=SGO_0449 PE=4 SV=1
Ribosomal silencing factor RsfS {ECO:0000256|HAMAP-Rule:MF_01477};	rsfS	A8AVF6	A8AVF6	28.994956037473	28.6349031715307	28.8225593117622	28.8945354210225	28.9314440276371	28.8144206879987	28.6453760244272	28.7790184500168	28.5149588089657	28.7596444950031	28.6132954069234	28.7703602655711	tr|A8AVF6|A8AVF6_STRGC Ribosomal silencing factor RsfS OS=Streptococcus gordonii (strain Challis / ATCC 35105 / BCRC 15272 / CH1 / DL1 / V288) OX=467705 GN=rsfS PE=3 SV=1
Methyltransferase {ECO:0000313|EMBL:ABV10211.1};	unknown	A8AVF7	A8AVF7	26.8919207448435	27.1927851543807	27.3115668588509	26.6071869952776	27.1834718298283	26.6001939807915	27.1576671131298	27.0841870717186	26.3270277570761	27.5317983820835	27.8470677559572	26.9622765406936	tr|A8AVF7|A8AVF7_STRGC Methyltransferase OS=Streptococcus gordonii (strain Challis / ATCC 35105 / BCRC 15272 / CH1 / DL1 / V288) OX=467705 GN=SGO_0451 PE=4 SV=1
tRNA(Met) cytidine acetate ligase {ECO:0000255|HAMAP-Rule:MF_01539};	tmcAL	A8AVF8	A8AVF8	25.5005433511995	24.108726776603	24.8987365610616	24.997467020692	25.119158825002	25.416911488279	25.5067693906506	26.1248880384202	25.3773618849921	26.4206376469716	25.8598436306912	26.6110603405339	sp|A8AVF8|TMCAL_STRGC tRNA(Met) cytidine acetate ligase OS=Streptococcus gordonii (strain Challis / ATCC 35105 / BCRC 15272 / CH1 / DL1 / V288) OX=467705 GN=tmcAL PE=3 SV=1
Lipoprotein, putative {ECO:0000313|EMBL:ABV10974.1};	unknown	A8AVF9	A8AVF9	28.959946469733	28.7484369796585	29.2841244929903	28.3869434863498	29.2934686415153	29.1039110511206	28.284865644211	28.6677013215909	29.0743993820802	29.9885596672011	30.079209302011	29.9984674503803	tr|A8AVF9|A8AVF9_STRGC Lipoprotein, putative OS=Streptococcus gordonii (strain Challis / ATCC 35105 / BCRC 15272 / CH1 / DL1 / V288) OX=467705 GN=SGO_0453 PE=4 SV=1
Probable transcriptional regulatory protein SGO_0454 {ECO:0000255|HAMAP-Rule:MF_00918};	unknown	A8AVG0	A8AVG0	31.8293045247957	31.1441501628035	31.5158933760233	31.5410960958503	31.3805205694959	31.6085902459863	31.2198161029477	31.1302440318693	31.0332906471411	31.2890089296134	31.8650558424358	31.5877712297505	sp|A8AVG0|Y454_STRGC Probable transcriptional regulatory protein SGO_0454 OS=Streptococcus gordonii (strain Challis / ATCC 35105 / BCRC 15272 / CH1 / DL1 / V288) OX=467705 GN=SGO_0454 PE=3 SV=1
Lipoprotein, putative {ECO:0000313|EMBL:ABV10547.1};	unknown	A8AVG1	A8AVG1	28.8975048615355	29.6161472603945	29.7096467492176	29.3322584692729	29.6206943738588	29.4144743268982	29.3999231121459	29.1869557348316	29.357816689133	29.7054002256399	29.3650992334605	29.325258045108	tr|A8AVG1|A8AVG1_STRGC Lipoprotein, putative OS=Streptococcus gordonii (strain Challis / ATCC 35105 / BCRC 15272 / CH1 / DL1 / V288) OX=467705 GN=SGO_0455 PE=4 SV=1
Amino acid aminohydrolase {ECO:0000313|EMBL:ABV10112.1};	ILL5	A8AVG2	A8AVG2	28.7796151976249	28.477147871324	28.3935561158776	28.1488324035231	28.5383043368142	27.7540984669296	28.6455590346751	28.5804250923035	28.1397517321489	27.9054787960144	27.6266499430349	27.5258841252188	tr|A8AVG2|A8AVG2_STRGC Amino acid aminohydrolase OS=Streptococcus gordonii (strain Challis / ATCC 35105 / BCRC 15272 / CH1 / DL1 / V288) OX=467705 GN=ILL5 PE=4 SV=1
ABC transporter, substrate-binding protein SP0148 {ECO:0000313|EMBL:ABV09131.1};	unknown	A8AVG3	A8AVG3	34.0568894451677	33.9321999758129	33.6385162187191	33.9768078528843	33.7010232576894	34.0549139888088	33.6712525507747	33.7855893070705	34.0254546385567	33.2575810144193	33.0128570260772	33.1399455448152	tr|A8AVG3|A8AVG3_STRGC ABC transporter, substrate-binding protein SP0148 OS=Streptococcus gordonii (strain Challis / ATCC 35105 / BCRC 15272 / CH1 / DL1 / V288) OX=467705 GN=SGO_0457 PE=4 SV=1
Lipoprotein {ECO:0000256|PIRNR:PIRNR002854};	hlpA	A8AVG4	A8AVG4	35.9538558684632	36.0359834093943	36.300158295718	36.0246005353453	36.0983240599631	36.0667166622515	36.0120983296309	35.9087912258355	35.5972301932253	35.2672616169861	35.1386631001659	35.0607297703187	tr|A8AVG4|A8AVG4_STRGC Lipoprotein OS=Streptococcus gordonii (strain Challis / ATCC 35105 / BCRC 15272 / CH1 / DL1 / V288) OX=467705 GN=hlpA PE=3 SV=1
Succinyl-diaminopimelate desuccinylase {ECO:0000313|EMBL:ABV09754.1};	unknown	A8AVG5	A8AVG5	30.4331587088445	30.9234537291825	30.8850354332846	30.5278420136042	30.803001656941	31.2115179667772	30.2435538165885	30.3292958674873	30.2491301958464	29.6786363134599	29.7099289535321	29.5925368272501	tr|A8AVG5|A8AVG5_STRGC Succinyl-diaminopimelate desuccinylase OS=Streptococcus gordonii (strain Challis / ATCC 35105 / BCRC 15272 / CH1 / DL1 / V288) OX=467705 GN=SGO_0459 PE=4 SV=1
Methionine import ATP-binding protein MetN {ECO:0000256|HAMAP-Rule:MF_01719};	metN	A8AVG6	A8AVG6	32.2646952072331	32.6333523163206	32.5986147379841	32.6953250484189	32.3660819095794	32.7404833519135	32.7842505372029	32.1388726358784	31.9025008904677	31.9055633718129	31.4114498920272	31.179572770817	tr|A8AVG6|A8AVG6_STRGC Methionine import ATP-binding protein MetN OS=Streptococcus gordonii (strain Challis / ATCC 35105 / BCRC 15272 / CH1 / DL1 / V288) OX=467705 GN=metN PE=3 SV=1
ABC transporter, permease protein, putative {ECO:0000313|EMBL:ABV09395.1};	unknown	A8AVG7	A8AVG7	29.3449240799977	29.724570117597	30.0771175441434	29.6579929343554	30.0216701940837	29.9846927468351	29.812003391854	29.7781319376342	29.2232770886531	28.818094363968	28.7245296484224	28.7538464178044	tr|A8AVG7|A8AVG7_STRGC ABC transporter, permease protein, putative OS=Streptococcus gordonii (strain Challis / ATCC 35105 / BCRC 15272 / CH1 / DL1 / V288) OX=467705 GN=SGO_0461 PE=3 SV=1
Putative ABC transporter (ATP-binding protein) {ECO:0000313|EMBL:ABV11072.1};	cydD	A8AVG9	A8AVG9	26.2618648219585	26.9392555250278	27.0167732567195	26.7986107160593	26.2636915486455	26.8509792708126	26.5530100456053	27.0945431664437	26.6121304134711	26.2961675951868	25.418918772473	25.7574817133787	tr|A8AVG9|A8AVG9_STRGC Putative ABC transporter (ATP-binding protein) OS=Streptococcus gordonii (strain Challis / ATCC 35105 / BCRC 15272 / CH1 / DL1 / V288) OX=467705 GN=cydD PE=4 SV=1
Putative ABC transporter (ATP-binding protein) {ECO:0000313|EMBL:ABV09230.1};	cydC	A8AVH0	A8AVH0	27.5776729977582	26.483627726905	26.7127483000714	27.3031506686274	27.3740382998367	26.5443395634757	26.0715152155779	27.0002130532448	25.6183176504883	26.7008160306957	26.0030036575554	26.9067098917255	tr|A8AVH0|A8AVH0_STRGC Putative ABC transporter (ATP-binding protein) OS=Streptococcus gordonii (strain Challis / ATCC 35105 / BCRC 15272 / CH1 / DL1 / V288) OX=467705 GN=cydC PE=4 SV=1
Uncharacterized protein {ECO:0000313|EMBL:ABV09596.1};	unknown	A8AVH1	A8AVH1	26.6421742582065	25.6505293453717	25.3437288212905	25.4295182243257	25.3744560822384	25.2554636129088	25.2346853166393	26.1648035111837	24.6751233749759	23.8453623638878	24.1376394028674	23.7983121272203	tr|A8AVH1|A8AVH1_STRGC Uncharacterized protein OS=Streptococcus gordonii (strain Challis / ATCC 35105 / BCRC 15272 / CH1 / DL1 / V288) OX=467705 GN=SGO_0465 PE=4 SV=1
ATP binding protein of ABC transporter {ECO:0000313|EMBL:ABV09536.1};	unknown	A8AVH3	A8AVH3	27.6700361545353	24.529352543511	24.1597150831258	24.7232607789589	24.4856043464086	NA	24.5848996558665	24.944151759485	27.2045485615369	23.1669752554051	23.0583668698664	NA	tr|A8AVH3|A8AVH3_STRGC ATP binding protein of ABC transporter OS=Streptococcus gordonii (strain Challis / ATCC 35105 / BCRC 15272 / CH1 / DL1 / V288) OX=467705 GN=SGO_0467 PE=4 SV=1
Uncharacterized protein {ECO:0000313|EMBL:ABV09293.1};	unknown	A8AVH4	A8AVH4	29.8392335537047	29.9621736090969	30.4983150815306	30.3731571923107	30.4814741017134	30.4363911993818	30.5609651669591	30.3783973451387	30.0020442297369	30.1586684107125	30.4741944128683	30.0809225317746	tr|A8AVH4|A8AVH4_STRGC Uncharacterized protein OS=Streptococcus gordonii (strain Challis / ATCC 35105 / BCRC 15272 / CH1 / DL1 / V288) OX=467705 GN=SGO_0468 PE=4 SV=1
UPF0397 protein SGO_0469 {ECO:0000255|HAMAP-Rule:MF_01572};	unknown	A8AVH5	A8AVH5	29.0726951930564	27.9723445068828	28.256155807692	28.3964607166641	27.6704772700501	27.8356065477675	28.9336062403998	29.3569259038336	28.1673098418363	28.029500793276	28.678025619675	27.3784464654428	sp|A8AVH5|Y469_STRGC UPF0397 protein SGO_0469 OS=Streptococcus gordonii (strain Challis / ATCC 35105 / BCRC 15272 / CH1 / DL1 / V288) OX=467705 GN=SGO_0469 PE=3 SV=1
DNA-binding protein {ECO:0000313|EMBL:ABV10077.1};	unknown	A8AVH7	A8AVH7	23.9221434659738	24.3602707291345	NA	24.2633136699514	23.8484489767709	24.2025231390726	24.1206779912001	NA	23.9971312480971	24.4229858382997	23.8147324185753	23.8389934109479	tr|A8AVH7|A8AVH7_STRGC DNA-binding protein OS=Streptococcus gordonii (strain Challis / ATCC 35105 / BCRC 15272 / CH1 / DL1 / V288) OX=467705 GN=SGO_0471 PE=4 SV=1
tRNA uridine(34) hydroxylase {ECO:0000255|HAMAP-Rule:MF_00469};	trhO	A8AVI2	A8AVI2	32.1056017615739	31.8197390607226	32.1405066473127	32.1337708560015	31.8185903874497	31.9437767625642	31.8225127268582	32.1272784406905	32.0043796847169	31.3018536252654	31.5224756948817	31.5727746373938	sp|A8AVI2|TRHO_STRGC tRNA uridine(34) hydroxylase OS=Streptococcus gordonii (strain Challis / ATCC 35105 / BCRC 15272 / CH1 / DL1 / V288) OX=467705 GN=trhO PE=3 SV=1
Cell wall binding protein {ECO:0000313|EMBL:ABV11146.1};	unknown	A8AVI3	A8AVI3	22.739600603572	24.1656581145798	23.3144360852805	23.0491031951165	NA	24.6240732166039	23.0719590354069	22.6314199535734	22.5014686959333	NA	NA	NA	tr|A8AVI3|A8AVI3_STRGC Cell wall binding protein OS=Streptococcus gordonii (strain Challis / ATCC 35105 / BCRC 15272 / CH1 / DL1 / V288) OX=467705 GN=SGO_0477 PE=4 SV=1
3-dmu-9_3-mt domain-containing protein {ECO:0000259|Pfam:PF06983};	unknown	A8AVI6	A8AVI6	28.3815701511274	28.5253979880243	28.4598404260085	28.5363786365226	28.2944617798958	28.7731425580344	28.5251453187264	28.8776981014566	29.1667355356854	28.6717336487451	28.7000240242103	28.6287591155901	tr|A8AVI6|A8AVI6_STRGC 3-dmu-9_3-mt domain-containing protein OS=Streptococcus gordonii (strain Challis / ATCC 35105 / BCRC 15272 / CH1 / DL1 / V288) OX=467705 GN=SGO_0480 PE=4 SV=1
TfoX_N domain-containing protein {ECO:0000259|Pfam:PF04993};	unknown	A8AVI7	A8AVI7	23.953382718562	NA	NA	24.3827053608623	23.5313755859322	NA	21.7304971719652	NA	23.2324754303143	23.6418380544074	NA	24.0380477938682	tr|A8AVI7|A8AVI7_STRGC TfoX_N domain-containing protein OS=Streptococcus gordonii (strain Challis / ATCC 35105 / BCRC 15272 / CH1 / DL1 / V288) OX=467705 GN=SGO_0481 PE=4 SV=1
ThiJ/PfpI family protein {ECO:0000313|EMBL:ABV09415.1};	unknown	A8AVI8	A8AVI8	25.5362314562943	25.732236381444	25.8695963738675	25.9274087214212	25.7024103094394	25.8689133491556	25.9643562486539	25.8346503798698	25.6888869255284	25.8643363210466	25.6866927512093	25.3206595565677	tr|A8AVI8|A8AVI8_STRGC ThiJ/PfpI family protein OS=Streptococcus gordonii (strain Challis / ATCC 35105 / BCRC 15272 / CH1 / DL1 / V288) OX=467705 GN=SGO_0482 PE=4 SV=1
Uncharacterized protein {ECO:0000313|EMBL:ABV09270.1};	unknown	A8AVI9	A8AVI9	29.7907050987781	29.5677740578996	29.49670814214	29.6383824431956	29.6431259305213	29.7306190510689	29.2414063929243	29.6469555974992	29.7277444303017	30.0055128879026	28.8259645112536	29.7697837380696	tr|A8AVI9|A8AVI9_STRGC Uncharacterized protein OS=Streptococcus gordonii (strain Challis / ATCC 35105 / BCRC 15272 / CH1 / DL1 / V288) OX=467705 GN=SGO_0483 PE=4 SV=1
Histidine kinase {ECO:0000256|ARBA:ARBA00012438};	unknown	A8AVJ0	A8AVJ0	26.8610721337355	26.979907284392	27.2541827608652	25.3405021063913	27.5048437867008	27.0527421670695	25.5098201473112	26.1227816206631	26.7624320575319	25.1248740947984	27.2948919666932	26.9276875480701	tr|A8AVJ0|A8AVJ0_STRGC Histidine kinase OS=Streptococcus gordonii (strain Challis / ATCC 35105 / BCRC 15272 / CH1 / DL1 / V288) OX=467705 GN=SGO_0484 PE=4 SV=1
DNA-binding response regulator {ECO:0000313|EMBL:ABV10779.1};	unknown	A8AVJ1	A8AVJ1	26.4882209946138	26.2892791978331	26.2054165248043	26.7386447140427	26.1624213063031	26.4352455256202	26.8032380235093	26.8889707464359	27.0698169409396	25.9835253554758	26.4740919392312	27.0532790110782	tr|A8AVJ1|A8AVJ1_STRGC DNA-binding response regulator OS=Streptococcus gordonii (strain Challis / ATCC 35105 / BCRC 15272 / CH1 / DL1 / V288) OX=467705 GN=SGO_0485 PE=4 SV=1
GTP pyrophosphokinase family protein {ECO:0000313|EMBL:ABV09288.1};	unknown	A8AVJ2	A8AVJ2	24.0982664064096	24.6027470058971	24.0427450915543	25.1209711947251	NA	24.7863758374058	24.0744865096804	24.8145722238141	25.1874479205425	23.5332156945934	24.5677063103674	24.4017228075144	tr|A8AVJ2|A8AVJ2_STRGC GTP pyrophosphokinase family protein OS=Streptococcus gordonii (strain Challis / ATCC 35105 / BCRC 15272 / CH1 / DL1 / V288) OX=467705 GN=SGO_0486 PE=4 SV=1
Phosphorylase, Pnp/Udp family {ECO:0000313|EMBL:ABV10636.1};	unknown	A8AVJ3	A8AVJ3	24.0539985405497	NA	24.3854437571116	24.7341641809987	24.2161107166567	24.2727658986082	23.9364852873501	23.4517699278015	23.4368654217036	23.2264759191453	23.8128946731634	23.688823992836	tr|A8AVJ3|A8AVJ3_STRGC Phosphorylase, Pnp/Udp family OS=Streptococcus gordonii (strain Challis / ATCC 35105 / BCRC 15272 / CH1 / DL1 / V288) OX=467705 GN=SGO_0487 PE=4 SV=1
ABC transporter, ATP-binding protein SP0483 {ECO:0000313|EMBL:ABV09617.1};	unknown	A8AVJ4	A8AVJ4	28.6862002303782	28.8048395298316	28.296651605755	28.4546437958426	28.2587530100098	28.5706516083846	28.2665479989824	28.4434997965717	27.990468414	28.0836504987291	28.3281525743162	28.1906977167727	tr|A8AVJ4|A8AVJ4_STRGC ABC transporter, ATP-binding protein SP0483 OS=Streptococcus gordonii (strain Challis / ATCC 35105 / BCRC 15272 / CH1 / DL1 / V288) OX=467705 GN=SGO_0488 PE=4 SV=1
Cobalt transport family protein {ECO:0000313|EMBL:ABV09613.1};	unknown	A8AVJ5	A8AVJ5	NA	NA	24.2381837683233	23.1039227573175	NA	24.3879315095095	NA	NA	NA	NA	24.1989649400898	23.6712538859241	tr|A8AVJ5|A8AVJ5_STRGC Cobalt transport family protein OS=Streptococcus gordonii (strain Challis / ATCC 35105 / BCRC 15272 / CH1 / DL1 / V288) OX=467705 GN=SGO_0489 PE=4 SV=1
Ribosomal RNA small subunit methyltransferase G {ECO:0000255|HAMAP-Rule:MF_00074};	rsmG	A8AVJ7	A8AVJ7	29.5563238503466	29.1981154982037	28.9617815358866	29.5686527382187	29.2619791602474	29.3672255778436	29.1574939735495	29.5020654754246	29.2369912282328	29.2782902337621	29.367352775154	29.4914116587852	sp|A8AVJ7|RSMG_STRGC Ribosomal RNA small subunit methyltransferase G OS=Streptococcus gordonii (strain Challis / ATCC 35105 / BCRC 15272 / CH1 / DL1 / V288) OX=467705 GN=rsmG PE=3 SV=1
Transcriptional regulator, TetR family, putative {ECO:0000313|EMBL:ABV09258.1};	unknown	A8AVJ9	A8AVJ9	24.0980125377437	21.8419138993412	23.6344186622795	22.8759572977908	23.8405416399086	22.2890292010023	22.8412601449363	22.3058968593503	22.5215303945687	22.1430097439953	NA	23.1709613742944	tr|A8AVJ9|A8AVJ9_STRGC Transcriptional regulator, TetR family, putative OS=Streptococcus gordonii (strain Challis / ATCC 35105 / BCRC 15272 / CH1 / DL1 / V288) OX=467705 GN=SGO_0493 PE=4 SV=1
Protein LemA;	lemA	A8AVK0	A8AVK0	32.8834425618986	33.2430846820526	33.4078376039949	33.2426739521044	33.4763028148924	33.3201596704594	33.2774462057009	33.2124154627656	33.375012175215	33.2876419663814	33.3923022680511	33.3325740746176	sp|A8AVK0|LEMA_STRGC Protein LemA OS=Streptococcus gordonii (strain Challis / ATCC 35105 / BCRC 15272 / CH1 / DL1 / V288) OX=467705 GN=lemA PE=2 SV=1
Dextransucrase {ECO:0000256|ARBA:ARBA00016389};	gtfG	A8AVK3	A8AVK3	27.6241116004862	27.5643355811989	26.2272321740522	27.5043319841328	25.1453310514717	28.1660840272149	27.1606474623852	27.370209343266	27.4414550213657	27.0592685348371	27.3290560265676	27.3782407580339	tr|A8AVK3|A8AVK3_STRGC Dextransucrase OS=Streptococcus gordonii (strain Challis / ATCC 35105 / BCRC 15272 / CH1 / DL1 / V288) OX=467705 GN=gtfG PE=3 SV=1
Putative permease {ECO:0000313|EMBL:ABV10206.1};	dsg	A8AVK4	A8AVK4	27.1608860727385	25.7008964652371	25.6898732809627	26.9586083752426	26.56995784196	25.7023548818127	26.3115660154896	26.2660451566486	26.3867314860264	26.3104692562888	26.009952025538	25.6570767762854	tr|A8AVK4|A8AVK4_STRGC Putative permease OS=Streptococcus gordonii (strain Challis / ATCC 35105 / BCRC 15272 / CH1 / DL1 / V288) OX=467705 GN=dsg PE=4 SV=1
Putative transcriptional regulator RggD {ECO:0000313|EMBL:ABV10992.1};	rggD	A8AVK6	A8AVK6	NA	NA	NA	NA	NA	NA	22.9535965790928	NA	NA	NA	NA	NA	tr|A8AVK6|A8AVK6_STRGC Putative transcriptional regulator RggD OS=Streptococcus gordonii (strain Challis / ATCC 35105 / BCRC 15272 / CH1 / DL1 / V288) OX=467705 GN=rggD PE=4 SV=1
Uncharacterized ACR, COG1399 {ECO:0000313|EMBL:ABV10549.1};	unknown	A8AVK7	A8AVK7	29.0639732230554	29.1083973821782	29.1184695761174	29.1353891834327	29.5125008674388	29.4771295897263	29.4263271331017	29.4858924403484	29.3401110110759	29.1534743334066	29.5038596804894	29.7735177488998	tr|A8AVK7|A8AVK7_STRGC Uncharacterized ACR, COG1399 OS=Streptococcus gordonii (strain Challis / ATCC 35105 / BCRC 15272 / CH1 / DL1 / V288) OX=467705 GN=SGO_0501 PE=4 SV=1
Flotillin-like protein {ECO:0000313|EMBL:ABV10565.1};	floL	A8AVK8	A8AVK8	32.521128759135	32.4775824383551	32.6146256803217	32.5211082956118	32.4429567211698	32.5674561622108	32.5620566172785	32.2283471228464	32.0745978768132	32.8256667960194	32.5573344195905	32.5828411639913	tr|A8AVK8|A8AVK8_STRGC Flotillin-like protein OS=Streptococcus gordonii (strain Challis / ATCC 35105 / BCRC 15272 / CH1 / DL1 / V288) OX=467705 GN=floL PE=4 SV=1
6-phosphogluconate dehydrogenase, decarboxylating {ECO:0000256|PIRNR:PIRNR000109, ECO:0000256|RuleBase:RU000485};	gnd	A8AVK9	A8AVK9	34.367874205977	34.3617027163281	34.096345233394	34.542307710805	33.969937554479	34.0962964106857	34.3976351093795	34.5053989350459	34.4173955299569	34.3408142188217	34.5356126600328	34.5213768980319	tr|A8AVK9|A8AVK9_STRGC 6-phosphogluconate dehydrogenase, decarboxylating OS=Streptococcus gordonii (strain Challis / ATCC 35105 / BCRC 15272 / CH1 / DL1 / V288) OX=467705 GN=gnd PE=3 SV=1
DNA-binding response regulator {ECO:0000313|EMBL:ABV09384.1};	unknown	A8AVL0	A8AVL0	27.9911203449458	27.9695274973097	27.2199860302844	28.0496925130462	28.3834896868074	28.1044959928177	28.0728798491874	28.0290098694007	28.0876299513975	28.2808416289353	28.0530854858382	28.4150149940569	tr|A8AVL0|A8AVL0_STRGC DNA-binding response regulator OS=Streptococcus gordonii (strain Challis / ATCC 35105 / BCRC 15272 / CH1 / DL1 / V288) OX=467705 GN=SGO_0504 PE=4 SV=1
PTS system, IIBC component {ECO:0000313|EMBL:ABV10750.1};	unknown	A8AVL1	A8AVL1	32.985101527944	33.0120083468091	33.0483397362639	32.8610427364027	33.0411218939611	32.8701083625366	32.5359296578654	32.742631804956	32.6549587352588	32.6590153878475	32.3615239278452	32.370282343319	tr|A8AVL1|A8AVL1_STRGC PTS system, IIBC component OS=Streptococcus gordonii (strain Challis / ATCC 35105 / BCRC 15272 / CH1 / DL1 / V288) OX=467705 GN=SGO_0505 PE=4 SV=1
RgfB {ECO:0000313|EMBL:ABV10712.1};	rgfB	A8AVL2	A8AVL2	27.1548476561547	27.3903958244388	25.8834550635587	27.5033819315733	23.9795890701302	26.1835095288268	26.4522497783191	26.8708257671568	27.5958367013592	25.4235456029022	26.0966741847446	27.2737970074427	tr|A8AVL2|A8AVL2_STRGC RgfB OS=Streptococcus gordonii (strain Challis / ATCC 35105 / BCRC 15272 / CH1 / DL1 / V288) OX=467705 GN=rgfB PE=4 SV=1
Uncharacterized protein {ECO:0000313|EMBL:ABV09833.1};	unknown	A8AVL3	A8AVL3	NA	23.6677414911886	23.3111344369655	NA	24.4345234035116	23.5185037245645	NA	24.1272989193419	25.5900661909175	NA	23.0062770029789	NA	tr|A8AVL3|A8AVL3_STRGC Uncharacterized protein OS=Streptococcus gordonii (strain Challis / ATCC 35105 / BCRC 15272 / CH1 / DL1 / V288) OX=467705 GN=SGO_0507 PE=4 SV=1
Transcriptional repressor NrdR {ECO:0000255|HAMAP-Rule:MF_00440};	nrdR	A8AVL4	A8AVL4	30.2134327375935	29.8725665427861	29.8143513164821	29.5566949458595	29.9855694533656	29.1944829348458	29.1822822348419	29.1855391792265	29.9461610925093	28.7296326710224	28.5614820358454	29.542275535434	sp|A8AVL4|NRDR_STRGC Transcriptional repressor NrdR OS=Streptococcus gordonii (strain Challis / ATCC 35105 / BCRC 15272 / CH1 / DL1 / V288) OX=467705 GN=nrdR PE=3 SV=1
Replication initiation and membrane attachment protein (DnaB) superfamily {ECO:0000313|EMBL:ABV09136.1};	unknown	A8AVL5	A8AVL5	28.4038015129937	28.4906880251397	27.3319533539193	28.557723484069	28.6696945524901	28.3171718360588	28.3128950102027	28.0653411830068	28.1709562022859	28.3013517662185	28.5208732173586	28.1135779358737	tr|A8AVL5|A8AVL5_STRGC Replication initiation and membrane attachment protein (DnaB) superfamily OS=Streptococcus gordonii (strain Challis / ATCC 35105 / BCRC 15272 / CH1 / DL1 / V288) OX=467705 GN=SGO_0509 PE=4 SV=1
Primosomal protein DnaI {ECO:0000313|EMBL:ABV11178.1};	dnaI	A8AVL6	A8AVL6	30.3102506196331	30.6104165757803	30.2945054188274	30.6667567761483	30.693284154239	30.6005944787618	30.6959743448915	30.6583988945686	30.587503410641	30.5330031888889	30.7535326742561	30.5839189850914	tr|A8AVL6|A8AVL6_STRGC Primosomal protein DnaI OS=Streptococcus gordonii (strain Challis / ATCC 35105 / BCRC 15272 / CH1 / DL1 / V288) OX=467705 GN=dnaI PE=4 SV=1
NADPH-flavin oxidoreductase-like protein {ECO:0000313|EMBL:ABV10212.1};	unknown	A8AVL7	A8AVL7	29.985690014633	29.9710301192396	29.7783518165137	29.4598538328589	30.1145073078583	30.1046917306181	30.0932689982692	30.2402665856256	29.8619987291535	29.9773168506487	29.7842687943961	29.6663839373143	tr|A8AVL7|A8AVL7_STRGC NADPH-flavin oxidoreductase-like protein OS=Streptococcus gordonii (strain Challis / ATCC 35105 / BCRC 15272 / CH1 / DL1 / V288) OX=467705 GN=SGO_0511 PE=3 SV=1
GTPase Der {ECO:0000255|HAMAP-Rule:MF_00195};	der	A8AVL8	A8AVL8	31.7410996064955	31.7524611443662	31.6633112075655	32.0628313551892	31.7045624954942	31.6234053844453	31.7735321757686	31.9280645408904	31.8475897331036	31.8544367038665	31.7697627221826	31.9307023471095	sp|A8AVL8|DER_STRGC GTPase Der OS=Streptococcus gordonii (strain Challis / ATCC 35105 / BCRC 15272 / CH1 / DL1 / V288) OX=467705 GN=der PE=3 SV=1
Snf2 family protein {ECO:0000313|EMBL:ABV09552.1};	unknown	A8AVL9	A8AVL9	27.4094062088252	27.7914975286409	27.8027531990628	28.0881343977833	27.2336515366152	27.4209116028894	27.6228278293039	27.6882521546777	27.974750205034	29.2168457431018	29.0102981140334	28.9014749556426	tr|A8AVL9|A8AVL9_STRGC Snf2 family protein OS=Streptococcus gordonii (strain Challis / ATCC 35105 / BCRC 15272 / CH1 / DL1 / V288) OX=467705 GN=SGO_0513 PE=4 SV=1
Uncharacterized protein {ECO:0000313|EMBL:ABV10364.1};	unknown	A8AVM0	A8AVM0	29.7307449658376	30.3016929803214	30.5815138566565	29.8729306473943	30.4478911751644	30.305887199373	30.3943163005703	30.0346819615793	29.9921455401137	30.1169824692199	30.5921062587855	30.5498587894105	tr|A8AVM0|A8AVM0_STRGC Uncharacterized protein OS=Streptococcus gordonii (strain Challis / ATCC 35105 / BCRC 15272 / CH1 / DL1 / V288) OX=467705 GN=SGO_0514 PE=4 SV=1
UDP-N-acetylmuramate--L-alanine ligase {ECO:0000255|HAMAP-Rule:MF_00046};	murC	A8AVM1	A8AVM1	32.5848280317607	32.1735861593653	32.2735056822531	32.2167133506219	31.9487906875914	32.2164584445552	32.0474878820045	32.4758844139147	32.1918592462592	32.6547644074096	32.5661665730209	32.5824997980062	sp|A8AVM1|MURC_STRGC UDP-N-acetylmuramate--L-alanine ligase OS=Streptococcus gordonii (strain Challis / ATCC 35105 / BCRC 15272 / CH1 / DL1 / V288) OX=467705 GN=murC PE=3 SV=1
Acetyltransferase, GNAT family {ECO:0000313|EMBL:ABV09908.1};	unknown	A8AVM2	A8AVM2	25.6545058166207	24.6128560183984	25.4504138467873	25.604140610176	24.9147806942138	25.4571473178237	24.6263741668922	23.7558581822223	24.2782691451238	24.7495802138512	24.4762367141194	23.9560542450506	tr|A8AVM2|A8AVM2_STRGC Acetyltransferase, GNAT family OS=Streptococcus gordonii (strain Challis / ATCC 35105 / BCRC 15272 / CH1 / DL1 / V288) OX=467705 GN=SGO_0516 PE=4 SV=1
Endolytic murein transglycosylase {ECO:0000256|HAMAP-Rule:MF_02065};	mltG	A8AVM4	A8AVM4	31.3148497389359	31.4791822489615	31.6754947441103	31.2413329915346	31.2660116208515	31.6502871332578	31.7175514729336	31.7668556866614	31.7208801520243	31.5532429505228	31.7802102544731	31.6171254854451	tr|A8AVM4|A8AVM4_STRGC Endolytic murein transglycosylase OS=Streptococcus gordonii (strain Challis / ATCC 35105 / BCRC 15272 / CH1 / DL1 / V288) OX=467705 GN=mltG PE=3 SV=1
Transcription elongation factor GreA {ECO:0000255|HAMAP-Rule:MF_00105};	greA	A8AVM5	A8AVM5	31.3937521265074	31.5907938789948	31.3848351785017	31.0766923406347	31.4184751979765	31.191246272804	31.3369504855894	30.8703694674659	31.1373975253301	31.6967657445496	31.5769489158704	32.0121357112197	sp|A8AVM5|GREA_STRGC Transcription elongation factor GreA OS=Streptococcus gordonii (strain Challis / ATCC 35105 / BCRC 15272 / CH1 / DL1 / V288) OX=467705 GN=greA PE=3 SV=1
Membrane protein insertase YidC {ECO:0000256|HAMAP-Rule:MF_01811};	yidC	A8AVM7	A8AVM7	31.8530185926315	31.4823895455972	31.6997708333011	31.3099161795847	31.6364713249647	31.4420716144126	31.6693473752898	31.3809616001718	31.3534561240991	31.5768184036083	31.705780663893	31.5973904530395	tr|A8AVM7|A8AVM7_STRGC Membrane protein insertase YidC OS=Streptococcus gordonii (strain Challis / ATCC 35105 / BCRC 15272 / CH1 / DL1 / V288) OX=467705 GN=yidC PE=3 SV=1
SpoU rRNA Methylase family protein {ECO:0000313|EMBL:ABV10008.1};	unknown	A8AVM9	A8AVM9	29.3961946252462	29.1648858491067	29.1949995055709	29.7129485551929	28.8734273754525	28.6937318857803	29.0109093233891	29.0153635188438	29.5871298254981	29.0386021048891	29.6754848382723	29.6877434746914	tr|A8AVM9|A8AVM9_STRGC SpoU rRNA Methylase family protein OS=Streptococcus gordonii (strain Challis / ATCC 35105 / BCRC 15272 / CH1 / DL1 / V288) OX=467705 GN=SGO_0523 PE=4 SV=1
HD domain protein {ECO:0000313|EMBL:ABV09699.1};	unknown	A8AVN0	A8AVN0	25.3222814138249	25.253869066379	24.8584363793921	25.7622819165009	25.0474014363766	24.2683409435992	25.2366455727229	25.5575087977767	25.5812418496959	25.3790078192142	25.3827253188869	24.884476895562	tr|A8AVN0|A8AVN0_STRGC HD domain protein OS=Streptococcus gordonii (strain Challis / ATCC 35105 / BCRC 15272 / CH1 / DL1 / V288) OX=467705 GN=SGO_0524 PE=4 SV=1
Membrane protein {ECO:0000313|EMBL:ABV11159.1};	unknown	A8AVN1	A8AVN1	NA	NA	NA	NA	NA	NA	NA	NA	22.9189528430925	23.1556436889986	23.3804487898853	23.6838515093535	tr|A8AVN1|A8AVN1_STRGC Membrane protein OS=Streptococcus gordonii (strain Challis / ATCC 35105 / BCRC 15272 / CH1 / DL1 / V288) OX=467705 GN=SGO_0525 PE=3 SV=1
Acetolactate synthase {ECO:0000256|ARBA:ARBA00013145, ECO:0000256|RuleBase:RU003591};	ilvB	A8AVN2	A8AVN2	30.2387485499601	29.5173715716967	30.26834013309	30.1078883431636	30.0180691063935	30.3902728952362	30.3418494533595	29.8782255883004	29.8253786863702	30.4206873811375	30.4578709958198	29.9262995892848	tr|A8AVN2|A8AVN2_STRGC Acetolactate synthase OS=Streptococcus gordonii (strain Challis / ATCC 35105 / BCRC 15272 / CH1 / DL1 / V288) OX=467705 GN=ilvB PE=3 SV=1
Acetolactate synthase {ECO:0000256|ARBA:ARBA00013145};	ilvN	A8AVN3	A8AVN3	29.0426824597793	28.5282135839641	28.8584487633242	28.725944435153	28.9152251509208	29.0591205193027	29.3691637393352	28.723426614535	28.8046037832766	29.1304120906351	29.1247300785733	29.0000845079706	tr|A8AVN3|A8AVN3_STRGC Acetolactate synthase OS=Streptococcus gordonii (strain Challis / ATCC 35105 / BCRC 15272 / CH1 / DL1 / V288) OX=467705 GN=ilvN PE=3 SV=1
Ketol-acid reductoisomerase (NADP(+)) {ECO:0000255|HAMAP-Rule:MF_00435};	ilvC	A8AVN4	A8AVN4	33.7262981529907	33.3801477376544	33.6226464015989	33.8017746904256	33.7346818141984	33.9521659157997	33.8941931337002	33.6413450167437	33.6980663721779	33.6045555251211	33.7630552691148	33.6909735812065	sp|A8AVN4|ILVC_STRGC Ketol-acid reductoisomerase (NADP(+)) OS=Streptococcus gordonii (strain Challis / ATCC 35105 / BCRC 15272 / CH1 / DL1 / V288) OX=467705 GN=ilvC PE=3 SV=1
L-threonine dehydratase {ECO:0000256|RuleBase:RU362012};	ilvA	A8AVN5	A8AVN5	29.9828267063328	29.951570951679	29.358198708935	30.0972852136566	29.3121544629694	29.8779326795755	29.3075984073524	29.9071002716433	29.5323015639256	29.8823190675964	29.8032118845083	29.973453815585	tr|A8AVN5|A8AVN5_STRGC L-threonine dehydratase OS=Streptococcus gordonii (strain Challis / ATCC 35105 / BCRC 15272 / CH1 / DL1 / V288) OX=467705 GN=ilvA PE=3 SV=1
Cof family protein {ECO:0000313|EMBL:ABV09561.1};	unknown	A8AVN6	A8AVN6	29.7009603990508	29.7052062814391	29.2716692730276	30.0263416236184	29.5617663945175	29.8880254906436	29.5381941104229	29.7345913304814	29.7268215548661	29.8968909710623	30.2085186312236	30.3305400342213	tr|A8AVN6|A8AVN6_STRGC Cof family protein OS=Streptococcus gordonii (strain Challis / ATCC 35105 / BCRC 15272 / CH1 / DL1 / V288) OX=467705 GN=SGO_0530 PE=4 SV=1
Membrane protein, putative {ECO:0000313|EMBL:ABV10147.1};	unknown	A8AVN7	A8AVN7	NA	NA	NA	23.5520863839793	NA	NA	NA	NA	22.8056113241085	NA	NA	NA	tr|A8AVN7|A8AVN7_STRGC Membrane protein, putative OS=Streptococcus gordonii (strain Challis / ATCC 35105 / BCRC 15272 / CH1 / DL1 / V288) OX=467705 GN=SGO_0531 PE=4 SV=1
Xanthine/uracil permease family protein {ECO:0000313|EMBL:ABV09532.1};	unknown	A8AVN8	A8AVN8	26.9937959064453	27.6033199385571	27.4311165090014	26.7080895528004	27.8142492747266	27.8627293197325	27.096592904225	26.7606789789685	27.4569414548096	26.4600267109021	26.3779305618309	25.4792630728866	tr|A8AVN8|A8AVN8_STRGC Xanthine/uracil permease family protein OS=Streptococcus gordonii (strain Challis / ATCC 35105 / BCRC 15272 / CH1 / DL1 / V288) OX=467705 GN=SGO_0532 PE=3 SV=1
t(6)A37 threonylcarbamoyladenosine biosynthesis protein TsaE {ECO:0000256|ARBA:ARBA00018986};	unknown	A8AVN9	A8AVN9	27.4967005419878	33.1921904876109	33.7772107081044	33.368909654016	33.5885822792071	33.3389153483684	28.608656580924	33.397753114003	28.2113093052046	28.950046059667	28.9474603467158	28.8150066689366	tr|A8AVN9|A8AVN9_STRGC t(6)A37 threonylcarbamoyladenosine biosynthesis protein TsaE OS=Streptococcus gordonii (strain Challis / ATCC 35105 / BCRC 15272 / CH1 / DL1 / V288) OX=467705 GN=SGO_0533 PE=3 SV=1
Putative transcriptional regulator LytR {ECO:0000313|EMBL:ABV11060.1};	unknown	A8AVP1	A8AVP1	30.5057142471086	30.3144826117332	30.3642852511952	29.8101474197741	30.2611860268074	30.3533161578775	30.2963835236442	30.0681670960667	30.2598766207685	30.7388946977255	30.470987665292	30.5165862835958	tr|A8AVP1|A8AVP1_STRGC Putative transcriptional regulator LytR OS=Streptococcus gordonii (strain Challis / ATCC 35105 / BCRC 15272 / CH1 / DL1 / V288) OX=467705 GN=SGO_0535 PE=3 SV=1
Uncharacterized protein {ECO:0000313|EMBL:ABV11134.1};	unknown	A8AVP2	A8AVP2	29.2868539886452	30.0478433761884	29.7391880007778	30.0560297844464	30.1225831646056	29.644202393506	29.8281508135127	29.8506357793026	29.9197124911435	30.32243294473	30.1541334588917	30.4331807736702	tr|A8AVP2|A8AVP2_STRGC Uncharacterized protein OS=Streptococcus gordonii (strain Challis / ATCC 35105 / BCRC 15272 / CH1 / DL1 / V288) OX=467705 GN=SGO_0536 PE=4 SV=1
HIT family protein {ECO:0000313|EMBL:ABV09376.1};	unknown	A8AVP3	A8AVP3	29.4748720275951	29.6368729447513	29.1959174840939	29.8322195306966	29.6123092101419	29.6703109939684	29.3071277481872	29.8284406840867	29.745964775528	29.6383845768285	29.7772257042934	29.7850851007742	tr|A8AVP3|A8AVP3_STRGC HIT family protein OS=Streptococcus gordonii (strain Challis / ATCC 35105 / BCRC 15272 / CH1 / DL1 / V288) OX=467705 GN=SGO_0537 PE=4 SV=1
ABC transporter, ATP-binding protein SP0522 {ECO:0000313|EMBL:ABV09980.1};	unknown	A8AVP4	A8AVP4	28.1626027558193	28.493062655703	28.1795448898714	28.4184827497017	27.6410696697747	28.2642354643565	27.9067231732665	28.4027407481495	28.684325942668	28.2782269602982	28.1237229656807	28.4241670570162	tr|A8AVP4|A8AVP4_STRGC ABC transporter, ATP-binding protein SP0522 OS=Streptococcus gordonii (strain Challis / ATCC 35105 / BCRC 15272 / CH1 / DL1 / V288) OX=467705 GN=SGO_0538 PE=4 SV=1
ABC transporter, permease protein {ECO:0000313|EMBL:ABV10267.1};	unknown	A8AVP5	A8AVP5	26.6805771909545	27.6740638730539	26.9404676509018	27.7079060535842	27.595532363794	27.2911477875313	27.7768147799725	27.3561195535339	27.132833116952	27.1237022468026	27.4754801420396	26.4904930841792	tr|A8AVP5|A8AVP5_STRGC ABC transporter, permease protein OS=Streptococcus gordonii (strain Challis / ATCC 35105 / BCRC 15272 / CH1 / DL1 / V288) OX=467705 GN=SGO_0539 PE=4 SV=1
APH domain-containing protein {ECO:0000259|Pfam:PF01636};	unknown	A8AVP6	A8AVP6	31.5878784655891	31.2029083471039	31.3509491460463	31.5055330192128	31.2534465208615	31.1135413676305	31.5042068266732	31.5159527724496	31.3791139445366	31.3167088723992	31.2935046140954	31.1053260298049	tr|A8AVP6|A8AVP6_STRGC APH domain-containing protein OS=Streptococcus gordonii (strain Challis / ATCC 35105 / BCRC 15272 / CH1 / DL1 / V288) OX=467705 GN=SGO_0540 PE=4 SV=1
tRNA (guanine-N(7)-)-methyltransferase {ECO:0000255|HAMAP-Rule:MF_01057};	trmB	A8AVP7	A8AVP7	29.0680713954414	29.2267737894176	29.2177385517038	29.0008603844631	28.9773060390624	29.1858366819949	29.3038371258113	29.5983331315039	29.225071502363	29.7526510211607	29.7705434731251	29.404528598958	sp|A8AVP7|TRMB_STRGC tRNA (guanine-N(7)-)-methyltransferase OS=Streptococcus gordonii (strain Challis / ATCC 35105 / BCRC 15272 / CH1 / DL1 / V288) OX=467705 GN=trmB PE=3 SV=1
Ribosome maturation factor RimP {ECO:0000255|HAMAP-Rule:MF_01077};	rimP	A8AVP8	A8AVP8	26.3683856956958	25.9173435901372	26.9132896588577	26.6681786936955	26.8258527384887	25.6906579176307	26.4560540690546	26.7906962670537	26.6595845917302	27.153345595606	27.4760174206962	27.5518006503876	sp|A8AVP8|RIMP_STRGC Ribosome maturation factor RimP OS=Streptococcus gordonii (strain Challis / ATCC 35105 / BCRC 15272 / CH1 / DL1 / V288) OX=467705 GN=rimP PE=3 SV=1
Transcription termination/antitermination protein NusA {ECO:0000256|HAMAP-Rule:MF_00945};	nusA	A8AVP9	A8AVP9	30.5649956992153	30.4883976169496	30.7966000935698	30.7062486307088	30.4989439499235	30.7346559438666	30.6100463370304	30.5405582443594	30.9739284530197	31.3014213192764	30.9722929442732	31.4865372076797	tr|A8AVP9|A8AVP9_STRGC Transcription termination/antitermination protein NusA OS=Streptococcus gordonii (strain Challis / ATCC 35105 / BCRC 15272 / CH1 / DL1 / V288) OX=467705 GN=nusA PE=3 SV=1
YlxR domain-containing protein {ECO:0000259|Pfam:PF04296};	unknown	A8AVQ0	A8AVQ0	26.8438572933375	28.8944794066541	28.5956145643148	28.8165092474697	29.0133857179504	28.8070234736938	28.7348966561836	28.6027026239038	28.6103735579672	29.3353291675019	29.4359401173694	27.7274463449381	tr|A8AVQ0|A8AVQ0_STRGC YlxR domain-containing protein OS=Streptococcus gordonii (strain Challis / ATCC 35105 / BCRC 15272 / CH1 / DL1 / V288) OX=467705 GN=SGO_0544 PE=4 SV=1
Ribosomal protein L7A family {ECO:0000313|EMBL:ABV09978.1};	unknown	A8AVQ1	A8AVQ1	26.469252831899	26.6216602840357	26.4098034318939	26.5406758886682	26.728823827664	26.1474413228711	26.3679256215648	26.6761917241257	26.1249294236858	27.6525304820125	27.5138192236338	27.3609169819612	tr|A8AVQ1|A8AVQ1_STRGC Ribosomal protein L7A family OS=Streptococcus gordonii (strain Challis / ATCC 35105 / BCRC 15272 / CH1 / DL1 / V288) OX=467705 GN=SGO_0545 PE=4 SV=1
Translation initiation factor IF-2 {ECO:0000255|HAMAP-Rule:MF_00100};	infB	A8AVQ2	A8AVQ2	33.5728006235165	33.5209247219393	33.556378527264	33.4758196633726	33.4843401288678	33.4165815158529	33.5627986777964	33.5867326311431	33.6328612520525	34.1189841243153	34.0470601098259	34.0064738011214	sp|A8AVQ2|IF2_STRGC Translation initiation factor IF-2 OS=Streptococcus gordonii (strain Challis / ATCC 35105 / BCRC 15272 / CH1 / DL1 / V288) OX=467705 GN=infB PE=3 SV=1
Ribosome-binding factor A {ECO:0000255|HAMAP-Rule:MF_00003};	rbfA	A8AVQ3	A8AVQ3	30.6433764736748	30.6206137479506	31.2070460014906	30.2393800291217	30.7416273598939	30.9988926199963	30.3062871736978	30.7509521148521	30.4819017139526	31.0181941158329	31.254467079491	30.9245847602182	sp|A8AVQ3|RBFA_STRGC Ribosome-binding factor A OS=Streptococcus gordonii (strain Challis / ATCC 35105 / BCRC 15272 / CH1 / DL1 / V288) OX=467705 GN=rbfA PE=3 SV=1
Na/Pi-cotransporter family protein {ECO:0000313|EMBL:ABV09205.1};	unknown	A8AVQ4	A8AVQ4	27.5943475507243	27.9310330321325	27.3026461684565	27.1921363495471	27.4075728394212	27.2074148603249	27.6340342832557	27.9727610144705	27.8791772239675	27.8382032947835	27.3773074721127	27.9388973400077	tr|A8AVQ4|A8AVQ4_STRGC Na/Pi-cotransporter family protein OS=Streptococcus gordonii (strain Challis / ATCC 35105 / BCRC 15272 / CH1 / DL1 / V288) OX=467705 GN=SGO_0548 PE=4 SV=1
N-acetylglucosamine-6-phosphate deacetylase {ECO:0000313|EMBL:ABV10537.1};	nagA	A8AVQ5	A8AVQ5	29.4651067638505	29.2851051538921	29.8095641883311	29.1176772551807	29.9672379947398	29.4184403387696	29.4865799656599	28.9882155442856	28.7663071757223	28.0602611034513	28.3657224083153	28.1355182442038	tr|A8AVQ5|A8AVQ5_STRGC N-acetylglucosamine-6-phosphate deacetylase OS=Streptococcus gordonii (strain Challis / ATCC 35105 / BCRC 15272 / CH1 / DL1 / V288) OX=467705 GN=nagA PE=3 SV=1
Oxidoreductase, aldo/keto reductase family {ECO:0000313|EMBL:ABV10986.1};	unknown	A8AVQ8	A8AVQ8	30.7115969275253	30.5543532163561	30.9298250873685	30.9655066199744	30.8036764039012	31.0607418817513	31.0038126848472	31.0247196073146	31.2724050610572	30.2331145038139	30.66530520877	30.0521984861434	tr|A8AVQ8|A8AVQ8_STRGC Oxidoreductase, aldo/keto reductase family OS=Streptococcus gordonii (strain Challis / ATCC 35105 / BCRC 15272 / CH1 / DL1 / V288) OX=467705 GN=SGO_0552 PE=4 SV=1
Acetyltransferase {ECO:0000313|EMBL:ABV10493.1};	unknown	A8AVQ9	A8AVQ9	24.871832865293	24.298891547412	25.2734163298596	24.4408542541023	23.1716846985604	25.2160381217786	25.2098699515264	25.149069977969	24.7827136103418	26.2751076729165	25.5404849451267	24.6531576498454	tr|A8AVQ9|A8AVQ9_STRGC Acetyltransferase OS=Streptococcus gordonii (strain Challis / ATCC 35105 / BCRC 15272 / CH1 / DL1 / V288) OX=467705 GN=SGO_0553 PE=4 SV=1
Type I restriction enzyme R Protein {ECO:0000256|RuleBase:RU364115};	hsdR	A8AVR0	A8AVR0	28.3597130279464	28.4493343696453	28.3077237460338	28.5672298655921	28.9120079633027	28.9265593621729	28.9575781161088	28.56104412725	28.3207915697024	28.2957756514794	28.7376462526003	28.5608413616731	tr|A8AVR0|A8AVR0_STRGC Type I restriction enzyme R Protein OS=Streptococcus gordonii (strain Challis / ATCC 35105 / BCRC 15272 / CH1 / DL1 / V288) OX=467705 GN=hsdR PE=3 SV=1
DUF1837 domain-containing protein {ECO:0000259|Pfam:PF08878};	unknown	A8AVR1	A8AVR1	NA	23.7573601865801	NA	23.9710001842181	24.1527413992145	23.2307284712851	26.741214369741	NA	23.6380286538146	NA	23.3283981186344	25.2271553580754	tr|A8AVR1|A8AVR1_STRGC DUF1837 domain-containing protein OS=Streptococcus gordonii (strain Challis / ATCC 35105 / BCRC 15272 / CH1 / DL1 / V288) OX=467705 GN=SGO_0555 PE=4 SV=1
DNA helicase-like protein, putative {ECO:0000313|EMBL:ABV10574.1};	unknown	A8AVR2	A8AVR2	24.7726826646565	25.9154284884167	25.0797259289883	25.1496097091331	25.4682734312801	24.2677629220446	25.5681523008994	25.4806608760801	24.2343819926858	24.2501909411141	28.8564969548854	25.5595775617206	tr|A8AVR2|A8AVR2_STRGC DNA helicase-like protein, putative OS=Streptococcus gordonii (strain Challis / ATCC 35105 / BCRC 15272 / CH1 / DL1 / V288) OX=467705 GN=SGO_0556 PE=4 SV=1
HsdS specificity protein of type I restriction-modification system {ECO:0000313|EMBL:ABV11142.1};	unknown	A8AVR3	A8AVR3	22.8312258931604	25.0948852972184	25.615204852984	26.1455274522979	25.4147854421426	24.299092694832	32.2386728195838	24.428396632877	32.8455344005607	25.5968954219492	24.8700508751737	24.976406788292	tr|A8AVR3|A8AVR3_STRGC HsdS specificity protein of type I restriction-modification system OS=Streptococcus gordonii (strain Challis / ATCC 35105 / BCRC 15272 / CH1 / DL1 / V288) OX=467705 GN=SGO_0557 PE=4 SV=1
Uncharacterized protein {ECO:0000313|EMBL:ABV10567.1};	unknown	A8AVR4	A8AVR4	25.952745176784	27.5917196948053	26.3124626936369	26.7213812621938	25.3129054808131	26.5167125280223	26.4293205376161	26.973878876942	27.5492990308416	27.4137462915927	27.2517286668203	27.4070858569661	tr|A8AVR4|A8AVR4_STRGC Uncharacterized protein OS=Streptococcus gordonii (strain Challis / ATCC 35105 / BCRC 15272 / CH1 / DL1 / V288) OX=467705 GN=SGO_0558 PE=4 SV=1
Uncharacterized protein {ECO:0000313|EMBL:ABV09952.1};	unknown	A8AVR5	A8AVR5	24.2772357816681	24.5727348541073	24.8483901915927	24.4719141625004	24.1886457398648	24.4184305196945	23.3536975976525	24.3805667736417	24.3037800947803	24.0829966025775	23.9603757311193	23.2618981772725	tr|A8AVR5|A8AVR5_STRGC Uncharacterized protein OS=Streptococcus gordonii (strain Challis / ATCC 35105 / BCRC 15272 / CH1 / DL1 / V288) OX=467705 GN=SGO_0559 PE=4 SV=1
Site-specific DNA-methyltransferase (adenine-specific) {ECO:0000256|ARBA:ARBA00011900};	hsdM	A8AVR6	A8AVR6	26.5066396171819	26.2449503724989	26.2553659533071	26.6736327584166	26.3886525342189	26.7126507649658	26.0215733180458	26.5199197275425	26.3740736040593	27.3699164235539	27.1428864860012	27.5574850940652	tr|A8AVR6|A8AVR6_STRGC Site-specific DNA-methyltransferase (adenine-specific) OS=Streptococcus gordonii (strain Challis / ATCC 35105 / BCRC 15272 / CH1 / DL1 / V288) OX=467705 GN=hsdM PE=3 SV=1
Uncharacterized protein {ECO:0000313|EMBL:ABV10353.1};	unknown	A8AVR7	A8AVR7	22.3127684861194	NA	NA	23.9039977935901	NA	NA	NA	23.8313629324497	NA	NA	24.6101557311185	24.0742334457294	tr|A8AVR7|A8AVR7_STRGC Uncharacterized protein OS=Streptococcus gordonii (strain Challis / ATCC 35105 / BCRC 15272 / CH1 / DL1 / V288) OX=467705 GN=SGO_0561 PE=4 SV=1
Helix-turn-helix domain protein {ECO:0000313|EMBL:ABV09877.1};	unknown	A8AVR8	A8AVR8	27.8747675188547	28.1631576682284	25.5811883793854	28.2336273039711	27.5625935047426	27.9158479810601	27.9184071131482	27.8821772684904	28.1568311410923	27.7508346096661	27.8904280231123	28.3782936406324	tr|A8AVR8|A8AVR8_STRGC Helix-turn-helix domain protein OS=Streptococcus gordonii (strain Challis / ATCC 35105 / BCRC 15272 / CH1 / DL1 / V288) OX=467705 GN=SGO_0562 PE=3 SV=1
Alcohol dehydrogenase {ECO:0000313|EMBL:ABV10952.1};	adhA	A8AVS1	A8AVS1	34.1346994376162	34.026693770313	34.0478033631748	33.4011098881341	34.0411105930839	33.5720696895785	33.9761384778079	33.3285611470122	33.3671355998718	34.0373896922082	33.8425070930433	33.8318026296751	tr|A8AVS1|A8AVS1_STRGC Alcohol dehydrogenase OS=Streptococcus gordonii (strain Challis / ATCC 35105 / BCRC 15272 / CH1 / DL1 / V288) OX=467705 GN=adhA PE=3 SV=1
C5a peptidase {ECO:0000256|ARBA:ARBA00020956};	sgc	A8AVS2	A8AVS2	33.8517236142938	33.9386887458157	33.8580065296109	33.3526450650882	33.6454855337913	34.2211121049235	34.1397854497796	33.7130221731221	33.5135343181271	31.3420073133191	32.3036284795889	32.2302109617157	tr|A8AVS2|A8AVS2_STRGC C5a peptidase OS=Streptococcus gordonii (strain Challis / ATCC 35105 / BCRC 15272 / CH1 / DL1 / V288) OX=467705 GN=sgc PE=3 SV=1
Glycine--tRNA ligase alpha subunit {ECO:0000255|HAMAP-Rule:MF_00254};	glyQ	A8AVS4	A8AVS4	30.0722793523053	29.9124892385889	30.1294683538638	29.6713864142325	30.3501642595641	30.0344257284788	29.9559464570185	29.8768411840683	30.0597855886239	30.3091660518055	30.6111523590035	30.3946021639852	sp|A8AVS4|SYGA_STRGC Glycine--tRNA ligase alpha subunit OS=Streptococcus gordonii (strain Challis / ATCC 35105 / BCRC 15272 / CH1 / DL1 / V288) OX=467705 GN=glyQ PE=3 SV=1
Glycine--tRNA ligase beta subunit {ECO:0000255|HAMAP-Rule:MF_00255};	glyS	A8AVS5	A8AVS5	31.5525741246428	31.5410416805936	31.5278311715314	31.6065546129778	31.6289458467411	31.8077568120195	31.5816024237796	31.9145244989838	31.7750968881208	32.4439992429274	32.1820879449523	32.2553230689321	sp|A8AVS5|SYGB_STRGC Glycine--tRNA ligase beta subunit OS=Streptococcus gordonii (strain Challis / ATCC 35105 / BCRC 15272 / CH1 / DL1 / V288) OX=467705 GN=glyS PE=3 SV=1
UPF0291 protein SGO_0570 {ECO:0000255|HAMAP-Rule:MF_01103};	unknown	A8AVS6	A8AVS6	NA	NA	28.0487255555238	26.3966915671041	23.655287016237	22.4858891410156	22.3747532099	NA	23.0719983905936	25.5009608760385	26.548839748115	26.5962701070859	sp|A8AVS6|Y570_STRGC UPF0291 protein SGO_0570 OS=Streptococcus gordonii (strain Challis / ATCC 35105 / BCRC 15272 / CH1 / DL1 / V288) OX=467705 GN=SGO_0570 PE=3 SV=1
Ribosomal RNA small subunit methyltransferase H {ECO:0000255|HAMAP-Rule:MF_01007};	rsmH	A8AVS9	A8AVS9	29.2173553888952	28.9913392791793	29.1561091359331	29.2273546570486	29.3549494948421	28.8002466852773	29.2341112146795	29.3164182300043	29.1749744915265	29.3520147567039	29.6329446223768	29.3205592593332	sp|A8AVS9|RSMH_STRGC Ribosomal RNA small subunit methyltransferase H OS=Streptococcus gordonii (strain Challis / ATCC 35105 / BCRC 15272 / CH1 / DL1 / V288) OX=467705 GN=rsmH PE=3 SV=1
Cell division protein FtsL {ECO:0000256|HAMAP-Rule:MF_00910};	FtsL	A8AVT0	A8AVT0	26.1327849808024	26.3782323077682	26.7680780033118	26.0570175923571	25.1833851659848	24.3032104567442	26.6248274401323	25.463072126461	26.9847449302616	26.5612957074836	25.1324267561194	27.27197524928	tr|A8AVT0|A8AVT0_STRGC Cell division protein FtsL OS=Streptococcus gordonii (strain Challis / ATCC 35105 / BCRC 15272 / CH1 / DL1 / V288) OX=467705 GN=FtsL PE=3 SV=1
Penicillin-binding protein 2X {ECO:0000313|EMBL:ABV10648.1};	pbp2X	A8AVT1	A8AVT1	29.2850303933123	29.4448495343079	28.9896951438658	29.2954172772144	29.2116257898972	29.0808812090072	29.1152659776355	29.139800853187	29.5307249124071	29.6886281220766	29.7058329221047	29.6659672451172	tr|A8AVT1|A8AVT1_STRGC Penicillin-binding protein 2X OS=Streptococcus gordonii (strain Challis / ATCC 35105 / BCRC 15272 / CH1 / DL1 / V288) OX=467705 GN=pbp2X PE=3 SV=1
Phospho-N-acetylmuramoyl-pentapeptide-transferase {ECO:0000255|HAMAP-Rule:MF_00038};	mraY	A8AVT2	A8AVT2	29.3223418544904	27.7759313469757	27.4983953372084	28.2524644125834	28.9013626058622	28.1217094247052	26.0465750952768	27.6892750721173	29.1301633892467	26.0903067048792	28.8843502659033	28.7606547587025	sp|A8AVT2|MRAY_STRGC Phospho-N-acetylmuramoyl-pentapeptide-transferase OS=Streptococcus gordonii (strain Challis / ATCC 35105 / BCRC 15272 / CH1 / DL1 / V288) OX=467705 GN=mraY PE=3 SV=1
DEAD-box ATP-dependent RNA helicase CshB {ECO:0000256|HAMAP-Rule:MF_01494};	cshB	A8AVT3	A8AVT3	31.3994412016807	31.1295863909202	31.2279210903778	31.2811627923759	31.2475628033887	31.0436900530346	31.3692089848323	31.2524153639438	31.190989343733	31.6871299407229	31.5389828731588	31.7280811413612	tr|A8AVT3|A8AVT3_STRGC DEAD-box ATP-dependent RNA helicase CshB OS=Streptococcus gordonii (strain Challis / ATCC 35105 / BCRC 15272 / CH1 / DL1 / V288) OX=467705 GN=cshB PE=3 SV=1
Amino acid ABC transporter permease protein {ECO:0000313|EMBL:ABV11089.1};	unknown	A8AVT4	A8AVT4	31.2581997200705	31.3155006082978	31.4437489888871	31.2622443253992	31.3866211495715	30.4291584828309	31.1981054991988	31.1949523736882	31.0555592110608	30.6739228048326	30.4974171468115	30.5225950754676	tr|A8AVT4|A8AVT4_STRGC Amino acid ABC transporter permease protein OS=Streptococcus gordonii (strain Challis / ATCC 35105 / BCRC 15272 / CH1 / DL1 / V288) OX=467705 GN=SGO_0578 PE=3 SV=1
Amino acid ABC transporter ATP binding protein {ECO:0000313|EMBL:ABV10657.1};	unknown	A8AVT5	A8AVT5	31.5743778039646	31.3654337684748	31.0594251154512	31.4062219177549	31.4708064261077	31.468385007904	30.7564838334834	31.619243396215	31.0667853733626	31.1039121257071	31.1846929193841	30.7242226386377	tr|A8AVT5|A8AVT5_STRGC Amino acid ABC transporter ATP binding protein OS=Streptococcus gordonii (strain Challis / ATCC 35105 / BCRC 15272 / CH1 / DL1 / V288) OX=467705 GN=SGO_0579 PE=4 SV=1
Thioredoxin reductase {ECO:0000256|ARBA:ARBA00018719, ECO:0000256|RuleBase:RU003880};	trxB	A8AVT7	A8AVT7	32.0710114682737	32.4650598779845	32.0110682859006	32.4494219367576	32.1295902914473	31.9980961157195	32.1680757968096	32.0795871511366	32.375808070802	31.2207620642896	30.9769443334348	31.4215418022712	tr|A8AVT7|A8AVT7_STRGC Thioredoxin reductase OS=Streptococcus gordonii (strain Challis / ATCC 35105 / BCRC 15272 / CH1 / DL1 / V288) OX=467705 GN=trxB PE=3 SV=1
Nicotinate phosphoribosyltransferase {ECO:0000256|ARBA:ARBA00013236, ECO:0000256|RuleBase:RU365100};	unknown	A8AVT8	A8AVT8	32.5425114315695	32.3922571007973	32.3925994771487	32.6289959376849	32.4839569445254	32.4347309831684	32.5502163714164	32.6474531250977	32.5238985169899	32.3937321080375	32.5794209644361	32.5271898783395	tr|A8AVT8|A8AVT8_STRGC Nicotinate phosphoribosyltransferase OS=Streptococcus gordonii (strain Challis / ATCC 35105 / BCRC 15272 / CH1 / DL1 / V288) OX=467705 GN=SGO_0582 PE=3 SV=1
NH(3)-dependent NAD(+) synthetase {ECO:0000255|HAMAP-Rule:MF_00193};	nadE	A8AVT9	A8AVT9	30.0403090857821	29.751420302624	29.8020371686626	30.0948394006128	29.807280812861	30.0400280258923	29.6540000175199	29.6675781545793	30.2477111645292	29.6321026629082	29.940540001194	30.0432239636181	sp|A8AVT9|NADE_STRGC NH(3)-dependent NAD(+) synthetase OS=Streptococcus gordonii (strain Challis / ATCC 35105 / BCRC 15272 / CH1 / DL1 / V288) OX=467705 GN=nadE PE=3 SV=1
Acetyltransferase, GNAT family {ECO:0000313|EMBL:ABV09953.1};	unknown	A8AVU0	A8AVU0	28.0622294495627	27.3165285778863	27.7277853137626	27.4141737593023	27.9619332361689	27.7746237368	27.6630272272184	27.8720058817095	27.6938383109313	26.8715326062707	27.7553890563604	27.1731602753897	tr|A8AVU0|A8AVU0_STRGC Acetyltransferase, GNAT family OS=Streptococcus gordonii (strain Challis / ATCC 35105 / BCRC 15272 / CH1 / DL1 / V288) OX=467705 GN=SGO_0584 PE=4 SV=1
Aminopeptidase {ECO:0000256|PIRNR:PIRNR005700};	pepC	A8AVU1	A8AVU1	31.6678488345089	31.6305362004662	31.7833070133988	32.3496187558241	32.9813516043826	32.4741656413235	32.1475340128099	32.3274211003686	31.8753832543179	31.4161592151704	31.7208564778471	31.6298518713318	tr|A8AVU1|A8AVU1_STRGC Aminopeptidase OS=Streptococcus gordonii (strain Challis / ATCC 35105 / BCRC 15272 / CH1 / DL1 / V288) OX=467705 GN=pepC PE=3 SV=1
DD-transpeptidase {ECO:0000256|ARBA:ARBA00020219};	pbp1a	A8AVU2	A8AVU2	32.5956708758425	32.4861560513972	33.9146919463378	32.3412757472375	32.427215449399	32.4179932612323	32.2297144432075	32.4080228365398	32.5367294253495	32.5267812392581	32.7418021619079	32.6133888331493	tr|A8AVU2|A8AVU2_STRGC DD-transpeptidase OS=Streptococcus gordonii (strain Challis / ATCC 35105 / BCRC 15272 / CH1 / DL1 / V288) OX=467705 GN=pbp1a PE=4 SV=1
Holliday junction resolvase RecU {ECO:0000255|HAMAP-Rule:MF_00130};	recU	A8AVU3	A8AVU3	22.544810854513	23.7180990487091	24.0921682535539	23.1954163306607	23.1057727792756	23.6808736044351	23.6156640910797	24.1430348141867	23.9330579295054	24.3590982143072	24.2216638023898	24.37203050267	sp|A8AVU3|RECU_STRGC Holliday junction resolvase RecU OS=Streptococcus gordonii (strain Challis / ATCC 35105 / BCRC 15272 / CH1 / DL1 / V288) OX=467705 GN=recU PE=3 SV=1
Cell cycle protein GpsB {ECO:0000255|HAMAP-Rule:MF_02011};	gpsB	A8AVU5	A8AVU5	31.6654475096575	31.9962143599422	31.8028951114458	32.2053650120438	32.0100804576336	31.6638645340433	31.6392331203475	32.0164052477849	31.9750535332442	30.9381610956047	31.1239678747629	31.3952971918212	sp|A8AVU5|GPSB_STRGC Cell cycle protein GpsB OS=Streptococcus gordonii (strain Challis / ATCC 35105 / BCRC 15272 / CH1 / DL1 / V288) OX=467705 GN=gpsB PE=3 SV=1
Methyltransferase {ECO:0000313|EMBL:ABV10989.1};	unknown	A8AVU6	A8AVU6	29.9564964233017	29.6562926590878	29.6625445126944	29.7639972564623	30.0476779143992	29.563888299683	29.955070756086	30.2042971014394	29.9946544579996	29.9121607657233	29.559484610622	29.8168001924556	tr|A8AVU6|A8AVU6_STRGC Methyltransferase OS=Streptococcus gordonii (strain Challis / ATCC 35105 / BCRC 15272 / CH1 / DL1 / V288) OX=467705 GN=SGO_0590 PE=4 SV=1
Mid-cell-anchored protein Z {ECO:0000256|HAMAP-Rule:MF_01941};	mapZ	A8AVU7	A8AVU7	31.0676984250657	31.0948801251127	31.0803470222714	30.5031841292641	30.7222430464349	30.9278896602983	31.0588560137353	30.8727328609397	30.5483940628813	30.88252243734	30.6778798273961	30.4102875860801	tr|A8AVU7|A8AVU7_STRGC Mid-cell-anchored protein Z OS=Streptococcus gordonii (strain Challis / ATCC 35105 / BCRC 15272 / CH1 / DL1 / V288) OX=467705 GN=mapZ PE=3 SV=1
Ribonuclease Y {ECO:0000255|HAMAP-Rule:MF_00335};	rny	A8AVU9	A8AVU9	31.6591701583945	31.848076386777	31.4057277954224	31.5741300579524	31.6990302882885	31.5977814709508	31.6771279424573	31.3720172117983	31.5125373542579	31.8474640454904	31.8421121252515	31.9592673493111	sp|A8AVU9|RNY_STRGC Ribonuclease Y OS=Streptococcus gordonii (strain Challis / ATCC 35105 / BCRC 15272 / CH1 / DL1 / V288) OX=467705 GN=rny PE=3 SV=1
Guanylate kinase {ECO:0000256|HAMAP-Rule:MF_00328};	gmk	A8AVV0	A8AVV0	30.3057525231988	30.0703484853581	30.0141267490034	30.1667727919301	30.2678403750589	29.5209366842165	30.0555136173024	29.7529608959075	30.0608753363042	29.0929294977362	29.7122734381228	29.1835768406467	tr|A8AVV0|A8AVV0_STRGC Guanylate kinase OS=Streptococcus gordonii (strain Challis / ATCC 35105 / BCRC 15272 / CH1 / DL1 / V288) OX=467705 GN=gmk PE=3 SV=1
DNA-directed RNA polymerase subunit omega {ECO:0000256|ARBA:ARBA00013725, ECO:0000256|HAMAP-Rule:MF_00366};	rpoZ	A8AVV1	A8AVV1	30.2444862342432	29.7243786891052	29.6416299773289	28.9359081769078	29.7150410020355	29.262195468521	29.385832318589	29.0388969335607	29.0597314437269	30.3504567923895	29.8033744165547	30.6383699667772	tr|A8AVV1|A8AVV1_STRGC DNA-directed RNA polymerase subunit omega OS=Streptococcus gordonii (strain Challis / ATCC 35105 / BCRC 15272 / CH1 / DL1 / V288) OX=467705 GN=rpoZ PE=3 SV=1
Primosomal protein N' {ECO:0000256|HAMAP-Rule:MF_00983};	priA	A8AVV2	A8AVV2	28.8268341526692	28.4499501342254	28.964126524609	28.2868182935237	28.3045371020391	28.4239665315064	28.9893385378841	28.3081804724826	28.4041538220579	28.6966312421132	28.964049850035	28.4213345290983	tr|A8AVV2|A8AVV2_STRGC Primosomal protein N OS=Streptococcus gordonii (strain Challis / ATCC 35105 / BCRC 15272 / CH1 / DL1 / V288) OX=467705 GN=priA PE=3 SV=1
Methionyl-tRNA formyltransferase {ECO:0000255|HAMAP-Rule:MF_00182};	fmt	A8AVV3	A8AVV3	30.5280503105312	30.4463669391945	30.9441427080736	30.7027691938675	30.9233221964834	30.9808634892792	30.4082779565311	30.4167750936624	30.9512023760853	30.4206412962752	30.8586126615913	30.5109522489089	sp|A8AVV3|FMT_STRGC Methionyl-tRNA formyltransferase OS=Streptococcus gordonii (strain Challis / ATCC 35105 / BCRC 15272 / CH1 / DL1 / V288) OX=467705 GN=fmt PE=3 SV=1
16S rRNA m5C967 methyltransferase {ECO:0000256|ARBA:ARBA00017029};	sun	A8AVV4	A8AVV4	28.673824957039	28.5379159748706	29.3592131428157	28.5221530283822	28.4122644395172	28.7533652560935	28.7204321509741	28.8996076242352	28.7034453747228	29.4021749980246	29.195329554654	29.2114797261347	tr|A8AVV4|A8AVV4_STRGC 16S rRNA m5C967 methyltransferase OS=Streptococcus gordonii (strain Challis / ATCC 35105 / BCRC 15272 / CH1 / DL1 / V288) OX=467705 GN=sun PE=3 SV=1
Phosphoprotein phosphatase {ECO:0000313|EMBL:ABV09792.1};	unknown	A8AVV5	A8AVV5	32.5490641196776	32.4244332743159	32.6569129469304	32.3650361681551	32.6823212859034	32.4767173684944	32.6658798097423	32.3871517695473	32.1373918768335	32.4277368753438	32.4549943707338	32.2979542956267	tr|A8AVV5|A8AVV5_STRGC Phosphoprotein phosphatase OS=Streptococcus gordonii (strain Challis / ATCC 35105 / BCRC 15272 / CH1 / DL1 / V288) OX=467705 GN=SGO_0599 PE=4 SV=1
Non-specific serine/threonine protein kinase {ECO:0000256|ARBA:ARBA00012513};	unknown	A8AVV6	A8AVV6	31.0857415779463	31.0463090157149	31.2897194397929	30.9129237277362	31.2981974944857	31.1709069056171	31.3264293371708	31.1533825080246	31.156699150713	31.3544967615476	31.5110968260618	31.292180916468	tr|A8AVV6|A8AVV6_STRGC Non-specific serine/threonine protein kinase OS=Streptococcus gordonii (strain Challis / ATCC 35105 / BCRC 15272 / CH1 / DL1 / V288) OX=467705 GN=SGO_0600 PE=4 SV=1
DUF2154 domain-containing protein {ECO:0000259|Pfam:PF09922};	unknown	A8AVV7	A8AVV7	28.1594644921743	28.2524766827946	27.3714735874127	27.8185795560126	27.0218639872685	27.8102536403951	28.0032562077221	28.0615361319191	27.774806456555	27.9043376498539	27.3332257894146	27.9713189625031	tr|A8AVV7|A8AVV7_STRGC DUF2154 domain-containing protein OS=Streptococcus gordonii (strain Challis / ATCC 35105 / BCRC 15272 / CH1 / DL1 / V288) OX=467705 GN=SGO_0601 PE=4 SV=1
Sensor histidine kinase {ECO:0000256|PIRNR:PIRNR037431};	unknown	A8AVV8	A8AVV8	27.9916513790634	27.58974856126	25.8578885095046	27.9253696846921	26.7087867848928	27.231588439357	27.3250193919659	27.790935593534	27.0894910273417	27.7788115226695	27.8251463686458	28.0554439543723	tr|A8AVV8|A8AVV8_STRGC Sensor histidine kinase OS=Streptococcus gordonii (strain Challis / ATCC 35105 / BCRC 15272 / CH1 / DL1 / V288) OX=467705 GN=SGO_0602 PE=4 SV=1
Response regulator {ECO:0000313|EMBL:ABV10089.1};	unknown	A8AVV9	A8AVV9	28.7152460795314	29.4118152156142	28.8788650464169	29.0727568784559	28.7821710499473	28.9695741316152	28.9985059336304	29.3159883324696	28.9835530451395	29.5972502842902	29.8111173378722	29.5712954013668	tr|A8AVV9|A8AVV9_STRGC Response regulator OS=Streptococcus gordonii (strain Challis / ATCC 35105 / BCRC 15272 / CH1 / DL1 / V288) OX=467705 GN=SGO_0603 PE=4 SV=1
Hydrolase, haloacid dehalogenase family/peptidyl-prolyl cis-trans isomerase, cyclophilin type {ECO:0000313|EMBL:ABV09316.1};	unknown	A8AVW0	A8AVW0	31.6782128041045	31.4140921805388	31.8191528014128	31.6859190171511	32.0232899968319	31.8057560702993	31.591700728788	31.8736424817104	31.5132193001619	31.9488632868054	32.2952589457992	31.9040460099968	tr|A8AVW0|A8AVW0_STRGC Hydrolase, haloacid dehalogenase family/peptidyl-prolyl cis-trans isomerase, cyclophilin type OS=Streptococcus gordonii (strain Challis / ATCC 35105 / BCRC 15272 / CH1 / DL1 / V288) OX=467705 GN=SGO_0604 PE=4 SV=1
General stress protein GSP13 {ECO:0000313|EMBL:ABV10194.1};	unknown	A8AVW1	A8AVW1	26.4066214818663	26.0901347189575	26.5720472238658	26.2416565842112	26.2734249238266	26.426412553859	26.4414154856065	26.1689829841295	26.0037882612856	26.5765521131919	26.9042439300778	26.5446297261349	tr|A8AVW1|A8AVW1_STRGC General stress protein GSP13 OS=Streptococcus gordonii (strain Challis / ATCC 35105 / BCRC 15272 / CH1 / DL1 / V288) OX=467705 GN=SGO_0605 PE=4 SV=1
Cysteine synthase {ECO:0000256|RuleBase:RU003985};	cysK	A8AVW2	A8AVW2	36.1998807989689	36.3107040610635	36.6138258249741	36.2562220365379	36.218153459901	36.2547601505587	36.1454442821647	36.1595128526268	36.0261916533856	34.6517482496314	34.5907993877265	34.7785278521933	tr|A8AVW2|A8AVW2_STRGC Cysteine synthase OS=Streptococcus gordonii (strain Challis / ATCC 35105 / BCRC 15272 / CH1 / DL1 / V288) OX=467705 GN=cysK PE=3 SV=1
Uncharacterized protein {ECO:0000313|EMBL:ABV09584.1};	unknown	A8AVW3	A8AVW3	22.8837099966945	24.9865659274124	24.2633064800506	25.2738029058648	24.8466754693956	23.9415252828067	23.7771989840438	25.2498914032641	24.0431513946767	24.0344671777207	23.7395477116053	24.7724481375721	tr|A8AVW3|A8AVW3_STRGC Uncharacterized protein OS=Streptococcus gordonii (strain Challis / ATCC 35105 / BCRC 15272 / CH1 / DL1 / V288) OX=467705 GN=SGO_0607 PE=3 SV=1
Ribosome hibernation promoting factor {ECO:0000256|HAMAP-Rule:MF_00839};	hpf	A8AVW6	A8AVW6	33.4653922898851	33.6577520068087	33.2132188160443	33.9544152669166	33.3887139035417	33.0868936864039	33.6122286755453	32.9104534644187	33.8214424940134	32.0774055884331	32.1767384554377	32.856901977138	tr|A8AVW6|A8AVW6_STRGC Ribosome hibernation promoting factor OS=Streptococcus gordonii (strain Challis / ATCC 35105 / BCRC 15272 / CH1 / DL1 / V288) OX=467705 GN=hpf PE=3 SV=1
UPF0374 protein SGO_0625 {ECO:0000255|HAMAP-Rule:MF_01568};	unknown	A8AVW8	A8AVW8	27.7587934215347	27.0183321266106	27.7901555254185	27.0896043816254	27.4983770081676	27.685455736459	27.6938322134763	27.4451653572852	27.2628089796902	27.8122613379777	27.9625745973737	27.4165975726366	sp|A8AVW8|Y625_STRGC UPF0374 protein SGO_0625 OS=Streptococcus gordonii (strain Challis / ATCC 35105 / BCRC 15272 / CH1 / DL1 / V288) OX=467705 GN=SGO_0625 PE=3 SV=1
Regulatory protein RecX {ECO:0000255|HAMAP-Rule:MF_01114};	recX	A8AVW9	A8AVW9	27.050592116966	26.6647605380804	26.378448129961	26.9297647143354	26.8483578943592	27.1865697799709	27.328505797476	27.2508873241981	27.1245350120555	27.4239705432339	27.8396462935271	27.5470473024875	sp|A8AVW9|RECX_STRGC Regulatory protein RecX OS=Streptococcus gordonii (strain Challis / ATCC 35105 / BCRC 15272 / CH1 / DL1 / V288) OX=467705 GN=recX PE=3 SV=1
3''-aminoglycoside phosphotransferase-like protein (Kanamycin kinase) {ECO:0000313|EMBL:ABV09774.1};	ymdC	A8AVX1	A8AVX1	24.8717246551844	25.7725233375958	25.0975663954379	25.4211489970421	24.2504211513243	27.944394092159	25.2363129421803	25.5157339790911	25.6829248108294	26.0684284302344	24.9846017148024	26.397008506389	tr|A8AVX1|A8AVX1_STRGC 3-aminoglycoside phosphotransferase-like protein (Kanamycin kinase) OS=Streptococcus gordonii (strain Challis / ATCC 35105 / BCRC 15272 / CH1 / DL1 / V288) OX=467705 GN=ymdC PE=3 SV=1
23S rRNA (Uracil-5-)-methyltransferase RumA {ECO:0000313|EMBL:ABV09422.1};	rumA-1	A8AVX2	A8AVX2	26.2225442595897	26.9524036801255	26.5548924599181	26.7337591721672	27.6436856471275	27.1497909021423	27.0888243862542	27.1878509153886	26.8000628301146	27.3602134583476	27.7761923127124	27.6955016416195	tr|A8AVX2|A8AVX2_STRGC 23S rRNA (Uracil-5-)-methyltransferase RumA OS=Streptococcus gordonii (strain Challis / ATCC 35105 / BCRC 15272 / CH1 / DL1 / V288) OX=467705 GN=rumA-1 PE=3 SV=1
Glycerol uptake facilitator protein {ECO:0000313|EMBL:ABV10020.1};	unknown	A8AVX3	A8AVX3	NA	22.5693718000748	NA	22.8132383760969	NA	NA	NA	21.9925489704783	NA	23.3081928471352	22.7127474312087	NA	tr|A8AVX3|A8AVX3_STRGC Glycerol uptake facilitator protein OS=Streptococcus gordonii (strain Challis / ATCC 35105 / BCRC 15272 / CH1 / DL1 / V288) OX=467705 GN=SGO_0630 PE=3 SV=1
Alpha-glycerophosphate oxidase {ECO:0000256|ARBA:ARBA00021658};	unknown	A8AVX4	A8AVX4	28.0984894031264	28.020051464863	28.0170705722753	28.325085918606	27.9889803171978	28.3109038300255	28.1320062635272	28.103623457205	28.1050643434676	29.1024578639326	27.873287988193	27.9431862480217	tr|A8AVX4|A8AVX4_STRGC Alpha-glycerophosphate oxidase OS=Streptococcus gordonii (strain Challis / ATCC 35105 / BCRC 15272 / CH1 / DL1 / V288) OX=467705 GN=SGO_0631 PE=3 SV=1
Glycerol kinase {ECO:0000255|HAMAP-Rule:MF_00186};	glpK	A8AVX5	A8AVX5	25.80487378861	27.8574414450082	27.9620226144534	26.5074292718072	25.5027138378123	25.6324598617441	24.9907385815016	25.5269306865173	26.2528587594351	26.852099786313	26.4145880829834	26.3224929307639	sp|A8AVX5|GLPK_STRGC Glycerol kinase OS=Streptococcus gordonii (strain Challis / ATCC 35105 / BCRC 15272 / CH1 / DL1 / V288) OX=467705 GN=glpK PE=3 SV=1
Mga domain-containing protein {ECO:0000259|Pfam:PF05043};	unknown	A8AVX6	A8AVX6	NA	22.3303934626395	NA	23.1779815927125	NA	22.1349181629385	NA	23.5234856537821	22.6300956050501	23.7373769067677	NA	NA	tr|A8AVX6|A8AVX6_STRGC Mga domain-containing protein OS=Streptococcus gordonii (strain Challis / ATCC 35105 / BCRC 15272 / CH1 / DL1 / V288) OX=467705 GN=SGO_0633 PE=4 SV=1
Uncharacterized protein {ECO:0000313|EMBL:ABV09550.1};	unknown	A8AVX8	A8AVX8	26.4631683178859	24.6075500073404	25.6369071601054	26.6549880967958	26.293492753168	24.8366025498348	25.9049565659359	25.8701606949348	26.7212115563897	24.044535311747	24.6152460602596	25.8112514544952	tr|A8AVX8|A8AVX8_STRGC Uncharacterized protein OS=Streptococcus gordonii (strain Challis / ATCC 35105 / BCRC 15272 / CH1 / DL1 / V288) OX=467705 GN=SGO_0635 PE=4 SV=1
Uncharacterized protein {ECO:0000313|EMBL:ABV11011.1};	unknown	A8AVX9	A8AVX9	25.8886114588959	25.627531617671	24.8846050562895	24.8006685423278	24.7708689214391	24.1130954695852	25.6390542983028	25.8359294415701	25.5145767097477	26.3881130446102	25.7550473993617	26.3143920356449	tr|A8AVX9|A8AVX9_STRGC Uncharacterized protein OS=Streptococcus gordonii (strain Challis / ATCC 35105 / BCRC 15272 / CH1 / DL1 / V288) OX=467705 GN=SGO_0636 PE=4 SV=1
Acetyltransferase, GNAT family {ECO:0000313|EMBL:ABV10455.1};	unknown	A8AVY0	A8AVY0	26.7188986898886	26.6832141108466	26.9952048629092	27.273590083629	27.6110254964893	27.0721206392881	27.0842085521724	26.9106592119746	26.7372630496267	26.8607175745263	26.9567910764215	26.5041081716237	tr|A8AVY0|A8AVY0_STRGC Acetyltransferase, GNAT family OS=Streptococcus gordonii (strain Challis / ATCC 35105 / BCRC 15272 / CH1 / DL1 / V288) OX=467705 GN=SGO_0637 PE=4 SV=1
Valine--tRNA ligase {ECO:0000256|HAMAP-Rule:MF_02004};	valS	A8AVY2	A8AVY2	32.2959816322513	32.5756638373213	32.2603171176398	32.2658466109733	32.668072010311	32.5065595775154	32.4980159623387	32.5545984016617	32.5634192305473	32.6306245961979	32.6298176789877	32.6867201693141	tr|A8AVY2|A8AVY2_STRGC Valine--tRNA ligase OS=Streptococcus gordonii (strain Challis / ATCC 35105 / BCRC 15272 / CH1 / DL1 / V288) OX=467705 GN=valS PE=3 SV=1
Modification methylase {ECO:0000313|EMBL:ABV10214.1};	unknown	A8AVY3	A8AVY3	24.5198598311495	26.0087253914665	25.9579244216691	25.7573359667381	25.8540971935203	26.3249510226728	25.8221919925249	25.8965198723081	25.3356798866567	28.0192484182808	27.9952085210996	27.6984694744566	tr|A8AVY3|A8AVY3_STRGC Modification methylase OS=Streptococcus gordonii (strain Challis / ATCC 35105 / BCRC 15272 / CH1 / DL1 / V288) OX=467705 GN=SGO_0640 PE=4 SV=1
ATPase, histidine kinase-, DNA gyrase B-, and HSP90-like domain protein protein {ECO:0000313|EMBL:ABV10244.1};	unknown	A8AVY4	A8AVY4	30.384365216838	30.2862642945318	30.6359341635369	30.4747665486292	30.4002282400027	29.9847268838399	30.4952590501955	30.5818610257536	30.1534558565744	30.1839593272016	30.3316980649439	30.4208569464039	tr|A8AVY4|A8AVY4_STRGC ATPase, histidine kinase-, DNA gyrase B-, and HSP90-like domain protein protein OS=Streptococcus gordonii (strain Challis / ATCC 35105 / BCRC 15272 / CH1 / DL1 / V288) OX=467705 GN=SGO_0641 PE=4 SV=1
Uncharacterized protein {ECO:0000313|EMBL:ABV10646.1};	unknown	A8AVY5	A8AVY5	28.9165923807607	28.4549405448298	28.1200099211492	28.9775583646228	27.5541036956977	28.3746346628683	28.5064755522713	29.1217499779227	29.0386576469503	29.011661806884	28.9317256959079	28.828757397821	tr|A8AVY5|A8AVY5_STRGC Uncharacterized protein OS=Streptococcus gordonii (strain Challis / ATCC 35105 / BCRC 15272 / CH1 / DL1 / V288) OX=467705 GN=SGO_0642 PE=4 SV=1
Cytosine-specific methyltransferase {ECO:0000256|RuleBase:RU000417};	unknown	A8AVY6	A8AVY6	29.595730442368	29.125700836822	28.8189513705728	28.9302237966732	28.5278515932039	29.5006596567841	29.3720148049524	29.1408242254263	29.256101747614	29.3214245592148	29.4730004077926	29.4665495616825	tr|A8AVY6|A8AVY6_STRGC Cytosine-specific methyltransferase OS=Streptococcus gordonii (strain Challis / ATCC 35105 / BCRC 15272 / CH1 / DL1 / V288) OX=467705 GN=SGO_0643 PE=3 SV=1
Uncharacterized protein {ECO:0000313|EMBL:ABV09473.1};	unknown	A8AVY7	A8AVY7	27.727421381388	27.5709975141588	27.8872438220926	27.324186013217	27.4852042784288	28.1400761797358	27.4361884090443	27.8230424555744	27.3165333233091	27.7208314268347	27.6011422154507	27.377374405411	tr|A8AVY7|A8AVY7_STRGC Uncharacterized protein OS=Streptococcus gordonii (strain Challis / ATCC 35105 / BCRC 15272 / CH1 / DL1 / V288) OX=467705 GN=SGO_0644 PE=4 SV=1
Putative transcriptional repressor {ECO:0000313|EMBL:ABV09390.1};	unknown	A8AVZ1	A8AVZ1	25.0798037595329	24.4244137369468	24.6846470242476	24.1778700688742	NA	22.3697675989974	25.0107593418248	24.2209029182052	NA	25.5374497337869	25.2373499618968	25.9439500346272	tr|A8AVZ1|A8AVZ1_STRGC Putative transcriptional repressor OS=Streptococcus gordonii (strain Challis / ATCC 35105 / BCRC 15272 / CH1 / DL1 / V288) OX=467705 GN=SGO_0648 PE=4 SV=1
YcxB domain-containing protein {ECO:0000259|Pfam:PF14317};	unknown	A8AVZ2	A8AVZ2	26.2986014285347	26.0009590377012	25.1161880914859	25.7063637280496	NA	25.7792849819569	26.1403812661447	27.1819124352437	25.4985019201622	25.6235768159103	25.9484787612726	25.8006012864708	tr|A8AVZ2|A8AVZ2_STRGC YcxB domain-containing protein OS=Streptococcus gordonii (strain Challis / ATCC 35105 / BCRC 15272 / CH1 / DL1 / V288) OX=467705 GN=SGO_0649 PE=4 SV=1
Methyltransferase, putative {ECO:0000313|EMBL:ABV10481.1};	unknown	A8AVZ3	A8AVZ3	26.2269079589189	25.701257347196	26.7844715481381	25.7372277070561	27.1125744419863	23.3405393095842	25.6466818445328	25.5579163639881	26.7812709366784	26.7131820291605	25.8887388746478	25.6685830124141	tr|A8AVZ3|A8AVZ3_STRGC Methyltransferase, putative OS=Streptococcus gordonii (strain Challis / ATCC 35105 / BCRC 15272 / CH1 / DL1 / V288) OX=467705 GN=SGO_0650 PE=4 SV=1
Phosphopantetheine adenylyltransferase {ECO:0000255|HAMAP-Rule:MF_00151};	coaD	A8AVZ4	A8AVZ4	27.070933158657	26.8521492257712	25.2708246687458	27.6961406086486	25.8424374087617	26.1661371509834	26.41821135064	25.6125281227039	26.0707771493587	26.5492806915897	26.6690713928467	26.1227965719407	sp|A8AVZ4|COAD_STRGC Phosphopantetheine adenylyltransferase OS=Streptococcus gordonii (strain Challis / ATCC 35105 / BCRC 15272 / CH1 / DL1 / V288) OX=467705 GN=coaD PE=3 SV=1
Endopeptidase La {ECO:0000256|PROSITE-ProRule:PRU01122};	unknown	A8AVZ5	A8AVZ5	30.3071443325344	30.2610715798403	30.425754590327	30.6146350004334	30.4823466377871	30.5258431976954	30.5691180453305	30.5097202516699	30.2379477138649	30.7641407398218	30.8714096595964	30.7752871811272	tr|A8AVZ5|A8AVZ5_STRGC Endopeptidase La OS=Streptococcus gordonii (strain Challis / ATCC 35105 / BCRC 15272 / CH1 / DL1 / V288) OX=467705 GN=SGO_0652 PE=3 SV=1
Uncharacterized protein {ECO:0000313|EMBL:ABV10315.1};	unknown	A8AVZ6	A8AVZ6	26.0961881439207	26.3801926384881	26.7438086042104	26.4142422256829	25.8591788296276	26.5522232386449	26.5714732394338	26.662854424178	26.8481992330395	27.5244138866607	27.3690709696966	27.2386442693568	tr|A8AVZ6|A8AVZ6_STRGC Uncharacterized protein OS=Streptococcus gordonii (strain Challis / ATCC 35105 / BCRC 15272 / CH1 / DL1 / V288) OX=467705 GN=SGO_0653 PE=4 SV=1
Probable dual-specificity RNA methyltransferase RlmN {ECO:0000255|HAMAP-Rule:MF_01849};	rlmN	A8AVZ7	A8AVZ7	27.2314682901519	28.6474377469377	28.6109075335562	28.0604526735106	28.1051986056765	27.9862512734253	28.2528064918388	27.6295072357211	27.9577188053302	29.5767820988451	29.5673978084884	29.0399671609427	sp|A8AVZ7|RLMN_STRGC Probable dual-specificity RNA methyltransferase RlmN OS=Streptococcus gordonii (strain Challis / ATCC 35105 / BCRC 15272 / CH1 / DL1 / V288) OX=467705 GN=rlmN PE=3 SV=1
VanZF domain protein {ECO:0000313|EMBL:ABV10246.1};	unknown	A8AVZ8	A8AVZ8	23.3343897493145	23.1240856806295	23.00383654465	22.7030172002016	23.4067809708887	23.2324323762039	23.3403633684467	23.1896792401516	24.9534389614451	24.0614285082566	23.776371904157	24.0630865310845	tr|A8AVZ8|A8AVZ8_STRGC VanZF domain protein OS=Streptococcus gordonii (strain Challis / ATCC 35105 / BCRC 15272 / CH1 / DL1 / V288) OX=467705 GN=SGO_0655 PE=4 SV=1
Tryptophan synthase beta chain {ECO:0000256|HAMAP-Rule:MF_00133};	trpB-2	A8AVZ9	A8AVZ9	29.167705245821	29.5466035743258	30.0709858160426	29.2624342039137	30.0100107969411	29.8500507678246	30.2086866206417	29.7289465894538	29.5326729623891	29.6570229602891	29.4878017770284	29.4444028004412	tr|A8AVZ9|A8AVZ9_STRGC Tryptophan synthase beta chain OS=Streptococcus gordonii (strain Challis / ATCC 35105 / BCRC 15272 / CH1 / DL1 / V288) OX=467705 GN=trpB-2 PE=3 SV=1
Anthranilate synthase component 1 {ECO:0000256|ARBA:ARBA00020653, ECO:0000256|RuleBase:RU364045};	trpE	A8AW00	A8AW00	26.0710662216443	25.6885525944543	25.1000589976903	26.3228270255976	26.2109056281744	26.4522125510004	26.8976809088003	25.9390065777819	25.6549513367244	26.4565468260539	26.314251212194	25.7153662015623	tr|A8AW00|A8AW00_STRGC Anthranilate synthase component 1 OS=Streptococcus gordonii (strain Challis / ATCC 35105 / BCRC 15272 / CH1 / DL1 / V288) OX=467705 GN=trpE PE=3 SV=1
Anthranilate synthase component II {ECO:0000313|EMBL:ABV11164.1};	unknown	A8AW01	A8AW01	23.9506976845205	24.4849516311764	23.1308376085006	NA	26.1220966916955	22.9342998385916	23.5743766152341	NA	24.1283787525765	23.8601336229522	25.5975451006468	24.7751446601028	tr|A8AW01|A8AW01_STRGC Anthranilate synthase component II OS=Streptococcus gordonii (strain Challis / ATCC 35105 / BCRC 15272 / CH1 / DL1 / V288) OX=467705 GN=SGO_0658 PE=4 SV=1
Anthranilate phosphoribosyltransferase {ECO:0000255|HAMAP-Rule:MF_00211};	trpD	A8AW02	A8AW02	25.4277323862073	25.762982522333	26.0121249596317	25.5740239618394	25.0418065576463	26.4934016624559	26.1581965321042	24.8546859824667	26.6004341354704	25.9735079662013	25.9373105956278	26.5028479141299	sp|A8AW02|TRPD_STRGC Anthranilate phosphoribosyltransferase OS=Streptococcus gordonii (strain Challis / ATCC 35105 / BCRC 15272 / CH1 / DL1 / V288) OX=467705 GN=trpD PE=3 SV=1
Tryptophan synthase beta chain {ECO:0000256|HAMAP-Rule:MF_00133};	trpB-1	A8AW05	A8AW05	25.6088261208877	25.3516618898243	25.9367577236023	25.31342317852	25.725556372832	25.8496221301635	26.1672134704133	25.4886482415224	25.2630015606705	26.834492692864	26.0443965124771	26.0972079121912	tr|A8AW05|A8AW05_STRGC Tryptophan synthase beta chain OS=Streptococcus gordonii (strain Challis / ATCC 35105 / BCRC 15272 / CH1 / DL1 / V288) OX=467705 GN=trpB-1 PE=3 SV=1
Tryptophan synthase alpha chain {ECO:0000255|HAMAP-Rule:MF_00131};	trpA	A8AW06	A8AW06	26.5377217603871	23.7921456945059	27.1031710538072	23.9299529714899	26.7563070210251	26.5483477618671	22.6018598973255	26.817296172398	24.5712300178703	25.958973966541	23.5220783745089	24.1270806083642	sp|A8AW06|TRPA_STRGC Tryptophan synthase alpha chain OS=Streptococcus gordonii (strain Challis / ATCC 35105 / BCRC 15272 / CH1 / DL1 / V288) OX=467705 GN=trpA PE=3 SV=1
Non-heme iron-containing ferritin {ECO:0000313|EMBL:ABV10801.1};	unknown	A8AW08	A8AW08	35.4907233519927	35.7021572179015	35.8925688075373	35.1543345190965	35.7628791644598	35.4922620134472	35.5687400085778	35.4930549094732	35.3646815756594	34.0436232857188	34.4165152926761	34.1733503726444	tr|A8AW08|A8AW08_STRGC Non-heme iron-containing ferritin OS=Streptococcus gordonii (strain Challis / ATCC 35105 / BCRC 15272 / CH1 / DL1 / V288) OX=467705 GN=SGO_0665 PE=3 SV=1
Rhodanese family protein {ECO:0000313|EMBL:ABV09849.1};	unknown	A8AW10	A8AW10	31.1422694055652	30.8557367733703	30.9522814704832	30.8220902215998	31.5897111584663	30.9859200982344	30.9493619978491	30.6260660775972	30.7803916276473	30.5830182881997	30.7309191588375	30.5503509203707	tr|A8AW10|A8AW10_STRGC Rhodanese family protein OS=Streptococcus gordonii (strain Challis / ATCC 35105 / BCRC 15272 / CH1 / DL1 / V288) OX=467705 GN=SGO_0667 PE=4 SV=1
GTP-binding protein TypA {ECO:0000313|EMBL:ABV09649.1};	typA	A8AW12	A8AW12	33.9384532785601	33.5644788995752	33.7118884341159	33.8238289051419	33.6364101797292	33.9980552565093	33.8442491095202	33.772406369116	33.7370601853506	34.1927876429956	34.1602536325937	34.1193279639332	tr|A8AW12|A8AW12_STRGC GTP-binding protein TypA OS=Streptococcus gordonii (strain Challis / ATCC 35105 / BCRC 15272 / CH1 / DL1 / V288) OX=467705 GN=typA PE=4 SV=1
Uncharacterized protein {ECO:0000313|EMBL:ABV09197.1};	unknown	A8AW13	A8AW13	NA	NA	NA	NA	NA	NA	NA	NA	24.3454982248479	22.1976276959473	NA	NA	tr|A8AW13|A8AW13_STRGC Uncharacterized protein OS=Streptococcus gordonii (strain Challis / ATCC 35105 / BCRC 15272 / CH1 / DL1 / V288) OX=467705 GN=SGO_0670 PE=4 SV=1
UDP-N-acetylmuramoylalanine--D-glutamate ligase {ECO:0000255|HAMAP-Rule:MF_00639};	murD	A8AW14	A8AW14	30.8127557660855	30.9353344361323	30.7135624459333	31.029689760197	30.5358617424583	30.7019649101164	30.8404826311724	30.9672702472397	31.1264266294408	31.399301189736	31.3642698419779	31.2587723745642	sp|A8AW14|MURD_STRGC UDP-N-acetylmuramoylalanine--D-glutamate ligase OS=Streptococcus gordonii (strain Challis / ATCC 35105 / BCRC 15272 / CH1 / DL1 / V288) OX=467705 GN=murD PE=3 SV=1
UDP-N-acetylglucosamine--N-acetylmuramyl-(pentapeptide) pyrophosphoryl-undecaprenol N-acetylglucosamine transferase {ECO:0000255|HAMAP-Rule:MF_00033};	murG	A8AW15	A8AW15	29.6707463695772	29.8712539695343	29.8318094277067	29.5817925548691	29.3840218932957	29.5595961436363	29.589104439282	29.7795184305316	29.7726644701984	30.3431999124235	29.7394523023869	30.0100846490934	sp|A8AW15|MURG_STRGC UDP-N-acetylglucosamine--N-acetylmuramyl-(pentapeptide) pyrophosphoryl-undecaprenol N-acetylglucosamine transferase OS=Streptococcus gordonii (strain Challis / ATCC 35105 / BCRC 15272 / CH1 / DL1 / V288) OX=467705 GN=murG PE=3 SV=1
Cell division protein DivIB {ECO:0000255|HAMAP-Rule:MF_00912};	divIB	A8AW16	A8AW16	28.8317323722173	28.5251147763951	29.0452992061039	28.9269802605261	28.4718667661799	28.5448241597822	28.7226600483312	28.7629896569343	29.1215660291768	28.9278298278572	28.6809634062884	28.8932818834759	sp|A8AW16|DIVIB_STRGC Cell division protein DivIB OS=Streptococcus gordonii (strain Challis / ATCC 35105 / BCRC 15272 / CH1 / DL1 / V288) OX=467705 GN=divIB PE=3 SV=1
Cell division protein FtsA {ECO:0000256|HAMAP-Rule:MF_02033, ECO:0000256|PIRNR:PIRNR003101};	ftsA	A8AW17	A8AW17	34.2447630641039	34.0829925779647	34.2599872550146	34.1714993060797	33.9285752474172	33.9508368678159	34.0126703879085	34.218967816288	34.065238470415	33.9702535459506	33.9503762607678	34.0448017136084	tr|A8AW17|A8AW17_STRGC Cell division protein FtsA OS=Streptococcus gordonii (strain Challis / ATCC 35105 / BCRC 15272 / CH1 / DL1 / V288) OX=467705 GN=ftsA PE=3 SV=1
Cell division protein FtsZ {ECO:0000256|HAMAP-Rule:MF_00909};	ftsZ	A8AW18	A8AW18	35.0869164786088	34.9505536769446	35.0492829470854	34.9798049604815	34.7981175425909	34.9975612740255	34.8968543405351	35.0313528713086	34.9441535660211	34.8359513053676	34.8828945133191	35.1194888505077	tr|A8AW18|A8AW18_STRGC Cell division protein FtsZ OS=Streptococcus gordonii (strain Challis / ATCC 35105 / BCRC 15272 / CH1 / DL1 / V288) OX=467705 GN=ftsZ PE=3 SV=1
Pyridoxal phosphate homeostasis protein {ECO:0000256|HAMAP-Rule:MF_02087};	unknown	A8AW19	A8AW19	29.8986969970397	29.5894860339043	29.9052263410362	29.8914580492413	30.0867135261922	29.8945303845648	30.1742753435871	29.8461494918445	29.8713287702984	29.5834438146169	29.2066706851545	29.3138697569193	tr|A8AW19|A8AW19_STRGC Pyridoxal phosphate homeostasis protein OS=Streptococcus gordonii (strain Challis / ATCC 35105 / BCRC 15272 / CH1 / DL1 / V288) OX=467705 GN=SGO_0676 PE=3 SV=1
Cell division protein SepF {ECO:0000255|HAMAP-Rule:MF_01197};	sepF	A8AW20	A8AW20	33.0962872083805	32.8014464130311	33.4781307631474	32.7902140392605	33.0806264307897	32.9127153211519	33.2381657825521	33.0432590017121	32.6765027927112	33.1001397194856	33.0309848009219	32.6562552782518	sp|A8AW20|SEPF_STRGC Cell division protein SepF OS=Streptococcus gordonii (strain Challis / ATCC 35105 / BCRC 15272 / CH1 / DL1 / V288) OX=467705 GN=sepF PE=3 SV=1
Cell division protein {ECO:0000313|EMBL:ABV10470.1};	unknown	A8AW21	A8AW21	26.2678983598802	25.9231531353583	26.3221644664327	26.1811173706794	25.86827173402	26.3223434793753	26.2249662804514	26.3680549861861	26.1202749976828	25.7893135215371	26.0076152441351	26.064387731444	tr|A8AW21|A8AW21_STRGC Cell division protein OS=Streptococcus gordonii (strain Challis / ATCC 35105 / BCRC 15272 / CH1 / DL1 / V288) OX=467705 GN=SGO_0678 PE=3 SV=1
S4 domain {ECO:0000313|EMBL:ABV11040.1};	unknown	A8AW22	A8AW22	22.9124778584392	24.1263123339764	24.2030389345172	23.8117365209385	NA	22.7166166548616	23.3943136900305	24.3787530692595	24.9596204930517	24.4022007890206	25.7304843416147	25.4302873363722	tr|A8AW22|A8AW22_STRGC S4 domain OS=Streptococcus gordonii (strain Challis / ATCC 35105 / BCRC 15272 / CH1 / DL1 / V288) OX=467705 GN=SGO_0679 PE=4 SV=1
Cell division protein DivIVA {ECO:0000313|EMBL:ABV09334.1};	unknown	A8AW23	A8AW23	33.579481943991	33.3057628797038	33.3948707351941	33.4275443583213	33.586856174821	33.1692991527325	33.2244142354906	33.370003200345	33.2157470515219	32.783801580951	32.8807269166096	33.3632624009814	tr|A8AW23|A8AW23_STRGC Cell division protein DivIVA OS=Streptococcus gordonii (strain Challis / ATCC 35105 / BCRC 15272 / CH1 / DL1 / V288) OX=467705 GN=SGO_0680 PE=4 SV=1
Isoleucine--tRNA ligase {ECO:0000255|HAMAP-Rule:MF_02002};	ileS	A8AW24	A8AW24	32.0510481157703	32.4285850539599	31.8658564034251	32.0913860547783	32.1500988198866	32.5515470361401	32.194532294254	32.2128568677119	32.4549689810866	32.9851962975636	32.7340478424004	32.9541415625135	sp|A8AW24|SYI_STRGC Isoleucine--tRNA ligase OS=Streptococcus gordonii (strain Challis / ATCC 35105 / BCRC 15272 / CH1 / DL1 / V288) OX=467705 GN=ileS PE=3 SV=1
Uncharacterized protein {ECO:0000313|EMBL:ABV10459.1};	unknown	A8AW26	A8AW26	31.8679685862391	31.7295180878593	31.2819059565364	31.9979821907776	31.7523075523137	31.3460338691521	31.6505287120141	31.3270326221621	31.7708207360677	31.156716422533	31.0172653736562	31.5392516303625	tr|A8AW26|A8AW26_STRGC Uncharacterized protein OS=Streptococcus gordonii (strain Challis / ATCC 35105 / BCRC 15272 / CH1 / DL1 / V288) OX=467705 GN=SGO_0684 PE=4 SV=1
MutT/nudix family protein {ECO:0000313|EMBL:ABV11039.1};	unknown	A8AW27	A8AW27	26.4944600608669	27.0173179754818	26.8549483138212	25.3523683874521	26.4833077319029	26.5669015335612	26.8936635009509	26.6295913014254	26.8563224224121	26.4325352535646	NA	24.8953852411057	tr|A8AW27|A8AW27_STRGC MutT/nudix family protein OS=Streptococcus gordonii (strain Challis / ATCC 35105 / BCRC 15272 / CH1 / DL1 / V288) OX=467705 GN=SGO_0685 PE=3 SV=1
Transcriptional regulator, DeoR family {ECO:0000313|EMBL:ABV09287.1};	unknown	A8AW28	A8AW28	25.8467778118057	25.8527920036319	25.1322565784045	25.564699720447	26.0104166354843	26.0643218045462	26.5451275686021	24.7908886618213	26.0572038600701	25.493989668217	24.5579992148471	24.0288067171645	tr|A8AW28|A8AW28_STRGC Transcriptional regulator, DeoR family OS=Streptococcus gordonii (strain Challis / ATCC 35105 / BCRC 15272 / CH1 / DL1 / V288) OX=467705 GN=SGO_0686 PE=4 SV=1
ATP dependent Clp protease, ATP-binding subunit, ClpE {ECO:0000313|EMBL:ABV11168.1};	unknown	A8AW30	A8AW30	32.1207605810958	32.280992793677	32.3158161814818	32.3355430192333	32.374123916148	32.1674810880172	32.2773579171242	32.2854767143921	32.4019001223572	32.6334436935558	32.6096611519418	32.4994428082363	tr|A8AW30|A8AW30_STRGC ATP dependent Clp protease, ATP-binding subunit, ClpE OS=Streptococcus gordonii (strain Challis / ATCC 35105 / BCRC 15272 / CH1 / DL1 / V288) OX=467705 GN=SGO_0688 PE=3 SV=1
Uncharacterized protein {ECO:0000313|EMBL:ABV10602.1};	unknown	A8AW31	A8AW31	31.214087043309	31.3692368822099	31.2544516126476	31.2508961257478	31.5789104601679	31.477177706673	31.5196632946936	31.5000829746065	31.2813534284962	31.2551943613609	30.5631315654125	31.5519267946721	tr|A8AW31|A8AW31_STRGC Uncharacterized protein OS=Streptococcus gordonii (strain Challis / ATCC 35105 / BCRC 15272 / CH1 / DL1 / V288) OX=467705 GN=SGO_0689 PE=4 SV=1
Bifunctional protein FolD {ECO:0000255|HAMAP-Rule:MF_01576};	folD	A8AW32	A8AW32	28.4723217581912	27.9818872137828	28.435872355106	28.0542320114385	28.6714571254357	28.5844185752018	28.4915582572032	28.1716986576637	28.2091002850015	28.5511372921718	28.4039303955815	28.2534231355582	sp|A8AW32|FOLD_STRGC Bifunctional protein FolD OS=Streptococcus gordonii (strain Challis / ATCC 35105 / BCRC 15272 / CH1 / DL1 / V288) OX=467705 GN=folD PE=3 SV=1
Uncharacterized protein {ECO:0000313|EMBL:ABV09404.1};	unknown	A8AW33	A8AW33	NA	23.4691899612163	22.9328102665335	23.9191874739775	22.1732181669891	24.054721338173	NA	NA	23.1923384905645	24.3290886952357	23.1232569035896	24.2103970457616	tr|A8AW33|A8AW33_STRGC Uncharacterized protein OS=Streptococcus gordonii (strain Challis / ATCC 35105 / BCRC 15272 / CH1 / DL1 / V288) OX=467705 GN=SGO_0691 PE=4 SV=1
ADP-dependent (S)-NAD(P)H-hydrate dehydratase {ECO:0000256|HAMAP-Rule:MF_01965};	nnrD	A8AW34	A8AW34	24.8339219926881	25.5405668025834	NA	25.4859698070114	25.0602456179598	NA	24.4381783509518	24.500363163983	26.489261179985	NA	NA	NA	tr|A8AW34|A8AW34_STRGC ADP-dependent (S)-NAD(P)H-hydrate dehydratase OS=Streptococcus gordonii (strain Challis / ATCC 35105 / BCRC 15272 / CH1 / DL1 / V288) OX=467705 GN=nnrD PE=3 SV=1
Exodeoxyribonuclease 7 large subunit {ECO:0000255|HAMAP-Rule:MF_00378};	xseA	A8AW35	A8AW35	29.784971681101	29.6996609557082	30.0122630503472	30.0662113346306	30.0816084088234	29.946035840728	29.949198202674	29.6878948845236	29.9645639294953	29.7756893335971	29.6831985162966	29.7165017410798	sp|A8AW35|EX7L_STRGC Exodeoxyribonuclease 7 large subunit OS=Streptococcus gordonii (strain Challis / ATCC 35105 / BCRC 15272 / CH1 / DL1 / V288) OX=467705 GN=xseA PE=3 SV=1
Exodeoxyribonuclease 7 small subunit {ECO:0000255|HAMAP-Rule:MF_00337};	xseB	A8AW36	A8AW36	28.9089900064541	28.5485452911138	28.5336924185038	28.4328963587388	28.7771849836145	28.5520065418416	28.8224476348361	28.3503811516723	28.0285975427448	27.9805090920111	28.3112648253943	28.2516466933021	sp|A8AW36|EX7S_STRGC Exodeoxyribonuclease 7 small subunit OS=Streptococcus gordonii (strain Challis / ATCC 35105 / BCRC 15272 / CH1 / DL1 / V288) OX=467705 GN=xseB PE=3 SV=1
Geranyltranstransferase {ECO:0000313|EMBL:ABV10041.1};	unknown	A8AW37	A8AW37	26.9246574986265	27.0344440891779	25.4153734167284	28.2135209788095	25.9342953274363	26.9312073846371	23.7290599802564	26.1954326935009	27.8367739356635	26.4775097506052	27.2805350826627	27.221712760786	tr|A8AW37|A8AW37_STRGC Geranyltranstransferase OS=Streptococcus gordonii (strain Challis / ATCC 35105 / BCRC 15272 / CH1 / DL1 / V288) OX=467705 GN=SGO_0695 PE=3 SV=1
Hemolysin-like protein {ECO:0000313|EMBL:ABV10777.1};	unknown	A8AW38	A8AW38	27.3210606731779	27.8600673654088	26.1755744949184	28.1058027353004	27.8134584222257	27.7789870180297	27.1984001099352	27.9888026115675	27.3991986107071	27.4058309638405	27.9649557047804	27.5589348725914	tr|A8AW38|A8AW38_STRGC Hemolysin-like protein OS=Streptococcus gordonii (strain Challis / ATCC 35105 / BCRC 15272 / CH1 / DL1 / V288) OX=467705 GN=SGO_0696 PE=4 SV=1
Arginine repressor {ECO:0000256|HAMAP-Rule:MF_00173};	argR	A8AW39	A8AW39	30.3475368999393	29.9964027807737	29.6076084492312	30.1804302430886	30.5081656402515	29.8433043889459	30.2902901117907	29.9530671495577	30.2588999348919	29.9264675014103	29.461245559492	30.0282705040745	tr|A8AW39|A8AW39_STRGC Arginine repressor OS=Streptococcus gordonii (strain Challis / ATCC 35105 / BCRC 15272 / CH1 / DL1 / V288) OX=467705 GN=argR PE=3 SV=1
DNA repair protein RecN {ECO:0000256|ARBA:ARBA00021315, ECO:0000256|PIRNR:PIRNR003128};	recN	A8AW40	A8AW40	30.2908264420271	30.2465234270131	29.7621698166599	30.0946362308177	30.1071919509732	30.551603393413	30.4737088657422	30.281396457831	30.243012587882	30.173502822523	29.9713346737209	30.1279320818999	tr|A8AW40|A8AW40_STRGC DNA repair protein RecN OS=Streptococcus gordonii (strain Challis / ATCC 35105 / BCRC 15272 / CH1 / DL1 / V288) OX=467705 GN=recN PE=3 SV=1
Serine/threonine protein phosphatase {ECO:0000313|EMBL:ABV09976.1};	unknown	A8AW41	A8AW41	27.0745222998739	27.2009857236391	27.294739913837	28.2020628596021	25.3426630682424	27.216847095761	27.1785531967571	27.2289350431468	27.4176660768858	26.6062362020769	30.5128707200694	25.8193156901506	tr|A8AW41|A8AW41_STRGC Serine/threonine protein phosphatase OS=Streptococcus gordonii (strain Challis / ATCC 35105 / BCRC 15272 / CH1 / DL1 / V288) OX=467705 GN=SGO_0699 PE=4 SV=1
DegV family protein {ECO:0000313|EMBL:ABV10321.1};	unknown	A8AW42	A8AW42	30.9470640893254	31.1902740010103	31.0545793205876	30.7582746884816	30.8716403730191	31.1260947099666	31.4210691199536	31.1313563093599	30.7333218661041	31.4637998591322	30.6524831874851	31.0357085153165	tr|A8AW42|A8AW42_STRGC DegV family protein OS=Streptococcus gordonii (strain Challis / ATCC 35105 / BCRC 15272 / CH1 / DL1 / V288) OX=467705 GN=SGO_0700 PE=4 SV=1
DNA-binding protein HU {ECO:0000256|ARBA:ARBA00021922};	hup	A8AW43	A8AW43	36.5235881341836	36.5043103708649	36.2414274206756	36.294334796796	36.5387382994172	36.6550255478782	36.408259331491	36.3178968523039	36.3615804211935	36.5283498633771	36.6258120480654	36.3440663558442	tr|A8AW43|A8AW43_STRGC DNA-binding protein HU OS=Streptococcus gordonii (strain Challis / ATCC 35105 / BCRC 15272 / CH1 / DL1 / V288) OX=467705 GN=hup PE=3 SV=1
Ferric transport regulator protein {ECO:0000313|EMBL:ABV09761.1};	unknown	A8AW45	A8AW45	24.1087551905269	24.5355186052365	24.1864360107555	24.782036424744	23.6243026949555	24.388785449579	24.421749168929	24.8907804203333	24.4975030210691	24.517692819386	24.5683597184922	24.796510221578	tr|A8AW45|A8AW45_STRGC Ferric transport regulator protein OS=Streptococcus gordonii (strain Challis / ATCC 35105 / BCRC 15272 / CH1 / DL1 / V288) OX=467705 GN=SGO_0703 PE=3 SV=1
2,3-bisphosphoglycerate-dependent phosphoglycerate mutase {ECO:0000255|HAMAP-Rule:MF_01039};	gpmA	A8AW46	A8AW46	35.3337065376368	35.4755754876587	35.3360799767271	35.3285628242441	35.2792380251707	35.479133282589	35.4544149384215	35.3204383812719	35.550021977478	35.5471767250266	35.460608875715	35.6800223975537	sp|A8AW46|GPMA_STRGC 2,3-bisphosphoglycerate-dependent phosphoglycerate mutase OS=Streptococcus gordonii (strain Challis / ATCC 35105 / BCRC 15272 / CH1 / DL1 / V288) OX=467705 GN=gpmA PE=3 SV=1
UPF0346 protein SGO_0705 {ECO:0000256|HAMAP-Rule:MF_01538};	unknown	A8AW47	A8AW47	NA	NA	NA	NA	23.4508334228973	NA	NA	NA	23.2791939218746	27.1847702624261	26.6418476912817	24.8047114917054	tr|A8AW47|A8AW47_STRGC UPF0346 protein SGO_0705 OS=Streptococcus gordonii (strain Challis / ATCC 35105 / BCRC 15272 / CH1 / DL1 / V288) OX=467705 GN=SGO_0705 PE=3 SV=1
PhoH-like protein {ECO:0000313|EMBL:ABV10732.1};	unknown	A8AW48	A8AW48	29.2756305581488	29.5975190780365	29.5511234665652	28.9434385487459	29.4863485604616	28.5797052230376	28.9809539959044	28.964914410455	29.1743197934585	29.6175247740224	30.0424482258205	29.7851893265759	tr|A8AW48|A8AW48_STRGC PhoH-like protein OS=Streptococcus gordonii (strain Challis / ATCC 35105 / BCRC 15272 / CH1 / DL1 / V288) OX=467705 GN=SGO_0706 PE=4 SV=1
LPXTG cell wall surface protein {ECO:0000313|EMBL:ABV10216.1};	unknown	A8AW49	A8AW49	33.1738673787947	33.4488179393372	33.4288857748307	32.7842564674037	32.9645494084797	33.5260176239627	33.1873723523957	33.1152603474716	33.2813982085753	34.0321244646199	33.9116819614092	33.926957307538	tr|A8AW49|A8AW49_STRGC LPXTG cell wall surface protein OS=Streptococcus gordonii (strain Challis / ATCC 35105 / BCRC 15272 / CH1 / DL1 / V288) OX=467705 GN=SGO_0707 PE=1 SV=1
Alanine dehydrogenase {ECO:0000256|ARBA:ARBA00012897, ECO:0000256|PIRNR:PIRNR000183};	ald	A8AW50	A8AW50	34.6235507002948	34.6435816406241	34.2843419649147	34.6324519999855	34.1153864796831	34.5089193944467	34.5655281629053	34.6525117046163	34.6047890303987	34.1346000284465	34.4086996768379	34.3291621635753	tr|A8AW50|A8AW50_STRGC Alanine dehydrogenase OS=Streptococcus gordonii (strain Challis / ATCC 35105 / BCRC 15272 / CH1 / DL1 / V288) OX=467705 GN=ald PE=3 SV=1
Acetyltransferase, GNAT family {ECO:0000313|EMBL:ABV09564.1};	unknown	A8AW51	A8AW51	26.0678113343781	26.053637516315	27.0360718228488	27.1321826882116	26.4398087973635	26.3812249468282	26.3373433915241	26.9236368193773	26.0767784145104	27.3922618580886	26.1460810181377	26.2055590876238	tr|A8AW51|A8AW51_STRGC Acetyltransferase, GNAT family OS=Streptococcus gordonii (strain Challis / ATCC 35105 / BCRC 15272 / CH1 / DL1 / V288) OX=467705 GN=SGO_0709 PE=4 SV=1
Endoribonuclease YbeY {ECO:0000255|HAMAP-Rule:MF_00009};	ybeY	A8AW52	A8AW52	26.9588073894922	26.9483603096762	26.9600551803723	27.0406383885526	26.6504598576653	26.8148990232668	27.0886732855952	27.5658637794993	26.8273056441424	26.6951179368291	26.6303495482931	26.8952779678176	sp|A8AW52|YBEY_STRGC Endoribonuclease YbeY OS=Streptococcus gordonii (strain Challis / ATCC 35105 / BCRC 15272 / CH1 / DL1 / V288) OX=467705 GN=ybeY PE=3 SV=1
AB hydrolase-1 domain-containing protein {ECO:0000259|Pfam:PF12697};	unknown	A8AW55	A8AW55	22.575432882523	NA	23.1141286066809	NA	24.0275969243656	23.7784091364131	24.7911234304174	NA	23.7716701728894	24.5206483725979	NA	23.0231047023176	tr|A8AW55|A8AW55_STRGC AB hydrolase-1 domain-containing protein OS=Streptococcus gordonii (strain Challis / ATCC 35105 / BCRC 15272 / CH1 / DL1 / V288) OX=467705 GN=SGO_0714 PE=4 SV=1
Formamidopyrimidine-DNA glycosylase {ECO:0000256|HAMAP-Rule:MF_00103};	mutM	A8AW56	A8AW56	27.3410929339521	26.0205182112169	28.2717783778256	29.3545462436772	25.8449471200279	25.9065468032812	26.6089584262781	26.6101320929279	26.4263767470833	26.2473951917834	26.2791386195788	26.4441451600289	tr|A8AW56|A8AW56_STRGC Formamidopyrimidine-DNA glycosylase OS=Streptococcus gordonii (strain Challis / ATCC 35105 / BCRC 15272 / CH1 / DL1 / V288) OX=467705 GN=mutM PE=3 SV=1
Dephospho-CoA kinase {ECO:0000256|HAMAP-Rule:MF_00376};	coaE	A8AW57	A8AW57	26.4143390006259	25.19776088066	26.1375541434888	27.299200781963	27.3297676311707	27.2000496563552	26.5132324162899	25.4372321350567	25.5211799452996	26.7842668096677	26.0866005906151	24.8965396649324	tr|A8AW57|A8AW57_STRGC Dephospho-CoA kinase OS=Streptococcus gordonii (strain Challis / ATCC 35105 / BCRC 15272 / CH1 / DL1 / V288) OX=467705 GN=coaE PE=3 SV=1
Protein-export membrane protein SecG {ECO:0000256|RuleBase:RU365087};	secG	A8AW59	A8AW59	26.8959888547596	27.1004955141587	27.1090369086401	27.3111548079038	26.4436081588837	27.5321835945309	26.5697257669783	27.2814534418724	27.6406527215617	28.2366530131218	27.4716111518597	27.8962997007681	tr|A8AW59|A8AW59_STRGC Protein-export membrane protein SecG OS=Streptococcus gordonii (strain Challis / ATCC 35105 / BCRC 15272 / CH1 / DL1 / V288) OX=467705 GN=secG PE=3 SV=1
Ribonuclease R {ECO:0000256|HAMAP-Rule:MF_01895};	rnr	A8AW60	A8AW60	28.6134791804625	28.8962653704593	28.6977861568163	29.1525751647429	29.1170257952772	28.8371803713882	28.4772671025902	28.4907734523706	28.665674727927	29.126160731885	29.5005113032962	29.4973652782647	tr|A8AW60|A8AW60_STRGC Ribonuclease R OS=Streptococcus gordonii (strain Challis / ATCC 35105 / BCRC 15272 / CH1 / DL1 / V288) OX=467705 GN=rnr PE=3 SV=1
SsrA-binding protein {ECO:0000255|HAMAP-Rule:MF_00023};	smpB	A8AW61	A8AW61	26.1994118785325	25.2169795234491	26.1015179825316	26.1766695119725	26.1726410897992	26.1337486041491	27.2511853931495	NA	24.738326267393	26.8360000754813	27.7287986687818	25.9449333546659	sp|A8AW61|SSRP_STRGC SsrA-binding protein OS=Streptococcus gordonii (strain Challis / ATCC 35105 / BCRC 15272 / CH1 / DL1 / V288) OX=467705 GN=smpB PE=3 SV=1
Dipeptidase {ECO:0000256|RuleBase:RU364089};	unknown	A8AW62	A8AW62	24.4456298210111	25.3749003298343	25.9626787008063	NA	24.4738929005058	22.2922096522964	29.3377079106265	NA	29.9117161741028	27.9245658173838	27.8480111587911	28.2524573193155	tr|A8AW62|A8AW62_STRGC Dipeptidase OS=Streptococcus gordonii (strain Challis / ATCC 35105 / BCRC 15272 / CH1 / DL1 / V288) OX=467705 GN=SGO_0721 PE=3 SV=1
Tellurite resistance protein TehB {ECO:0000313|EMBL:ABV09265.1};	tehB	A8AW63	A8AW63	28.6948974048502	29.0055853867207	29.2035591430865	29.1701789027916	29.0107046615438	28.802622517996	28.9334102599715	29.2196486129074	28.8956953774864	29.1175254817173	28.8513408647869	29.2085695272125	tr|A8AW63|A8AW63_STRGC Tellurite resistance protein TehB OS=Streptococcus gordonii (strain Challis / ATCC 35105 / BCRC 15272 / CH1 / DL1 / V288) OX=467705 GN=tehB PE=4 SV=1
Dipeptidase {ECO:0000256|RuleBase:RU364089};	unknown	A8AW65	A8AW65	27.5259932943842	27.6238621063624	27.7443419128236	27.3606291476966	27.7527337922806	27.2008199857332	27.1994682088054	26.0846441676826	25.946942783087	28.082512164655	27.0361988987758	27.0935145211725	tr|A8AW65|A8AW65_STRGC Dipeptidase OS=Streptococcus gordonii (strain Challis / ATCC 35105 / BCRC 15272 / CH1 / DL1 / V288) OX=467705 GN=SGO_0724 PE=3 SV=1
ABC transporter, ATP-binding protein SP1653 {ECO:0000313|EMBL:ABV09855.1};	unknown	A8AW69	A8AW69	26.7638700510935	26.9253536466489	26.5553329089264	27.1202304616742	26.7945493065748	26.9414542583845	26.5159006740605	26.7974683716723	26.6121897512443	26.0318999926622	25.9726980004243	25.6550496914576	tr|A8AW69|A8AW69_STRGC ABC transporter, ATP-binding protein SP1653 OS=Streptococcus gordonii (strain Challis / ATCC 35105 / BCRC 15272 / CH1 / DL1 / V288) OX=467705 GN=SGO_0728 PE=4 SV=1
ABC transporter permease protein {ECO:0000313|EMBL:ABV10171.1};	unknown	A8AW70	A8AW70	26.950267931618	26.7563574448355	27.6855822854296	27.1709910116752	26.8306821622671	26.2943867827031	26.0917106525916	26.4898724251337	25.0703317619665	24.6838376918533	25.0474139053975	25.1846425149307	tr|A8AW70|A8AW70_STRGC ABC transporter permease protein OS=Streptococcus gordonii (strain Challis / ATCC 35105 / BCRC 15272 / CH1 / DL1 / V288) OX=467705 GN=SGO_0729 PE=4 SV=1
Ser/Thr protein phosphatase family {ECO:0000313|EMBL:ABV09310.1};	unknown	A8AW71	A8AW71	27.2120662727034	26.9276715960826	25.5358156355337	26.8331799333382	27.487434447742	27.2592606490769	27.0539781865245	27.587706556115	27.4368293351454	25.9226004575702	25.8438452365803	26.6842581592282	tr|A8AW71|A8AW71_STRGC Ser/Thr protein phosphatase family OS=Streptococcus gordonii (strain Challis / ATCC 35105 / BCRC 15272 / CH1 / DL1 / V288) OX=467705 GN=SGO_0730 PE=3 SV=1
RRF2 family protein {ECO:0000313|EMBL:ABV10104.1};	unknown	A8AW72	A8AW72	28.6697813083781	29.133661725823	29.1688275235275	29.710726633641	30.3809251439006	29.0315708427426	28.9815722543678	29.128195053954	28.8250301131451	27.9026963321433	27.7951813434751	28.2620283952877	tr|A8AW72|A8AW72_STRGC RRF2 family protein OS=Streptococcus gordonii (strain Challis / ATCC 35105 / BCRC 15272 / CH1 / DL1 / V288) OX=467705 GN=SGO_0731 PE=4 SV=1
PspC domain protein {ECO:0000313|EMBL:ABV10778.1};	unknown	A8AW74	A8AW74	23.0352668548047	22.2787054565308	NA	22.5545573390209	NA	22.8734518551908	23.0774136834405	23.1971168647036	22.8675658043575	23.2480947644265	23.0729796347988	23.4488342806565	tr|A8AW74|A8AW74_STRGC PspC domain protein OS=Streptococcus gordonii (strain Challis / ATCC 35105 / BCRC 15272 / CH1 / DL1 / V288) OX=467705 GN=SGO_0734 PE=4 SV=1
HPr kinase/phosphorylase {ECO:0000255|HAMAP-Rule:MF_01249};	hprK	A8AW75	A8AW75	30.2473074822916	30.0487598723511	30.1576074482956	29.3938596904767	30.1018918147504	29.4923604841743	30.0391811677674	30.5291700932761	29.7210913617141	29.9530409861873	30.2214067293384	30.0148385312676	sp|A8AW75|HPRK_STRGC HPr kinase/phosphorylase OS=Streptococcus gordonii (strain Challis / ATCC 35105 / BCRC 15272 / CH1 / DL1 / V288) OX=467705 GN=hprK PE=3 SV=1
Phosphatidylglycerol--prolipoprotein diacylglyceryl transferase {ECO:0000255|HAMAP-Rule:MF_01147};	lgt	A8AW76	A8AW76	27.8824644017271	27.8911169789546	28.0356479449704	27.9980652649543	27.9551262566665	27.7827063325753	27.4985400474196	27.8116512246306	28.337312474974	27.8003876156758	28.0136335647453	28.1812835720978	sp|A8AW76|LGT_STRGC Phosphatidylglycerol--prolipoprotein diacylglyceryl transferase OS=Streptococcus gordonii (strain Challis / ATCC 35105 / BCRC 15272 / CH1 / DL1 / V288) OX=467705 GN=lgt PE=3 SV=1
Uncharacterized protein {ECO:0000313|EMBL:ABV10443.1};	unknown	A8AW77	A8AW77	29.6747734474499	29.4908464015149	29.6639166911704	29.2310120741331	29.564316471016	29.9617505156901	29.2007990452227	28.9785334798493	30.0214795457542	28.5436351946359	30.3298941769449	29.4787120444333	tr|A8AW77|A8AW77_STRGC Uncharacterized protein OS=Streptococcus gordonii (strain Challis / ATCC 35105 / BCRC 15272 / CH1 / DL1 / V288) OX=467705 GN=SGO_0738 PE=4 SV=1
Uncharacterized protein {ECO:0000313|EMBL:ABV09675.1};	unknown	A8AW78	A8AW78	30.0222624593282	30.3364220648934	30.1517612487408	29.8807390431064	29.4192448865643	30.3452733059705	30.0664341985976	29.8207319180589	30.4923734856493	30.4989501753004	30.5796600432858	30.9946132531267	tr|A8AW78|A8AW78_STRGC Uncharacterized protein OS=Streptococcus gordonii (strain Challis / ATCC 35105 / BCRC 15272 / CH1 / DL1 / V288) OX=467705 GN=SGO_0739 PE=4 SV=1
Peptidase, U32 family {ECO:0000313|EMBL:ABV10182.1};	unknown	A8AW81	A8AW81	27.2610814524048	27.8779479461232	28.1175257336228	27.9890362921839	26.4747688590469	27.5917813495943	28.0664778463086	28.2376756926728	28.5016933927566	28.951847292931	28.6150568773144	28.8991794984036	tr|A8AW81|A8AW81_STRGC Peptidase, U32 family OS=Streptococcus gordonii (strain Challis / ATCC 35105 / BCRC 15272 / CH1 / DL1 / V288) OX=467705 GN=SGO_0742 PE=4 SV=1
Peptidase, U32 family {ECO:0000313|EMBL:ABV09747.1};	unknown	A8AW82	A8AW82	28.2298318285049	28.4599587297964	28.2409996177668	27.8871346984298	28.4153263328343	28.4911757447445	28.3887596412819	27.7686638628065	28.4660838800069	29.3169850973298	28.7458236761164	29.1050146918753	tr|A8AW82|A8AW82_STRGC Peptidase, U32 family OS=Streptococcus gordonii (strain Challis / ATCC 35105 / BCRC 15272 / CH1 / DL1 / V288) OX=467705 GN=SGO_0743 PE=4 SV=1
Uncharacterized protein {ECO:0000313|EMBL:ABV09185.1};	unknown	A8AW83	A8AW83	28.1258403590348	28.1579053775743	28.2445280226266	28.5271046553457	28.1415871160223	27.9395638367448	28.5813402638394	28.1052639762049	27.9994480582503	28.0470466438273	27.8718722818841	28.5234766958518	tr|A8AW83|A8AW83_STRGC Uncharacterized protein OS=Streptococcus gordonii (strain Challis / ATCC 35105 / BCRC 15272 / CH1 / DL1 / V288) OX=467705 GN=SGO_0744 PE=4 SV=1
PC4 domain-containing protein {ECO:0000259|Pfam:PF02229};	unknown	A8AW84	A8AW84	29.5079453492206	29.1997631409046	29.1389227293243	29.0194275648818	29.5700854942607	29.0902143609176	28.904270410663	29.419076471279	29.5017581854317	29.3053664689434	29.5959028656782	29.6609509472541	tr|A8AW84|A8AW84_STRGC PC4 domain-containing protein OS=Streptococcus gordonii (strain Challis / ATCC 35105 / BCRC 15272 / CH1 / DL1 / V288) OX=467705 GN=SGO_0745 PE=4 SV=1
Putative methionine synthase {ECO:0000313|EMBL:ABV10716.1};	unknown	A8AW86	A8AW86	25.2730765136794	25.083351224192	25.2094452325634	25.2650224263044	25.8652413231607	25.4692386154686	25.6980806187074	25.5235749326661	25.0948834119143	23.1573345375894	22.5089615057989	24.7694979351119	tr|A8AW86|A8AW86_STRGC Putative methionine synthase OS=Streptococcus gordonii (strain Challis / ATCC 35105 / BCRC 15272 / CH1 / DL1 / V288) OX=467705 GN=SGO_0747 PE=4 SV=1
Uncharacterized protein {ECO:0000313|EMBL:ABV10243.1};	unknown	A8AW87	A8AW87	24.9620472411862	26.8894522315471	26.7870316046247	26.5774420052194	26.8323047888606	26.5950362078682	25.7473460557388	27.26250095428	26.7266365901102	26.3436022371833	24.9778522236769	26.6578017755531	tr|A8AW87|A8AW87_STRGC Uncharacterized protein OS=Streptococcus gordonii (strain Challis / ATCC 35105 / BCRC 15272 / CH1 / DL1 / V288) OX=467705 GN=SGO_0748 PE=4 SV=1
Glutathione reductase {ECO:0000313|EMBL:ABV10291.1};	unknown	A8AW88	A8AW88	32.7922049050701	32.2787908528211	32.7210434592335	32.3745183019833	32.6213541629358	31.9398644804533	31.7314131011792	32.4378177683422	31.9908635234217	31.9933863677676	32.0542992229141	31.8833932482307	tr|A8AW88|A8AW88_STRGC Glutathione reductase OS=Streptococcus gordonii (strain Challis / ATCC 35105 / BCRC 15272 / CH1 / DL1 / V288) OX=467705 GN=SGO_0749 PE=3 SV=1
Efflux transporter, RND family, MFP subunit subfamily {ECO:0000313|EMBL:ABV10081.1};	unknown	A8AW89	A8AW89	30.4157686339606	30.4653078382104	30.3265500603496	30.3692017756362	30.4299067767596	30.4832733859565	30.0652223447729	30.4898308518487	30.5474264547653	30.4365480387069	30.2860890427899	30.468218632766	tr|A8AW89|A8AW89_STRGC Efflux transporter, RND family, MFP subunit subfamily OS=Streptococcus gordonii (strain Challis / ATCC 35105 / BCRC 15272 / CH1 / DL1 / V288) OX=467705 GN=SGO_0750 PE=4 SV=1
ABC transporter, ATP-binding protein SP0786 {ECO:0000313|EMBL:ABV09585.1};	unknown	A8AW90	A8AW90	28.7329115553741	29.1373529332658	29.6655443140872	29.2008356680799	29.0836413136576	29.3563028422178	29.0417803511281	29.2661439241393	29.2883130260538	28.8902731074697	29.1993252205862	29.4296720780514	tr|A8AW90|A8AW90_STRGC ABC transporter, ATP-binding protein SP0786 OS=Streptococcus gordonii (strain Challis / ATCC 35105 / BCRC 15272 / CH1 / DL1 / V288) OX=467705 GN=SGO_0751 PE=4 SV=1
ABC transporter, ATP-binding protein {ECO:0000313|EMBL:ABV10955.1};	unknown	A8AW91	A8AW91	26.926798649139	26.541067895165	28.1072465491221	27.4802909785428	26.4447194902615	26.3727632850304	27.17254088708	26.9024930268785	27.8205081831975	27.5123968849523	27.9229983587395	26.4365342083824	tr|A8AW91|A8AW91_STRGC ABC transporter, ATP-binding protein OS=Streptococcus gordonii (strain Challis / ATCC 35105 / BCRC 15272 / CH1 / DL1 / V288) OX=467705 GN=SGO_0752 PE=4 SV=1
Lysine--tRNA ligase {ECO:0000255|HAMAP-Rule:MF_00252};	lysS	A8AW92	A8AW92	31.5397352026942	31.9794715036559	31.6372133231662	31.8084674033258	31.9629119308489	31.9797614079802	32.0145616037931	31.9308740059066	32.0228081707415	32.2854313433349	32.2772199836625	32.3436537432399	sp|A8AW92|SYK_STRGC Lysine--tRNA ligase OS=Streptococcus gordonii (strain Challis / ATCC 35105 / BCRC 15272 / CH1 / DL1 / V288) OX=467705 GN=lysS PE=3 SV=1
Phosphoglycerate mutase family protein {ECO:0000313|EMBL:ABV09821.1};	unknown	A8AW93	A8AW93	28.4473106462423	28.1622614431756	28.6869450915678	29.0031365565228	28.6067486740552	27.0743697911265	27.709564712319	28.7683959472971	28.057461148916	28.2375051615674	28.3871488545801	28.2670222543655	tr|A8AW93|A8AW93_STRGC Phosphoglycerate mutase family protein OS=Streptococcus gordonii (strain Challis / ATCC 35105 / BCRC 15272 / CH1 / DL1 / V288) OX=467705 GN=SGO_0754 PE=4 SV=1
Cys-tRNA(Pro)/Cys-tRNA(Cys) deacylase {ECO:0000256|PIRNR:PIRNR006181};	unknown	A8AW94	A8AW94	29.2243567502951	29.0495435806328	29.6566285761752	29.6781250274593	29.6944676759565	29.7514267812824	29.8534753466084	29.9945553160478	29.185790381419	29.6140489151499	29.6663776362167	29.6238456120242	tr|A8AW94|A8AW94_STRGC Cys-tRNA(Pro)/Cys-tRNA(Cys) deacylase OS=Streptococcus gordonii (strain Challis / ATCC 35105 / BCRC 15272 / CH1 / DL1 / V288) OX=467705 GN=SGO_0755 PE=3 SV=1
Peptidase, U32 family {ECO:0000313|EMBL:ABV10167.1};	unknown	A8AW96	A8AW96	NA	25.0358654874642	25.3458845437347	24.0464304966799	25.0139005688251	26.6749272688235	25.3219934476186	23.6632905778871	25.8103966032945	26.0834783005093	24.5582088281007	26.7228408739874	tr|A8AW96|A8AW96_STRGC Peptidase, U32 family OS=Streptococcus gordonii (strain Challis / ATCC 35105 / BCRC 15272 / CH1 / DL1 / V288) OX=467705 GN=SGO_0757 PE=3 SV=1
Glutathione peroxidase {ECO:0000256|RuleBase:RU000499};	unknown	A8AW97	A8AW97	NA	22.5634161479699	NA	NA	NA	NA	NA	NA	NA	22.9367183113048	NA	23.1882126577169	tr|A8AW97|A8AW97_STRGC Glutathione peroxidase OS=Streptococcus gordonii (strain Challis / ATCC 35105 / BCRC 15272 / CH1 / DL1 / V288) OX=467705 GN=SGO_0758 PE=3 SV=1
Cell division protein FtsW {ECO:0000313|EMBL:ABV09909.1};	unknown	A8AW98	A8AW98	24.9570868410536	24.18928966651	24.6239241551648	24.3210446073158	24.387841735416	23.7404036841942	24.4335972226313	24.4851725852018	NA	23.4522121827636	24.4170706277149	23.8810642242202	tr|A8AW98|A8AW98_STRGC Cell division protein FtsW OS=Streptococcus gordonii (strain Challis / ATCC 35105 / BCRC 15272 / CH1 / DL1 / V288) OX=467705 GN=SGO_0759 PE=4 SV=1
Phosphoenolpyruvate carboxylase {ECO:0000255|HAMAP-Rule:MF_00595};	ppc	A8AW99	A8AW99	33.2836254635467	33.1775136601708	33.0279092076742	33.3874320982581	33.2518591087432	33.0909151679946	33.4328575339058	33.1292725691368	33.5457477599498	33.1743263322659	33.1236855770687	33.2868045314983	sp|A8AW99|CAPP_STRGC Phosphoenolpyruvate carboxylase OS=Streptococcus gordonii (strain Challis / ATCC 35105 / BCRC 15272 / CH1 / DL1 / V288) OX=467705 GN=ppc PE=3 SV=1
Elongation factor Tu {ECO:0000255|HAMAP-Rule:MF_00118};	tuf	A8AWA0	A8AWA0	37.8037428242908	38.0291188533518	37.9228220283576	38.0861348869539	37.9859989799414	38.025779321159	38.1005877203801	38.0998062113396	38.0944526478363	38.1152435276614	38.0463825168169	38.1398627053012	sp|A8AWA0|EFTU_STRGC Elongation factor Tu OS=Streptococcus gordonii (strain Challis / ATCC 35105 / BCRC 15272 / CH1 / DL1 / V288) OX=467705 GN=tuf PE=3 SV=1
Triosephosphate isomerase {ECO:0000255|HAMAP-Rule:MF_00147};	tpiA	A8AWA1	A8AWA1	34.8181313572836	34.4353363551854	34.392234134937	34.0595754666896	34.4476876818326	34.2867267618374	34.0932074563674	34.5876581574101	34.2948011609049	34.2315444415184	34.5464697295185	34.267855815875	sp|A8AWA1|TPIS_STRGC Triosephosphate isomerase OS=Streptococcus gordonii (strain Challis / ATCC 35105 / BCRC 15272 / CH1 / DL1 / V288) OX=467705 GN=tpiA PE=3 SV=1
UDP-N-acetylglucosamine 1-carboxyvinyltransferase {ECO:0000256|HAMAP-Rule:MF_00111};	murA-1	A8AWA2	A8AWA2	31.9827731294834	31.6282889070967	31.7613769972504	31.8275195024343	31.5537557622239	31.6939446313675	31.6799179630162	31.7584701892169	31.8229337798715	33.5992234302734	32.3632258615967	32.3902055741082	tr|A8AWA2|A8AWA2_STRGC UDP-N-acetylglucosamine 1-carboxyvinyltransferase OS=Streptococcus gordonii (strain Challis / ATCC 35105 / BCRC 15272 / CH1 / DL1 / V288) OX=467705 GN=murA-1 PE=3 SV=1
DNA-entry nuclease {ECO:0000313|EMBL:ABV10833.1};	endA	A8AWA4	A8AWA4	26.5857245288213	26.8749407150395	27.0469804144645	26.9543779261926	27.50565979264	27.3608620940443	27.4489239555139	27.0529165863867	26.8850075255723	28.1923133458828	28.2546609433239	28.1714542621725	tr|A8AWA4|A8AWA4_STRGC DNA-entry nuclease OS=Streptococcus gordonii (strain Challis / ATCC 35105 / BCRC 15272 / CH1 / DL1 / V288) OX=467705 GN=endA PE=4 SV=1
Esterase of alpha/beta hydrolase superfamily, putative {ECO:0000313|EMBL:ABV10487.1};	unknown	A8AWA5	A8AWA5	24.671053285204	22.4457224933126	24.0181797766752	25.0729966458333	23.0370360362764	24.3470028879103	24.9235033129931	25.2550326068552	24.672316056606	24.7097407440121	24.220261457702	25.040307218212	tr|A8AWA5|A8AWA5_STRGC Esterase of alpha/beta hydrolase superfamily, putative OS=Streptococcus gordonii (strain Challis / ATCC 35105 / BCRC 15272 / CH1 / DL1 / V288) OX=467705 GN=SGO_0766 PE=4 SV=1
Transport protein {ECO:0000313|EMBL:ABV09217.1};	unknown	A8AWA6	A8AWA6	33.0757647026346	32.445863753407	32.4917584764493	33.2791275656096	32.3160275141181	32.3322568985	32.6283834735153	33.2073086514657	32.8643062742327	31.8690028843807	31.8865657726218	32.0374806871587	tr|A8AWA6|A8AWA6_STRGC Transport protein OS=Streptococcus gordonii (strain Challis / ATCC 35105 / BCRC 15272 / CH1 / DL1 / V288) OX=467705 GN=SGO_0767 PE=4 SV=1
Iron compound ABC transporter, ATP-binding protein {ECO:0000313|EMBL:ABV10382.1};	unknown	A8AWA8	A8AWA8	25.7571722265727	23.550187466611	23.8058499423275	25.0828570755294	24.0579931125422	23.7246692452734	24.6391531106289	25.4226606344956	NA	NA	22.7063877082877	22.7509912466677	tr|A8AWA8|A8AWA8_STRGC Iron compound ABC transporter, ATP-binding protein OS=Streptococcus gordonii (strain Challis / ATCC 35105 / BCRC 15272 / CH1 / DL1 / V288) OX=467705 GN=SGO_0769 PE=4 SV=1
Proline dipeptidase {ECO:0000313|EMBL:ABV09438.1};	pepq	A8AWB0	A8AWB0	32.7949405946499	32.5738076012778	31.9778329235081	31.8053536571034	32.5382124861054	32.6735839173468	32.4883532283921	32.1235821224205	32.4691198000556	31.403002474508	32.1532811803118	32.3195145508763	tr|A8AWB0|A8AWB0_STRGC Proline dipeptidase OS=Streptococcus gordonii (strain Challis / ATCC 35105 / BCRC 15272 / CH1 / DL1 / V288) OX=467705 GN=pepq PE=3 SV=1
Catabolite control protein A {ECO:0000256|ARBA:ARBA00019435};	ccpA	A8AWB2	A8AWB2	32.8224146112021	32.6135941998051	32.4003449442516	32.7145231484111	32.7683585523097	32.592208267414	32.9047559846189	32.7530879711303	32.6274416879292	32.4316452865777	32.0243595938044	32.0999190106425	tr|A8AWB2|A8AWB2_STRGC Catabolite control protein A OS=Streptococcus gordonii (strain Challis / ATCC 35105 / BCRC 15272 / CH1 / DL1 / V288) OX=467705 GN=ccpA PE=4 SV=1
Glycosyl transferase, group 1 family protein {ECO:0000313|EMBL:ABV10256.1};	unknown	A8AWB3	A8AWB3	28.9619993602344	29.9878377349141	30.1743193057969	29.6333117040219	29.317592783636	29.7890697575048	29.9417508776205	29.9408765358472	29.4626885455206	30.0601304329167	30.3277367243212	29.7136121888643	tr|A8AWB3|A8AWB3_STRGC Glycosyl transferase, group 1 family protein OS=Streptococcus gordonii (strain Challis / ATCC 35105 / BCRC 15272 / CH1 / DL1 / V288) OX=467705 GN=SGO_0774 PE=4 SV=1
Glycosyl transferase, group 1 {ECO:0000313|EMBL:ABV10037.1};	unknown	A8AWB4	A8AWB4	30.4814756780952	30.7909741368595	30.7438475058169	30.5544350733081	30.6153237298908	30.5937618936916	30.6007802392317	30.8539136632184	30.8740027064307	31.2521967328707	31.3982333064901	31.3565924887816	tr|A8AWB4|A8AWB4_STRGC Glycosyl transferase, group 1 OS=Streptococcus gordonii (strain Challis / ATCC 35105 / BCRC 15272 / CH1 / DL1 / V288) OX=467705 GN=SGO_0775 PE=4 SV=1
Threonine--tRNA ligase {ECO:0000255|HAMAP-Rule:MF_00184};	thrS	A8AWB7	A8AWB7	32.2947553991985	32.832142421416	32.301154983557	32.6972402668754	32.2045246387606	32.8528544103674	32.6493402853102	32.7945730017496	32.5874429289409	32.8258175831381	32.8196410994157	32.8704196864989	sp|A8AWB7|SYT_STRGC Threonine--tRNA ligase OS=Streptococcus gordonii (strain Challis / ATCC 35105 / BCRC 15272 / CH1 / DL1 / V288) OX=467705 GN=thrS PE=3 SV=1
Response regulator {ECO:0000313|EMBL:ABV10634.1};	unknown	A8AWB8	A8AWB8	30.56767109521	30.6251770089933	30.3975131483484	30.8260379026959	30.077190049029	30.5600369656072	30.5911722843387	30.8400760808908	30.9128761133078	30.1873339069761	30.0454081028835	30.4439089456392	tr|A8AWB8|A8AWB8_STRGC Response regulator OS=Streptococcus gordonii (strain Challis / ATCC 35105 / BCRC 15272 / CH1 / DL1 / V288) OX=467705 GN=SGO_0779 PE=4 SV=1
Histidine kinase {ECO:0000256|ARBA:ARBA00012438};	unknown	A8AWB9	A8AWB9	28.8662277003998	28.3973294497242	28.9066526809848	28.9602811102079	27.8661158603763	27.6025380612986	29.0834304721203	28.9555997079271	28.1075737154328	28.8794441061169	28.3013783457296	28.2283895352343	tr|A8AWB9|A8AWB9_STRGC Histidine kinase OS=Streptococcus gordonii (strain Challis / ATCC 35105 / BCRC 15272 / CH1 / DL1 / V288) OX=467705 GN=SGO_0780 PE=4 SV=1
Zn-dependent hydrolase (Beta-lactamase superfamily) {ECO:0000313|EMBL:ABV09684.1};	vicX	A8AWC0	A8AWC0	24.7993742760093	24.7019901739685	25.1505877205003	23.9193014567909	24.8201695171955	25.5727593868199	24.1157302304367	24.0439355856022	24.5149320765985	25.872173260299	24.5634842605828	25.149787090304	tr|A8AWC0|A8AWC0_STRGC Zn-dependent hydrolase (Beta-lactamase superfamily) OS=Streptococcus gordonii (strain Challis / ATCC 35105 / BCRC 15272 / CH1 / DL1 / V288) OX=467705 GN=vicX PE=4 SV=1
Uncharacterized protein {ECO:0000313|EMBL:ABV10141.1};	unknown	A8AWC1	A8AWC1	23.824618901824	24.0729966201708	24.097912797751	24.4836285614571	NA	24.3434017166237	24.8740798640637	25.1703527133063	NA	25.0732647034049	NA	24.6135972870252	tr|A8AWC1|A8AWC1_STRGC Uncharacterized protein OS=Streptococcus gordonii (strain Challis / ATCC 35105 / BCRC 15272 / CH1 / DL1 / V288) OX=467705 GN=SGO_0782 PE=4 SV=1
Ribonuclease 3 {ECO:0000255|HAMAP-Rule:MF_00104};	rnc	A8AWC2	A8AWC2	27.9496550502179	27.4614990575232	27.1077590726127	27.5843647721401	27.4117041604721	27.1908071792298	27.4195598008998	27.2535136336422	27.2538222258565	27.5370431170576	27.4317184904389	28.0080948567901	sp|A8AWC2|RNC_STRGC Ribonuclease 3 OS=Streptococcus gordonii (strain Challis / ATCC 35105 / BCRC 15272 / CH1 / DL1 / V288) OX=467705 GN=rnc PE=3 SV=1
Chromosome partition protein Smc {ECO:0000256|HAMAP-Rule:MF_01894};	smc	A8AWC3	A8AWC3	30.9609415664128	30.5757217712463	31.1626872604168	30.4994568541826	30.5222412736155	31.1407021421402	30.4953062473181	30.6962983384112	30.7164404518257	31.2704947861442	31.3793482781841	31.286196300568	tr|A8AWC3|A8AWC3_STRGC Chromosome partition protein Smc OS=Streptococcus gordonii (strain Challis / ATCC 35105 / BCRC 15272 / CH1 / DL1 / V288) OX=467705 GN=smc PE=3 SV=1
Cof family protein {ECO:0000313|EMBL:ABV09555.1};	unknown	A8AWC4	A8AWC4	27.401472331815	27.3523409043509	27.0590605360222	27.3311145961314	26.155502346315	27.2451781771837	26.6995875197273	26.7624078080336	27.1479302918447	27.2294616956477	27.3763800152723	27.2948808906985	tr|A8AWC4|A8AWC4_STRGC Cof family protein OS=Streptococcus gordonii (strain Challis / ATCC 35105 / BCRC 15272 / CH1 / DL1 / V288) OX=467705 GN=SGO_0785 PE=4 SV=1
Cof family protein {ECO:0000313|EMBL:ABV10818.1};	unknown	A8AWC5	A8AWC5	27.7753084644784	27.7234468256746	28.2715988477299	28.9937713103257	27.6310614912437	28.2630501990392	27.3209551058516	27.9122021882577	28.1455204187624	28.1578356827772	28.2141194347671	28.3934294932102	tr|A8AWC5|A8AWC5_STRGC Cof family protein OS=Streptococcus gordonii (strain Challis / ATCC 35105 / BCRC 15272 / CH1 / DL1 / V288) OX=467705 GN=SGO_0786 PE=4 SV=1
Signal recognition particle receptor FtsY {ECO:0000256|HAMAP-Rule:MF_00920};	ftsY	A8AWC6	A8AWC6	31.1785048556325	31.0993818669816	31.1710550278245	31.255188717386	31.0079680875414	31.1748353799846	31.4292340316679	31.2675767216316	31.0983147809355	31.2492208650095	30.7385962266444	31.04296109417	tr|A8AWC6|A8AWC6_STRGC Signal recognition particle receptor FtsY OS=Streptococcus gordonii (strain Challis / ATCC 35105 / BCRC 15272 / CH1 / DL1 / V288) OX=467705 GN=ftsY PE=3 SV=1
Glucose-6-phosphate 1-dehydrogenase {ECO:0000256|HAMAP-Rule:MF_00966};	zwf	A8AWC7	A8AWC7	32.4163414501169	32.2385049716506	32.1872969058552	32.6271614947907	32.2091008866771	32.3442422273854	32.4415963575249	32.6146414543306	32.5911650314895	32.3474923492203	32.4317081599986	32.4174284231631	tr|A8AWC7|A8AWC7_STRGC Glucose-6-phosphate 1-dehydrogenase OS=Streptococcus gordonii (strain Challis / ATCC 35105 / BCRC 15272 / CH1 / DL1 / V288) OX=467705 GN=zwf PE=3 SV=1
ABC transporter, substrate-binding protein {ECO:0000313|EMBL:ABV09872.1};	unknown	A8AWC8	A8AWC8	26.5200898454155	24.1871943166018	25.5465603624907	26.8035088608383	26.515836693357	26.7126465698043	25.274428600354	26.1235957262755	26.8894451125741	26.2847043809229	26.0279967424601	24.6916266294654	tr|A8AWC8|A8AWC8_STRGC ABC transporter, substrate-binding protein OS=Streptococcus gordonii (strain Challis / ATCC 35105 / BCRC 15272 / CH1 / DL1 / V288) OX=467705 GN=SGO_0789 PE=4 SV=1
S1 motif domain-containing protein {ECO:0000259|PROSITE:PS50126};	unknown	A8AWD1	A8AWD1	30.0472915099795	30.3632970366006	30.0486783645818	30.0767129858055	29.7644065674433	30.0483912366519	30.2017346138988	30.3242836845503	30.2668148851635	30.9766334957832	30.7448953514857	30.9702674077275	tr|A8AWD1|A8AWD1_STRGC S1 motif domain-containing protein OS=Streptococcus gordonii (strain Challis / ATCC 35105 / BCRC 15272 / CH1 / DL1 / V288) OX=467705 GN=SGO_0792 PE=4 SV=1
Ribonuclease J {ECO:0000256|HAMAP-Rule:MF_01491};	rnj	A8AWD3	A8AWD3	31.9760664441945	31.9119669319433	31.5659409074563	32.0637881607584	31.4405201177682	31.5223750184318	32.0158339126304	31.6854906387595	31.943057431361	31.9578703272407	31.5365047292176	31.8166101603209	tr|A8AWD3|A8AWD3_STRGC Ribonuclease J OS=Streptococcus gordonii (strain Challis / ATCC 35105 / BCRC 15272 / CH1 / DL1 / V288) OX=467705 GN=rnj PE=3 SV=1
Tributyrin esterase {ECO:0000313|EMBL:ABV10613.1};	unknown	A8AWD4	A8AWD4	27.8676394092053	28.1564093296155	28.2997815615143	28.160498382564	28.0129963902021	28.1708346329913	28.1281667551472	28.156095517243	27.8294630061765	27.2932352524591	28.2574835000066	28.2584931386709	tr|A8AWD4|A8AWD4_STRGC Tributyrin esterase OS=Streptococcus gordonii (strain Challis / ATCC 35105 / BCRC 15272 / CH1 / DL1 / V288) OX=467705 GN=SGO_0795 PE=4 SV=1
Peptidase_M10 domain-containing protein {ECO:0000259|Pfam:PF00413};	unknown	A8AWD5	A8AWD5	NA	NA	NA	NA	NA	NA	NA	NA	NA	NA	NA	22.3568969566645	tr|A8AWD5|A8AWD5_STRGC Peptidase_M10 domain-containing protein OS=Streptococcus gordonii (strain Challis / ATCC 35105 / BCRC 15272 / CH1 / DL1 / V288) OX=467705 GN=SGO_0796 PE=4 SV=1
RocB protein, putative {ECO:0000313|EMBL:ABV10933.1};	unknown	A8AWD6	A8AWD6	26.8052759175493	26.2727836248369	27.6093811952911	27.4649868869888	27.0917836334577	27.4354986548303	26.6467414339823	26.409992730755	26.9045363268419	26.0044867892009	25.66876450837	25.2452815928758	tr|A8AWD6|A8AWD6_STRGC RocB protein, putative OS=Streptococcus gordonii (strain Challis / ATCC 35105 / BCRC 15272 / CH1 / DL1 / V288) OX=467705 GN=SGO_0797 PE=4 SV=1
ABC transporter, ATP-binding protein SP1381 {ECO:0000313|EMBL:ABV09183.1};	unknown	A8AWD7	A8AWD7	31.1238424603149	31.4659541719382	31.4529708071626	31.4894488125146	31.7210824989696	31.3983881217138	31.6280302253775	31.2875507138981	31.1530641883206	30.596553431679	30.4691984777675	30.1450872664539	tr|A8AWD7|A8AWD7_STRGC ABC transporter, ATP-binding protein SP1381 OS=Streptococcus gordonii (strain Challis / ATCC 35105 / BCRC 15272 / CH1 / DL1 / V288) OX=467705 GN=SGO_0798 PE=4 SV=1
Membrane protein, putative {ECO:0000313|EMBL:ABV09743.1};	unknown	A8AWD8	A8AWD8	28.4763896044429	28.8975048326614	28.5253310171929	28.1784544681283	29.1171201149949	29.0924245881177	30.687208315663	28.8254164152441	29.107757399228	27.7513465904454	27.9495394647694	28.1469984126909	tr|A8AWD8|A8AWD8_STRGC Membrane protein, putative OS=Streptococcus gordonii (strain Challis / ATCC 35105 / BCRC 15272 / CH1 / DL1 / V288) OX=467705 GN=SGO_0799 PE=4 SV=1
Polysaccharide deacetylase family protein {ECO:0000313|EMBL:ABV09755.1};	unknown	A8AWD9	A8AWD9	29.3626079561048	29.723994792895	29.7559611064579	29.85412131654	29.6965301082786	29.4557503248609	29.0946476860695	29.3792046383785	29.0309915775109	29.5469002571547	30.0249880859468	29.86233650457	tr|A8AWD9|A8AWD9_STRGC Polysaccharide deacetylase family protein OS=Streptococcus gordonii (strain Challis / ATCC 35105 / BCRC 15272 / CH1 / DL1 / V288) OX=467705 GN=SGO_0800 PE=4 SV=1
Homoserine dehydrogenase {ECO:0000256|ARBA:ARBA00013376, ECO:0000256|RuleBase:RU000579};	hom	A8AWE0	A8AWE0	33.4602930441816	33.4198467015285	33.6630549061544	32.8718281373597	33.2707360014593	33.5966114792944	33.3765567376765	33.3736512886551	33.66319485322	33.5761295304029	33.5825723864381	33.6517686450584	tr|A8AWE0|A8AWE0_STRGC Homoserine dehydrogenase OS=Streptococcus gordonii (strain Challis / ATCC 35105 / BCRC 15272 / CH1 / DL1 / V288) OX=467705 GN=hom PE=3 SV=1
Homoserine kinase {ECO:0000255|HAMAP-Rule:MF_00384};	thrB	A8AWE1	A8AWE1	30.5396945687403	30.4621634598979	30.5146385033266	30.7302240221616	30.507503644812	30.2499528685657	30.4833606833627	30.5955277632432	30.5767618417333	30.6173448621976	30.4970914689094	30.6148919321811	sp|A8AWE1|KHSE_STRGC Homoserine kinase OS=Streptococcus gordonii (strain Challis / ATCC 35105 / BCRC 15272 / CH1 / DL1 / V288) OX=467705 GN=thrB PE=3 SV=1
Uncharacterized protein {ECO:0000313|EMBL:ABV09815.1};	unknown	A8AWE2	A8AWE2	28.6743462897173	28.1231749953659	28.4248543746425	28.0862167552184	28.5501223132714	28.395550317769	28.4846220682523	28.4594799266931	24.5782753793471	28.9047853086805	29.424991043553	29.147548630792	tr|A8AWE2|A8AWE2_STRGC Uncharacterized protein OS=Streptococcus gordonii (strain Challis / ATCC 35105 / BCRC 15272 / CH1 / DL1 / V288) OX=467705 GN=SGO_0803 PE=4 SV=1
UDP-N-acetylenolpyruvoylglucosamine reductase {ECO:0000255|HAMAP-Rule:MF_00037};	murB	A8AWE3	A8AWE3	29.3025432357115	30.2136322076906	29.2113878093067	30.3026552196146	30.0502134528982	29.7718447279756	30.228281826701	29.8389234077732	29.744375053955	29.6855655425028	29.8136643129995	29.3020504516753	sp|A8AWE3|MURB_STRGC UDP-N-acetylenolpyruvoylglucosamine reductase OS=Streptococcus gordonii (strain Challis / ATCC 35105 / BCRC 15272 / CH1 / DL1 / V288) OX=467705 GN=murB PE=3 SV=1
Spermidine/putrescine import ATP-binding protein PotA {ECO:0000256|HAMAP-Rule:MF_01726};	potA	A8AWE4	A8AWE4	31.8489349653879	32.0705692688437	32.2045583779351	31.7550366340874	32.0461201607898	32.0003180179812	31.9982065638958	31.9054988680875	31.9449777164015	32.1772588985153	31.9498117416663	31.8225768130713	tr|A8AWE4|A8AWE4_STRGC Spermidine/putrescine import ATP-binding protein PotA OS=Streptococcus gordonii (strain Challis / ATCC 35105 / BCRC 15272 / CH1 / DL1 / V288) OX=467705 GN=potA PE=3 SV=1
Spermidine/putrescine ABC transporter, permease protein {ECO:0000313|EMBL:ABV09539.1};	potB	A8AWE5	A8AWE5	29.1619947296624	29.359015393878	29.0305776689117	28.491852682632	29.2884780848824	29.0351451614984	29.2582033950425	29.0405937142021	28.3626874373793	28.9916201733443	28.3066100196022	28.828684372194	tr|A8AWE5|A8AWE5_STRGC Spermidine/putrescine ABC transporter, permease protein OS=Streptococcus gordonii (strain Challis / ATCC 35105 / BCRC 15272 / CH1 / DL1 / V288) OX=467705 GN=potB PE=3 SV=1
Spermidine/putrescine ABC transporter, permease protein {ECO:0000313|EMBL:ABV10124.1};	potC	A8AWE6	A8AWE6	27.1497028981183	27.1859491104855	27.134978362022	26.2477254149203	26.5722632579857	27.1846586509546	27.1399891341321	27.2336906813971	27.5202253158683	26.7625274603457	27.0331146118779	26.9625770969129	tr|A8AWE6|A8AWE6_STRGC Spermidine/putrescine ABC transporter, permease protein OS=Streptococcus gordonii (strain Challis / ATCC 35105 / BCRC 15272 / CH1 / DL1 / V288) OX=467705 GN=potC PE=3 SV=1
Spermidine/putrescine ABC transporter {ECO:0000313|EMBL:ABV10456.1};	potD	A8AWE7	A8AWE7	30.003280388762	29.9010511275534	30.0017660601372	29.6440617000511	29.6598049127199	29.880182360799	30.1284173176746	29.752270329483	29.8492970421091	30.3846111569077	30.2675217127293	30.1810635376427	tr|A8AWE7|A8AWE7_STRGC Spermidine/putrescine ABC transporter OS=Streptococcus gordonii (strain Challis / ATCC 35105 / BCRC 15272 / CH1 / DL1 / V288) OX=467705 GN=potD PE=3 SV=1
Uncharacterized protein {ECO:0000313|EMBL:ABV09928.1};	unknown	A8AWE8	A8AWE8	25.9368949000305	25.2498106187209	25.97539232278	NA	NA	25.8329994437599	NA	26.0713302447306	26.66744176043	24.8801608596923	25.3317989344218	22.9894830583202	tr|A8AWE8|A8AWE8_STRGC Uncharacterized protein OS=Streptococcus gordonii (strain Challis / ATCC 35105 / BCRC 15272 / CH1 / DL1 / V288) OX=467705 GN=SGO_0809 PE=4 SV=1
Pyruvate, orthophosphate dikinase {ECO:0000256|ARBA:ARBA00020220};	ppdK	A8AWE9	A8AWE9	25.9268500381678	25.631084957027	25.6733763865001	25.880405481578	25.4740964303751	24.892706266098	25.7487676247485	26.0722653628175	24.7538329467412	26.805424944015	26.8267787016574	25.6522754735868	tr|A8AWE9|A8AWE9_STRGC Pyruvate, orthophosphate dikinase OS=Streptococcus gordonii (strain Challis / ATCC 35105 / BCRC 15272 / CH1 / DL1 / V288) OX=467705 GN=ppdK PE=3 SV=1
CBS domain protein {ECO:0000313|EMBL:ABV10835.1};	unknown	A8AWF0	A8AWF0	28.0203519482265	27.5874603228698	27.1066360142816	27.5972442402338	28.4683197844194	28.0689246293364	27.9079167462629	28.5337511731032	28.1356317401572	27.9475174733067	27.7314646772256	27.0286893973804	tr|A8AWF0|A8AWF0_STRGC CBS domain protein OS=Streptococcus gordonii (strain Challis / ATCC 35105 / BCRC 15272 / CH1 / DL1 / V288) OX=467705 GN=SGO_0811 PE=4 SV=1
Putative pyruvate, phosphate dikinase regulatory protein {ECO:0000255|HAMAP-Rule:MF_00921};	unknown	A8AWF1	A8AWF1	28.9121749582947	29.4204704926284	28.2116746310487	28.7854471897141	28.7454271934788	28.5493259572101	28.8862075979349	29.1848639385923	28.9359239153832	28.5771926456643	28.4680274131497	28.9315215302437	sp|A8AWF1|PDRP_STRGC Putative pyruvate, phosphate dikinase regulatory protein OS=Streptococcus gordonii (strain Challis / ATCC 35105 / BCRC 15272 / CH1 / DL1 / V288) OX=467705 GN=SGO_0812 PE=3 SV=1
Fructose-1,6-bisphosphatase class 3 {ECO:0000255|HAMAP-Rule:MF_01854};	fbp	A8AWF2	A8AWF2	26.1546911044159	25.4915841603491	24.3970826145011	26.9208729529103	25.7459040919193	28.0835307871336	27.1043077381127	26.2447973188725	29.0578766431161	24.7378360603705	26.1066840606502	25.1522639640621	sp|A8AWF2|F16PC_STRGC Fructose-1,6-bisphosphatase class 3 OS=Streptococcus gordonii (strain Challis / ATCC 35105 / BCRC 15272 / CH1 / DL1 / V288) OX=467705 GN=fbp PE=3 SV=1
Aminotransferase, class-V {ECO:0000313|EMBL:ABV11131.1};	unknown	A8AWF3	A8AWF3	29.0676644703087	29.1702906269944	29.1679898195202	29.3328915551378	28.9018962270828	28.6601466134412	29.3243099107424	29.1990556358626	29.0071898380359	28.9727975684957	28.7916023908005	28.8881293270256	tr|A8AWF3|A8AWF3_STRGC Aminotransferase, class-V OS=Streptococcus gordonii (strain Challis / ATCC 35105 / BCRC 15272 / CH1 / DL1 / V288) OX=467705 GN=SGO_0814 PE=3 SV=1
Probable tRNA sulfurtransferase {ECO:0000255|HAMAP-Rule:MF_00021};	thiI	A8AWF4	A8AWF4	31.1396538807951	31.1128209442958	30.9845679200593	31.0703499053643	30.8139157509609	30.9809292849602	30.9078857811075	31.1322550815756	30.88699586036	31.5020575148225	30.5855499544574	30.8572421061058	sp|A8AWF4|THII_STRGC Probable tRNA sulfurtransferase OS=Streptococcus gordonii (strain Challis / ATCC 35105 / BCRC 15272 / CH1 / DL1 / V288) OX=467705 GN=thiI PE=3 SV=1
Uncharacterized protein {ECO:0000313|EMBL:ABV10278.1};	unknown	A8AWF5	A8AWF5	NA	NA	23.2097436969069	23.6613035009862	NA	23.5288896884297	NA	NA	23.2229145736857	NA	NA	23.0161798483076	tr|A8AWF5|A8AWF5_STRGC Uncharacterized protein OS=Streptococcus gordonii (strain Challis / ATCC 35105 / BCRC 15272 / CH1 / DL1 / V288) OX=467705 GN=SGO_0816 PE=4 SV=1
Uncharacterized protein {ECO:0000313|EMBL:ABV09701.1};	unknown	A8AWF6	A8AWF6	25.7953329874847	25.8617269158747	25.6691898058303	24.9714163314395	25.2144951242936	24.3881326268491	25.9600995125241	24.6869786915045	23.5215103967817	24.2073374015323	23.9417471570473	25.0275213163689	tr|A8AWF6|A8AWF6_STRGC Uncharacterized protein OS=Streptococcus gordonii (strain Challis / ATCC 35105 / BCRC 15272 / CH1 / DL1 / V288) OX=467705 GN=SGO_0817 PE=4 SV=1
50S ribosomal protein L21 {ECO:0000255|HAMAP-Rule:MF_01363};	rplU	A8AWF7	A8AWF7	33.1379616027072	33.620276203805	33.3335702903663	33.4240771434488	33.6690775225048	33.3295129514488	33.4103611674418	33.2538209971765	33.3670515914291	33.8219185680652	33.9456529121131	33.9515066379983	sp|A8AWF7|RL21_STRGC 50S ribosomal protein L21 OS=Streptococcus gordonii (strain Challis / ATCC 35105 / BCRC 15272 / CH1 / DL1 / V288) OX=467705 GN=rplU PE=3 SV=1
Ribosomal protein {ECO:0000313|EMBL:ABV10328.1};	unknown	A8AWF8	A8AWF8	NA	26.8038470927604	26.338491673042	25.9720089252294	25.6857520019838	25.4445035818824	26.4703880906043	25.5342540655165	26.2743594210703	25.9152186861116	25.9897196088769	26.2102210901867	tr|A8AWF8|A8AWF8_STRGC Ribosomal protein OS=Streptococcus gordonii (strain Challis / ATCC 35105 / BCRC 15272 / CH1 / DL1 / V288) OX=467705 GN=SGO_0819 PE=4 SV=1
50S ribosomal protein L27 {ECO:0000255|HAMAP-Rule:MF_00539};	rpmA	A8AWF9	A8AWF9	32.7759800193714	32.702319057995	33.2485378412667	32.1513561080902	33.3349077090951	32.9108709188514	32.8776321646508	32.5605987162624	32.1851119383962	33.7388821302903	33.7066577616927	33.3487446945083	sp|A8AWF9|RL27_STRGC 50S ribosomal protein L27 OS=Streptococcus gordonii (strain Challis / ATCC 35105 / BCRC 15272 / CH1 / DL1 / V288) OX=467705 GN=rpmA PE=3 SV=1
Rhodanese family protein {ECO:0000313|EMBL:ABV11173.1};	unknown	A8AWG0	A8AWG0	27.5327895095072	27.6482071544174	27.908491085632	27.442883111343	27.210904742118	27.4767003856523	27.5646615478111	27.1843686041118	26.9354173917074	27.0312699420088	27.1454113011775	27.4565129757084	tr|A8AWG0|A8AWG0_STRGC Rhodanese family protein OS=Streptococcus gordonii (strain Challis / ATCC 35105 / BCRC 15272 / CH1 / DL1 / V288) OX=467705 GN=SGO_0821 PE=4 SV=1
Lipoprotein, putative {ECO:0000313|EMBL:ABV10516.1};	unknown	A8AWG1	A8AWG1	NA	25.1263267029046	NA	22.8650603461268	NA	24.7599272318925	NA	22.9739576594278	24.1054283887626	25.8798068449371	24.7215935737862	25.7867493081817	tr|A8AWG1|A8AWG1_STRGC Lipoprotein, putative OS=Streptococcus gordonii (strain Challis / ATCC 35105 / BCRC 15272 / CH1 / DL1 / V288) OX=467705 GN=SGO_0822 PE=4 SV=1
Cof family protein {ECO:0000313|EMBL:ABV09840.1};	unknown	A8AWG2	A8AWG2	27.7067301087098	27.735771000018	28.0246011938672	27.5291729563365	27.6990916706123	28.1317524697282	27.6630992368236	27.7171352314784	28.0506321236318	28.4380236073034	28.3525259952838	27.9299051541409	tr|A8AWG2|A8AWG2_STRGC Cof family protein OS=Streptococcus gordonii (strain Challis / ATCC 35105 / BCRC 15272 / CH1 / DL1 / V288) OX=467705 GN=SGO_0823 PE=4 SV=1
Elongation factor 4 {ECO:0000255|HAMAP-Rule:MF_00071};	lepA	A8AWG3	A8AWG3	30.9678340542133	30.7525792833406	30.3875923997017	30.9055897739688	30.4348814673915	30.6504229135156	30.8506339586865	31.1117185419003	30.9032765821094	31.2256666299832	30.8688391489241	30.7761435611391	sp|A8AWG3|LEPA_STRGC Elongation factor 4 OS=Streptococcus gordonii (strain Challis / ATCC 35105 / BCRC 15272 / CH1 / DL1 / V288) OX=467705 GN=lepA PE=3 SV=1
Lipoprotein, putative {ECO:0000313|EMBL:ABV10753.1};	unknown	A8AWG4	A8AWG4	26.6610781235706	26.773926433522	27.0817445465849	26.8894927492054	26.2651139065166	26.6832670995573	26.5803002721732	27.0271259210819	27.0277068670218	27.1898177287646	27.5664243352647	26.9217904863805	tr|A8AWG4|A8AWG4_STRGC Lipoprotein, putative OS=Streptococcus gordonii (strain Challis / ATCC 35105 / BCRC 15272 / CH1 / DL1 / V288) OX=467705 GN=SGO_0825 PE=4 SV=1
Transcriptional regulator, AraC family {ECO:0000313|EMBL:ABV10114.1};	unknown	A8AWG6	A8AWG6	23.067477052772	25.2256749630868	NA	23.0538101422017	NA	25.4944718710477	24.8929644833472	NA	NA	25.5631371540885	24.4938879575907	24.9685452293531	tr|A8AWG6|A8AWG6_STRGC Transcriptional regulator, AraC family OS=Streptococcus gordonii (strain Challis / ATCC 35105 / BCRC 15272 / CH1 / DL1 / V288) OX=467705 GN=SGO_0827 PE=4 SV=1
Hydrolase, haloacid dehalogenase-like family {ECO:0000313|EMBL:ABV11015.1};	unknown	A8AWG8	A8AWG8	26.1787513763927	25.9231299162842	26.0450499700098	25.9589667431117	25.7883244278917	25.9122381103837	26.023826843183	25.8311580948722	25.8696023821491	25.8271230704603	26.0223202333283	25.83796635054	tr|A8AWG8|A8AWG8_STRGC Hydrolase, haloacid dehalogenase-like family OS=Streptococcus gordonii (strain Challis / ATCC 35105 / BCRC 15272 / CH1 / DL1 / V288) OX=467705 GN=SGO_0829 PE=4 SV=1
UvrABC system protein C {ECO:0000255|HAMAP-Rule:MF_00203};	uvrC	A8AWG9	A8AWG9	26.4814310205012	26.8556489268637	27.2789606131079	27.2131341593175	27.2002128039204	26.6658553035607	27.2439538944486	26.8848110918059	27.2957196103394	27.7940900264509	27.8475263427675	27.4271239887051	sp|A8AWG9|UVRC_STRGC UvrABC system protein C OS=Streptococcus gordonii (strain Challis / ATCC 35105 / BCRC 15272 / CH1 / DL1 / V288) OX=467705 GN=uvrC PE=3 SV=1
Uncharacterized protein {ECO:0000313|EMBL:ABV10511.1};	unknown	A8AWH1	A8AWH1	30.2585579095613	30.2545172325726	30.4741762707371	29.6527629420682	29.8778432261782	30.1889108025578	29.934909782015	30.0248796255388	29.670533050428	30.828242748032	30.4227279508094	30.2483002041211	tr|A8AWH1|A8AWH1_STRGC Uncharacterized protein OS=Streptococcus gordonii (strain Challis / ATCC 35105 / BCRC 15272 / CH1 / DL1 / V288) OX=467705 GN=SGO_0832 PE=4 SV=1
Phosphoesterase-related protein {ECO:0000313|EMBL:ABV10804.1};	unknown	A8AWH2	A8AWH2	27.1497822347468	28.3425076102479	27.9893746478463	28.6345772782544	28.0792331645998	28.262816252867	28.0369297774319	28.0466842527414	29.1730498777725	27.9690958799342	28.1025357364119	28.9163428560165	tr|A8AWH2|A8AWH2_STRGC Phosphoesterase-related protein OS=Streptococcus gordonii (strain Challis / ATCC 35105 / BCRC 15272 / CH1 / DL1 / V288) OX=467705 GN=SGO_0833 PE=3 SV=1
Uncharacterized protein {ECO:0000313|EMBL:ABV09591.1};	unknown	A8AWH3	A8AWH3	23.0517818680117	22.99719762226	23.5420830722916	23.198621091411	22.8778467113526	23.148597415994	25.0855643522565	24.0466800637461	25.1685827233757	26.7839981399179	26.0504131756655	25.2926923504618	tr|A8AWH3|A8AWH3_STRGC Uncharacterized protein OS=Streptococcus gordonii (strain Challis / ATCC 35105 / BCRC 15272 / CH1 / DL1 / V288) OX=467705 GN=SGO_0834 PE=4 SV=1
Nitroreductase {ECO:0000313|EMBL:ABV10373.1};	unknown	A8AWH4	A8AWH4	32.7459203125233	32.9467579337016	32.4993248478037	32.8175262967152	32.616772979989	32.3473691246831	32.5221638741017	32.7701228874448	32.840685726889	32.8850285717351	32.9302376207268	32.8461844360898	tr|A8AWH4|A8AWH4_STRGC Nitroreductase OS=Streptococcus gordonii (strain Challis / ATCC 35105 / BCRC 15272 / CH1 / DL1 / V288) OX=467705 GN=SGO_0835 PE=4 SV=1
Dipeptidase PepV {ECO:0000313|EMBL:ABV10810.1};	pepV	A8AWH5	A8AWH5	32.8596716891005	32.4248544320878	32.7911576919777	32.6665484995134	32.7503909614589	32.8183306945657	32.7521698165436	32.9669169047828	32.9888383208516	32.5786980151851	32.7842307673142	32.8508942386355	tr|A8AWH5|A8AWH5_STRGC Dipeptidase PepV OS=Streptococcus gordonii (strain Challis / ATCC 35105 / BCRC 15272 / CH1 / DL1 / V288) OX=467705 GN=pepV PE=4 SV=1
Uracil-DNA glycosylase {ECO:0000313|EMBL:ABV11023.1};	unknown	A8AWH6	A8AWH6	29.6595860739993	29.4495913464187	30.0237709504575	29.8949896099394	30.6167092562598	29.9552286239455	29.1768198184215	29.206618303247	29.3858629927638	28.4740262610621	28.952158375469	28.7346141024788	tr|A8AWH6|A8AWH6_STRGC Uracil-DNA glycosylase OS=Streptococcus gordonii (strain Challis / ATCC 35105 / BCRC 15272 / CH1 / DL1 / V288) OX=467705 GN=SGO_0837 PE=4 SV=1
YbaK / prolyl-tRNA synthetases associated domain, putative {ECO:0000313|EMBL:ABV09773.1};	unknown	A8AWH7	A8AWH7	28.1737050950811	28.2494915210353	28.4924714846453	27.8274305918504	28.8579697239146	28.8886585804135	28.5035132850618	28.6306611997008	28.002944159707	27.5643732595886	27.7291569770835	27.5450190188668	tr|A8AWH7|A8AWH7_STRGC YbaK / prolyl-tRNA synthetases associated domain, putative OS=Streptococcus gordonii (strain Challis / ATCC 35105 / BCRC 15272 / CH1 / DL1 / V288) OX=467705 GN=SGO_0838 PE=3 SV=1
TfoX N-terminal domain superfamily {ECO:0000313|EMBL:ABV10432.1};	unknown	A8AWH8	A8AWH8	24.8326819965911	25.1958111058728	23.3773862563417	24.767221147214	24.2200721181063	24.4277374931073	23.9917345695583	24.6714770619624	24.3246241910773	24.5153825326606	23.9001132801449	24.8211172553776	tr|A8AWH8|A8AWH8_STRGC TfoX N-terminal domain superfamily OS=Streptococcus gordonii (strain Challis / ATCC 35105 / BCRC 15272 / CH1 / DL1 / V288) OX=467705 GN=SGO_0839 PE=4 SV=1
Transcriptional regulator, MarR family {ECO:0000313|EMBL:ABV11020.1};	unknown	A8AWH9	A8AWH9	25.0282738193418	26.1690244819641	25.0481425263379	23.5207043256421	NA	26.6321286544087	23.1735094351424	25.3088058120283	26.0844420957328	23.968177889818	25.4943977608942	25.5707372240511	tr|A8AWH9|A8AWH9_STRGC Transcriptional regulator, MarR family OS=Streptococcus gordonii (strain Challis / ATCC 35105 / BCRC 15272 / CH1 / DL1 / V288) OX=467705 GN=SGO_0840 PE=4 SV=1
Oxidoreductase {ECO:0000313|EMBL:ABV09522.1};	unknown	A8AWI0	A8AWI0	29.7642005496195	29.3864569412961	29.3924004435464	29.9441923930763	29.4491940349246	29.2690796464191	29.6785147284263	29.687632685922	29.4440186937881	28.6191111808618	28.5019977028984	28.5009622385582	tr|A8AWI0|A8AWI0_STRGC Oxidoreductase OS=Streptococcus gordonii (strain Challis / ATCC 35105 / BCRC 15272 / CH1 / DL1 / V288) OX=467705 GN=SGO_0841 PE=4 SV=1
Rhodanese family protein {ECO:0000313|EMBL:ABV09278.1};	unknown	A8AWI1	A8AWI1	29.2585566137735	29.7457286396187	29.3236194637665	29.1721836970139	28.0213508994659	28.6710960455589	29.2098600481243	29.3584318360024	29.2947129955861	29.1399480922151	28.880481207144	29.2820353408809	tr|A8AWI1|A8AWI1_STRGC Rhodanese family protein OS=Streptococcus gordonii (strain Challis / ATCC 35105 / BCRC 15272 / CH1 / DL1 / V288) OX=467705 GN=SGO_0842 PE=4 SV=1
Carboxypeptidase {ECO:0000313|EMBL:ABV10496.1};	unknown	A8AWI2	A8AWI2	26.6373097424447	26.625197204439	25.2979968785768	26.5632622793047	25.1761090149377	26.8438532827883	25.5694356932046	26.1809838463844	26.456866103259	24.1297992150936	23.3597410471341	23.3339190762654	tr|A8AWI2|A8AWI2_STRGC Carboxypeptidase OS=Streptococcus gordonii (strain Challis / ATCC 35105 / BCRC 15272 / CH1 / DL1 / V288) OX=467705 GN=SGO_0843 PE=4 SV=1
AraC_binding domain-containing protein {ECO:0000259|Pfam:PF02311};	unknown	A8AWI3	A8AWI3	27.0057607284507	26.7945239628029	27.2434039093759	27.2859560191637	27.4638059265743	26.5720984437554	26.8457835096796	26.875665316641	27.0870356529642	25.3248453645714	25.4980867556722	26.0584463131904	tr|A8AWI3|A8AWI3_STRGC AraC_binding domain-containing protein OS=Streptococcus gordonii (strain Challis / ATCC 35105 / BCRC 15272 / CH1 / DL1 / V288) OX=467705 GN=SGO_0844 PE=4 SV=1
Possible cell wall protein {ECO:0000313|EMBL:ABV10800.1};	unknown	A8AWI5	A8AWI5	24.218514563095	NA	24.3327843083219	22.9155970298446	23.3266879936584	25.2269552437834	23.8332181171345	24.5243998347221	24.8973878843234	NA	NA	NA	tr|A8AWI5|A8AWI5_STRGC Possible cell wall protein OS=Streptococcus gordonii (strain Challis / ATCC 35105 / BCRC 15272 / CH1 / DL1 / V288) OX=467705 GN=SGO_0846 PE=4 SV=1
50S ribosomal protein L31 type B {ECO:0000256|HAMAP-Rule:MF_00502};	rpmE	A8AWI7	A8AWI7	32.8536380966812	32.8797558624808	32.9124271594711	32.0565116134274	32.4781862786111	32.3968387832498	32.5521471811038	31.6000660664259	32.4686201463767	33.1171927241825	33.8026839618392	33.3249640195569	tr|A8AWI7|A8AWI7_STRGC 50S ribosomal protein L31 type B OS=Streptococcus gordonii (strain Challis / ATCC 35105 / BCRC 15272 / CH1 / DL1 / V288) OX=467705 GN=rpmE PE=3 SV=1
DHH subfamily 1 protein {ECO:0000313|EMBL:ABV11070.1};	unknown	A8AWI8	A8AWI8	30.8044271324221	30.7571868619055	30.9839664668229	30.8048142858257	30.9378509381007	30.7460499348686	30.9557926955254	30.4799454534932	30.6141612002087	30.9733528432311	31.1042247257011	30.6897743497091	tr|A8AWI8|A8AWI8_STRGC DHH subfamily 1 protein OS=Streptococcus gordonii (strain Challis / ATCC 35105 / BCRC 15272 / CH1 / DL1 / V288) OX=467705 GN=SGO_0849 PE=4 SV=1
Flavodoxin {ECO:0000256|RuleBase:RU367037};	unknown	A8AWI9	A8AWI9	29.1129309481051	29.0953399190327	27.5436516106901	28.5868647714413	27.9262393415198	27.8419428072951	28.4919944654514	28.1018496364453	29.1720069596912	28.8826094809567	27.8908900162764	29.0200357217104	tr|A8AWI9|A8AWI9_STRGC Flavodoxin OS=Streptococcus gordonii (strain Challis / ATCC 35105 / BCRC 15272 / CH1 / DL1 / V288) OX=467705 GN=SGO_0850 PE=3 SV=1
Putative permease {ECO:0000313|EMBL:ABV09941.1};	unknown	A8AWJ0	A8AWJ0	26.6813973723503	27.7474767888297	27.0042801002646	26.9207342743327	27.3912350431691	27.5540575237092	24.0525399419614	28.1598087037716	28.2397540661906	26.3000855855754	28.1369188724504	28.2644861017271	tr|A8AWJ0|A8AWJ0_STRGC Putative permease OS=Streptococcus gordonii (strain Challis / ATCC 35105 / BCRC 15272 / CH1 / DL1 / V288) OX=467705 GN=SGO_0851 PE=3 SV=1
TPR domain protein {ECO:0000313|EMBL:ABV10539.1};	unknown	A8AWJ1	A8AWJ1	26.4186356756632	26.2480735865189	26.3640260416216	26.0753280345487	25.5662308304576	26.069411255496	26.3099089731921	26.3792542789819	26.4175703502624	26.4934509758995	26.3806731791335	26.3477732608635	tr|A8AWJ1|A8AWJ1_STRGC TPR domain protein OS=Streptococcus gordonii (strain Challis / ATCC 35105 / BCRC 15272 / CH1 / DL1 / V288) OX=467705 GN=SGO_0852 PE=4 SV=1
Alpha-acetolactate decarboxylase {ECO:0000256|ARBA:ARBA00020164, ECO:0000256|PIRNR:PIRNR001332};	budA	A8AWJ2	A8AWJ2	24.952164249873	25.8683176871152	25.103788832155	25.6817826674491	24.8056289604714	25.7032723365973	25.7639860026107	24.9657060336722	26.4251075633796	25.239016958143	25.1414801869149	26.2976843610583	tr|A8AWJ2|A8AWJ2_STRGC Alpha-acetolactate decarboxylase OS=Streptococcus gordonii (strain Challis / ATCC 35105 / BCRC 15272 / CH1 / DL1 / V288) OX=467705 GN=budA PE=3 SV=1
Surface-associated protein CshA {ECO:0000313|EMBL:ABV09381.1};	cshA	A8AWJ3	A8AWJ3	30.7891157742333	31.37236031197	31.6563709034151	29.8364948422348	31.657668171599	31.5806224967438	30.86337811026	30.3362356327867	30.5984949427592	31.9259775671482	31.4079675069068	31.3884920970013	tr|A8AWJ3|A8AWJ3_STRGC Surface-associated protein CshA OS=Streptococcus gordonii (strain Challis / ATCC 35105 / BCRC 15272 / CH1 / DL1 / V288) OX=467705 GN=cshA PE=1 SV=1
Rqc2 homolog RqcH {ECO:0000256|HAMAP-Rule:MF_00844};	fbpA	A8AWJ4	A8AWJ4	29.7790571617567	29.9323164264557	29.5028936038773	29.9871900999994	29.3505846781281	29.5249929322327	29.5632283074463	29.6924643766412	29.8374406658774	28.8019322882507	29.2546672761289	29.3779700790584	tr|A8AWJ4|A8AWJ4_STRGC Rqc2 homolog RqcH OS=Streptococcus gordonii (strain Challis / ATCC 35105 / BCRC 15272 / CH1 / DL1 / V288) OX=467705 GN=fbpA PE=3 SV=1
ABC transporter, substrate binding protein {ECO:0000313|EMBL:ABV10248.1};	unknown	A8AWJ5	A8AWJ5	29.1663068963102	29.7796169946903	29.3596173196437	29.4840358820756	29.8244370715911	30.1912597236919	29.6752965245337	29.5709451969766	29.6684688553468	30.0646259800173	29.8514736177737	29.1978075174426	tr|A8AWJ5|A8AWJ5_STRGC ABC transporter, substrate binding protein OS=Streptococcus gordonii (strain Challis / ATCC 35105 / BCRC 15272 / CH1 / DL1 / V288) OX=467705 GN=SGO_0856 PE=4 SV=1
ABC transporter, ATP-binding protein {ECO:0000313|EMBL:ABV09964.1};	unknown	A8AWJ7	A8AWJ7	25.4519743363913	26.0557833555029	22.86621954398	26.4885340469215	24.4190773545862	25.9644598590595	25.2449914332905	26.3391786803965	26.8926998722746	27.1267288877392	25.8602837915933	27.2587024457095	tr|A8AWJ7|A8AWJ7_STRGC ABC transporter, ATP-binding protein OS=Streptococcus gordonii (strain Challis / ATCC 35105 / BCRC 15272 / CH1 / DL1 / V288) OX=467705 GN=SGO_0858 PE=4 SV=1
Phenylalanine--tRNA ligase alpha subunit {ECO:0000256|HAMAP-Rule:MF_00281};	pheS	A8AWJ8	A8AWJ8	31.8158704454824	31.7546502807548	31.6613796154727	31.400171386987	31.7857423056402	31.615700509663	32.1699934577644	31.8365789509823	31.6211753272049	31.8748541651352	32.0144618507053	31.8509331522294	tr|A8AWJ8|A8AWJ8_STRGC Phenylalanine--tRNA ligase alpha subunit OS=Streptococcus gordonii (strain Challis / ATCC 35105 / BCRC 15272 / CH1 / DL1 / V288) OX=467705 GN=pheS PE=3 SV=1
Acetyltransferase, GNAT family {ECO:0000313|EMBL:ABV10869.1};	unknown	A8AWJ9	A8AWJ9	27.0764647537614	27.1492686350032	25.5277897613059	26.8546166801612	26.879712078961	27.1105768988504	27.001923269054	27.2646330310271	27.2293797562449	25.0438270905542	26.6843983455277	26.5348453245771	tr|A8AWJ9|A8AWJ9_STRGC Acetyltransferase, GNAT family OS=Streptococcus gordonii (strain Challis / ATCC 35105 / BCRC 15272 / CH1 / DL1 / V288) OX=467705 GN=SGO_0860 PE=4 SV=1
Phenylalanine--tRNA ligase beta subunit {ECO:0000256|HAMAP-Rule:MF_00283};	pheT	A8AWK0	A8AWK0	33.1724590022518	32.9036277153055	33.0151712458224	33.621474792444	33.2334167270772	33.2935818088286	33.3282166847374	33.4525881863942	33.2043723132889	33.2571378066334	33.213958107086	33.5173143866213	tr|A8AWK0|A8AWK0_STRGC Phenylalanine--tRNA ligase beta subunit OS=Streptococcus gordonii (strain Challis / ATCC 35105 / BCRC 15272 / CH1 / DL1 / V288) OX=467705 GN=pheT PE=3 SV=1
Uncharacterized protein {ECO:0000313|EMBL:ABV09468.1};	unknown	A8AWK1	A8AWK1	25.8763599078951	26.3119247340419	26.8017162988881	27.1510017914587	26.5741498984334	26.9729548408835	26.8160589983799	26.6163842566069	27.1609027760242	27.5579859625489	26.9845266676143	27.7277708405077	tr|A8AWK1|A8AWK1_STRGC Uncharacterized protein OS=Streptococcus gordonii (strain Challis / ATCC 35105 / BCRC 15272 / CH1 / DL1 / V288) OX=467705 GN=SGO_0862 PE=4 SV=1
DUF1722 domain-containing protein {ECO:0000259|Pfam:PF08349};	unknown	A8AWK2	A8AWK2	23.3327310042814	NA	23.6431597121407	NA	25.3915150731578	23.5210515913476	24.0745383911914	23.319818592792	22.4551667608273	24.5105976153577	24.2019075336882	24.2352448415697	tr|A8AWK2|A8AWK2_STRGC DUF1722 domain-containing protein OS=Streptococcus gordonii (strain Challis / ATCC 35105 / BCRC 15272 / CH1 / DL1 / V288) OX=467705 GN=SGO_0863 PE=4 SV=1
Uncharacterized protein {ECO:0000313|EMBL:ABV09870.1};	unknown	A8AWK5	A8AWK5	24.6673470492249	23.9371470110261	NA	NA	24.285000816935	24.0712785888676	24.0319510988305	23.6641168531585	NA	23.7982161615513	23.8265652453984	NA	tr|A8AWK5|A8AWK5_STRGC Uncharacterized protein OS=Streptococcus gordonii (strain Challis / ATCC 35105 / BCRC 15272 / CH1 / DL1 / V288) OX=467705 GN=SGO_0868 PE=4 SV=1
Uncharacterized protein {ECO:0000313|EMBL:ABV09466.1};	unknown	A8AWK7	A8AWK7	24.603403982144	24.5060805475332	23.7986196185618	25.1773195185582	23.8688717420647	24.6379492273486	24.5878602642393	24.7331682779291	24.6913953027732	22.6386384295985	24.2097134039244	23.7531436124219	tr|A8AWK7|A8AWK7_STRGC Uncharacterized protein OS=Streptococcus gordonii (strain Challis / ATCC 35105 / BCRC 15272 / CH1 / DL1 / V288) OX=467705 GN=SGO_0870 PE=4 SV=1
Lipoprotein, putative {ECO:0000313|EMBL:ABV09573.1};	unknown	A8AWL0	A8AWL0	26.7921607749489	26.7418941673394	26.6557001375238	26.5056883042554	25.4176032659645	26.5025182331152	26.0227708659779	26.8162647515357	27.1497481546296	26.0195740867575	26.9232864281192	26.89641304641	tr|A8AWL0|A8AWL0_STRGC Lipoprotein, putative OS=Streptococcus gordonii (strain Challis / ATCC 35105 / BCRC 15272 / CH1 / DL1 / V288) OX=467705 GN=SGO_0874 PE=4 SV=1
Permease domain protein {ECO:0000313|EMBL:ABV09416.1};	unknown	A8AWL3	A8AWL3	26.5159260928649	26.6976611262497	26.5757741899564	26.6080942590331	26.0333292495976	26.0675663914074	26.6207831357374	26.4908753542728	26.1700889669791	27.0014499126091	25.7197112958768	27.3398576999467	tr|A8AWL3|A8AWL3_STRGC Permease domain protein OS=Streptococcus gordonii (strain Challis / ATCC 35105 / BCRC 15272 / CH1 / DL1 / V288) OX=467705 GN=SGO_0877 PE=4 SV=1
ABC transporter, ATP-binding protein {ECO:0000313|EMBL:ABV10013.1};	unknown	A8AWL4	A8AWL4	24.7030754875697	26.8559711764947	26.8685528245149	26.97433575037	26.6380836654878	26.4426575693089	26.4586656591514	26.8872164630465	26.9256610181578	28.2132091102436	24.5423832973884	27.4334045788097	tr|A8AWL4|A8AWL4_STRGC ABC transporter, ATP-binding protein OS=Streptococcus gordonii (strain Challis / ATCC 35105 / BCRC 15272 / CH1 / DL1 / V288) OX=467705 GN=SGO_0878 PE=4 SV=1
Putative transcriptional regulator RggC {ECO:0000313|EMBL:ABV10127.1};	rggC	A8AWL8	A8AWL8	NA	24.1043897120854	NA	NA	22.9454010270186	21.8335857636023	29.4309948375733	NA	23.2627042339814	NA	NA	NA	tr|A8AWL8|A8AWL8_STRGC Putative transcriptional regulator RggC OS=Streptococcus gordonii (strain Challis / ATCC 35105 / BCRC 15272 / CH1 / DL1 / V288) OX=467705 GN=rggC PE=4 SV=1
Transporter, probable SP1116 {ECO:0000313|EMBL:ABV10471.1};	unknown	A8AWL9	A8AWL9	23.6931447694514	24.0073815958739	24.2627359286823	23.9080322337803	25.228765715718	23.648003211841	24.342950405654	NA	24.6320807382377	23.3485705356053	22.13429680789	25.0315557124989	tr|A8AWL9|A8AWL9_STRGC Transporter, probable SP1116 OS=Streptococcus gordonii (strain Challis / ATCC 35105 / BCRC 15272 / CH1 / DL1 / V288) OX=467705 GN=SGO_0883 PE=4 SV=1
LapA_dom domain-containing protein {ECO:0000259|Pfam:PF06305};	unknown	A8AWM0	A8AWM0	27.3209025625492	26.2283925528435	26.159422086981	26.9330221449102	27.3620399312544	27.1946405244945	26.5810797799864	26.3590004067386	26.9247496645385	27.1998785761106	26.906655136555	26.5393493221282	tr|A8AWM0|A8AWM0_STRGC LapA_dom domain-containing protein OS=Streptococcus gordonii (strain Challis / ATCC 35105 / BCRC 15272 / CH1 / DL1 / V288) OX=467705 GN=SGO_0884 PE=4 SV=1
Lipid II isoglutaminyl synthase (glutamine-hydrolyzing) subunit GatD {ECO:0000256|HAMAP-Rule:MF_02213};	gatD	A8AWM1	A8AWM1	27.8648850152124	28.2867465406945	27.7103635223109	28.4333329700773	27.6460896505464	28.2214560023657	28.4550019965354	29.03563598647	28.7291491575943	28.6944962901462	29.0165439215004	28.9662636339088	tr|A8AWM1|A8AWM1_STRGC Lipid II isoglutaminyl synthase (glutamine-hydrolyzing) subunit GatD OS=Streptococcus gordonii (strain Challis / ATCC 35105 / BCRC 15272 / CH1 / DL1 / V288) OX=467705 GN=gatD PE=3 SV=1
Lipid II isoglutaminyl synthase (glutamine-hydrolyzing) subunit MurT {ECO:0000256|HAMAP-Rule:MF_02214};	murT	A8AWM2	A8AWM2	30.1515789539691	29.8041853266762	30.0106708097844	30.2471956901287	29.9488991739407	29.9888176016382	30.1254147110208	30.3046435247559	29.6940325187328	30.5330471841018	30.2831842241696	30.299721867006	tr|A8AWM2|A8AWM2_STRGC Lipid II isoglutaminyl synthase (glutamine-hydrolyzing) subunit MurT OS=Streptococcus gordonii (strain Challis / ATCC 35105 / BCRC 15272 / CH1 / DL1 / V288) OX=467705 GN=murT PE=3 SV=1
Diadenylate cyclase {ECO:0000256|HAMAP-Rule:MF_01499};	dacA	A8AWM3	A8AWM3	29.2545392728972	29.0474657025694	28.3713602192005	29.928568527074	29.1171004450767	29.0672439829622	28.9116035604237	28.6335040971832	29.097670473859	28.7115770717333	28.5912146382516	28.3598091919309	tr|A8AWM3|A8AWM3_STRGC Diadenylate cyclase OS=Streptococcus gordonii (strain Challis / ATCC 35105 / BCRC 15272 / CH1 / DL1 / V288) OX=467705 GN=dacA PE=3 SV=1
Uncharacterized protein {ECO:0000313|EMBL:ABV09283.1};	unknown	A8AWM4	A8AWM4	30.7405650462394	28.3114615283733	29.4068155424607	30.2992104400066	29.5013629662757	29.0972979641788	30.4405358024569	29.3679782311314	28.4853431694152	29.1703206364834	29.2578936843596	28.8935786551159	tr|A8AWM4|A8AWM4_STRGC Uncharacterized protein OS=Streptococcus gordonii (strain Challis / ATCC 35105 / BCRC 15272 / CH1 / DL1 / V288) OX=467705 GN=SGO_0888 PE=4 SV=1
Phosphoglucosamine mutase {ECO:0000255|HAMAP-Rule:MF_01554};	glmM	A8AWM5	A8AWM5	31.9846501435462	32.2764388855962	32.1003447464306	32.1086322068271	31.9960694398806	32.1145490489539	32.2027603528528	32.0420353643554	32.1010405354868	32.0391912903997	32.194409983155	32.4537095590969	sp|A8AWM5|GLMM_STRGC Phosphoglucosamine mutase OS=Streptococcus gordonii (strain Challis / ATCC 35105 / BCRC 15272 / CH1 / DL1 / V288) OX=467705 GN=glmM PE=3 SV=1
LPXTG cell wall surface protein, collagen binding domain {ECO:0000313|EMBL:ABV10821.1};	unknown	A8AWM6	A8AWM6	29.3973160986087	28.9729491939534	29.5237881466814	28.2575867934672	29.3961724088019	29.2860567558694	29.6386451078445	28.9898869454314	29.1649788638959	29.5666993175544	29.8998803705225	30.1987699437938	tr|A8AWM6|A8AWM6_STRGC LPXTG cell wall surface protein, collagen binding domain OS=Streptococcus gordonii (strain Challis / ATCC 35105 / BCRC 15272 / CH1 / DL1 / V288) OX=467705 GN=SGO_0890 PE=4 SV=1
Uncharacterized protein {ECO:0000313|EMBL:ABV09929.1};	unknown	A8AWM8	A8AWM8	NA	26.5918464887832	NA	NA	NA	26.7722369093737	NA	NA	NA	NA	NA	NA	tr|A8AWM8|A8AWM8_STRGC Uncharacterized protein OS=Streptococcus gordonii (strain Challis / ATCC 35105 / BCRC 15272 / CH1 / DL1 / V288) OX=467705 GN=SGO_0892 PE=4 SV=1
GTPase Obg {ECO:0000255|HAMAP-Rule:MF_01454};	obg	A8AWM9	A8AWM9	31.9301955612925	31.8843075407871	31.9869736709451	31.904585779818	31.8443645998572	31.7265688673699	31.8636488335946	31.8413629840915	31.8411215185972	31.8761754311606	31.7961001953354	31.8641305158877	sp|A8AWM9|OBG_STRGC GTPase Obg OS=Streptococcus gordonii (strain Challis / ATCC 35105 / BCRC 15272 / CH1 / DL1 / V288) OX=467705 GN=obg PE=3 SV=1
Conserved domain protein {ECO:0000313|EMBL:ABV09641.1};	unknown	A8AWN1	A8AWN1	24.3682662610988	24.1009946518109	23.8451295190866	NA	24.1974013676645	23.8290444711181	NA	24.4467146181072	24.3889864077942	NA	23.7105515797407	23.8965333428216	tr|A8AWN1|A8AWN1_STRGC Conserved domain protein OS=Streptococcus gordonii (strain Challis / ATCC 35105 / BCRC 15272 / CH1 / DL1 / V288) OX=467705 GN=SGO_0895 PE=4 SV=1
Peptidase E {ECO:0000313|EMBL:ABV11091.1};	unknown	A8AWN3	A8AWN3	23.5983093815196	24.4765213498954	NA	25.2001623393917	NA	NA	NA	21.752425271677	24.9636118605435	NA	23.9612589273715	23.8244471324986	tr|A8AWN3|A8AWN3_STRGC Peptidase E OS=Streptococcus gordonii (strain Challis / ATCC 35105 / BCRC 15272 / CH1 / DL1 / V288) OX=467705 GN=SGO_0897 PE=3 SV=1
Transcriptional regulator, Cro/CI family, putative {ECO:0000313|EMBL:ABV10411.1};	unknown	A8AWN4	A8AWN4	25.6322515831257	25.8846698430472	25.5941794344756	25.7579696013987	26.9783749127509	23.5855217492944	25.6774900189926	25.5450596382972	26.4634874371205	25.1262189509237	25.2737227878993	26.376169241669	tr|A8AWN4|A8AWN4_STRGC Transcriptional regulator, Cro/CI family, putative OS=Streptococcus gordonii (strain Challis / ATCC 35105 / BCRC 15272 / CH1 / DL1 / V288) OX=467705 GN=SGO_0898 PE=4 SV=1
Putative hydrolase or acyltransferase {ECO:0000313|EMBL:ABV09673.1};	unknown	A8AWN5	A8AWN5	24.9630009331429	26.3665969530181	24.8680987908915	25.5613625484877	23.4665139614635	23.9624595640421	24.3664976476244	25.0248065476025	24.7908065357172	24.3998357185441	23.0040022663752	23.2986397709824	tr|A8AWN5|A8AWN5_STRGC Putative hydrolase or acyltransferase OS=Streptococcus gordonii (strain Challis / ATCC 35105 / BCRC 15272 / CH1 / DL1 / V288) OX=467705 GN=SGO_0899 PE=4 SV=1
Conserved domain protein {ECO:0000313|EMBL:ABV10932.1};	unknown	A8AWN6	A8AWN6	25.8621447507595	25.8874324063968	25.3334610629054	25.7995355734378	25.5513898908116	25.8250525741272	25.536371168629	25.5805080905301	25.6960931738053	25.5837146032797	25.8313056375523	25.6524798633541	tr|A8AWN6|A8AWN6_STRGC Conserved domain protein OS=Streptococcus gordonii (strain Challis / ATCC 35105 / BCRC 15272 / CH1 / DL1 / V288) OX=467705 GN=SGO_0900 PE=4 SV=1
DNA polymerase III subunit gamma/tau {ECO:0000256|RuleBase:RU364063};	dnaX	A8AWN7	A8AWN7	30.7275863995645	30.2028105761757	30.2275138461471	30.7153193427531	29.6557964302934	29.8129971095814	30.1252116719773	30.4090108194094	30.4949427563545	30.3122311612153	29.9572721755708	30.1965788759386	tr|A8AWN7|A8AWN7_STRGC DNA polymerase III subunit gamma/tau OS=Streptococcus gordonii (strain Challis / ATCC 35105 / BCRC 15272 / CH1 / DL1 / V288) OX=467705 GN=dnaX PE=3 SV=1
Uncharacterized protein {ECO:0000313|EMBL:ABV09511.1};	unknown	A8AWN8	A8AWN8	NA	NA	NA	NA	23.1414216836177	NA	NA	NA	NA	23.1532493885542	24.1685330127567	24.2196978703467	tr|A8AWN8|A8AWN8_STRGC Uncharacterized protein OS=Streptococcus gordonii (strain Challis / ATCC 35105 / BCRC 15272 / CH1 / DL1 / V288) OX=467705 GN=SGO_0902 PE=4 SV=1
Bifunctional ligase/repressor BirA {ECO:0000256|HAMAP-Rule:MF_00978};	birA	A8AWN9	A8AWN9	28.3618305982857	28.2763293280491	28.2738713619878	28.3209533530944	28.6972146130245	28.3573999542684	28.5057493698371	28.8348386423329	28.3597711384906	28.2661547237571	27.869318341382	27.8644169076873	tr|A8AWN9|A8AWN9_STRGC Bifunctional ligase/repressor BirA OS=Streptococcus gordonii (strain Challis / ATCC 35105 / BCRC 15272 / CH1 / DL1 / V288) OX=467705 GN=birA PE=3 SV=1
Galactose operon repressor GalR {ECO:0000313|EMBL:ABV11013.1};	purR	A8AWP0	A8AWP0	26.6371060751115	26.7352734124938	26.5103694145134	26.9547314857461	27.2706740653657	26.8857484291419	27.1023328449468	27.4260809452617	26.569370724168	26.5855503703829	26.488877052017	26.4950598565605	tr|A8AWP0|A8AWP0_STRGC Galactose operon repressor GalR OS=Streptococcus gordonii (strain Challis / ATCC 35105 / BCRC 15272 / CH1 / DL1 / V288) OX=467705 GN=purR PE=4 SV=1
Lipoprotein, putative {ECO:0000313|EMBL:ABV09982.1};	unknown	A8AWP1	A8AWP1	25.3532647932489	25.6653436914863	25.1613784461535	24.5467423222463	23.1737842771902	25.1277828131001	24.5290077113308	24.7578354518067	25.8980697852152	26.1084301922543	25.4537409355787	25.6567914634234	tr|A8AWP1|A8AWP1_STRGC Lipoprotein, putative OS=Streptococcus gordonii (strain Challis / ATCC 35105 / BCRC 15272 / CH1 / DL1 / V288) OX=467705 GN=SGO_0905 PE=4 SV=1
2-isopropylmalate synthase {ECO:0000256|ARBA:ARBA00012973, ECO:0000256|HAMAP-Rule:MF_01025};	leuA	A8AWP2	A8AWP2	30.7265235546193	30.941101685303	30.5329548608377	31.0719325693868	30.5435843440206	30.4536419959484	30.801779794691	30.7127262757445	31.4579821855514	31.3288193750967	31.5228073648925	31.4349976251923	tr|A8AWP2|A8AWP2_STRGC 2-isopropylmalate synthase OS=Streptococcus gordonii (strain Challis / ATCC 35105 / BCRC 15272 / CH1 / DL1 / V288) OX=467705 GN=leuA PE=3 SV=1
3-isopropylmalate dehydrogenase {ECO:0000256|HAMAP-Rule:MF_01033};	leuB	A8AWP3	A8AWP3	29.2069519601606	29.1909195725905	28.7849246817057	28.9918855268972	28.9187178662634	28.7657553093887	28.6021273441354	29.2807787436681	29.15877718828	29.2281229938707	29.1360453992624	29.3688869166022	tr|A8AWP3|A8AWP3_STRGC 3-isopropylmalate dehydrogenase OS=Streptococcus gordonii (strain Challis / ATCC 35105 / BCRC 15272 / CH1 / DL1 / V288) OX=467705 GN=leuB PE=3 SV=1
3-isopropylmalate dehydratase large subunit {ECO:0000255|HAMAP-Rule:MF_01026};	leuC	A8AWP5	A8AWP5	NA	NA	NA	NA	NA	NA	NA	NA	NA	26.2978993606502	24.3588354175422	25.6862358876648	sp|A8AWP5|LEUC_STRGC 3-isopropylmalate dehydratase large subunit OS=Streptococcus gordonii (strain Challis / ATCC 35105 / BCRC 15272 / CH1 / DL1 / V288) OX=467705 GN=leuC PE=3 SV=1
3-isopropylmalate dehydratase small subunit {ECO:0000255|HAMAP-Rule:MF_01031};	leuD	A8AWP6	A8AWP6	25.9331462781733	25.9706701694654	26.5151755109002	25.8710651227736	25.8979609972523	25.8659151232377	25.6856813189968	26.3040128477605	26.2337121174051	27.4996998091725	27.0626005840353	24.7495599838883	sp|A8AWP6|LEUD_STRGC 3-isopropylmalate dehydratase small subunit OS=Streptococcus gordonii (strain Challis / ATCC 35105 / BCRC 15272 / CH1 / DL1 / V288) OX=467705 GN=leuD PE=3 SV=1
YrdC-like domain-containing protein {ECO:0000259|PROSITE:PS51163};	unknown	A8AWP7	A8AWP7	31.650847065682	31.2490465383723	31.7077906395938	31.3013357732768	30.7683398786599	31.5789325046965	31.403917192155	31.1806887116521	31.6554778942842	31.9996266244881	31.8873081740177	31.8961971788362	tr|A8AWP7|A8AWP7_STRGC YrdC-like domain-containing protein OS=Streptococcus gordonii (strain Challis / ATCC 35105 / BCRC 15272 / CH1 / DL1 / V288) OX=467705 GN=SGO_0911 PE=4 SV=1
SlyA-like protein {ECO:0000313|EMBL:ABV09397.1};	unknown	A8AWP8	A8AWP8	22.0955576873311	NA	22.2402852365566	24.014963316908	23.4276556344361	24.3526697360504	24.3383449144477	24.801598357049	24.0450863751746	NA	23.4551628893418	NA	tr|A8AWP8|A8AWP8_STRGC SlyA-like protein OS=Streptococcus gordonii (strain Challis / ATCC 35105 / BCRC 15272 / CH1 / DL1 / V288) OX=467705 GN=SGO_0912 PE=4 SV=1
Galactokinase {ECO:0000256|HAMAP-Rule:MF_00246};	galK	A8AWR3	A8AWR3	28.2824733204008	28.3961643816432	27.6461415707226	27.2838665950837	28.7989964667022	28.3949197532794	27.8164614707723	27.1540346868432	26.6937822590836	27.3009434713526	27.7758886861979	26.6361879284948	tr|A8AWR3|A8AWR3_STRGC Galactokinase OS=Streptococcus gordonii (strain Challis / ATCC 35105 / BCRC 15272 / CH1 / DL1 / V288) OX=467705 GN=galK PE=3 SV=1
Galactose-1-phosphate uridylyltransferase {ECO:0000256|HAMAP-Rule:MF_00571};	galT	A8AWR4	A8AWR4	22.9748145063558	23.3813406445755	23.5681933055745	22.6904548420983	21.7735367790483	24.6684026281132	23.048330595028	22.4130087412976	23.0335317801914	23.2641223088093	22.7899866998	26.9379383295191	tr|A8AWR4|A8AWR4_STRGC Galactose-1-phosphate uridylyltransferase OS=Streptococcus gordonii (strain Challis / ATCC 35105 / BCRC 15272 / CH1 / DL1 / V288) OX=467705 GN=galT PE=3 SV=1
UDP-glucose 4-epimerase {ECO:0000256|ARBA:ARBA00018569, ECO:0000256|RuleBase:RU366046};	galE-2	A8AWR5	A8AWR5	26.342559936116	26.4534310404785	26.3407556237134	26.6325036780223	26.2890458941986	26.6968753782315	26.1881800819472	26.402974332452	25.92520003684	26.2777322055916	25.8044456944633	26.0103623164775	tr|A8AWR5|A8AWR5_STRGC UDP-glucose 4-epimerase OS=Streptococcus gordonii (strain Challis / ATCC 35105 / BCRC 15272 / CH1 / DL1 / V288) OX=467705 GN=galE-2 PE=3 SV=1
Phosphoenolpyruvate synthase, putative {ECO:0000313|EMBL:ABV09567.1};	unknown	A8AWR7	A8AWR7	26.146156033244	25.3041399165619	25.3575791622659	26.4184690384098	25.1078025337805	26.0815135487546	25.7310752691218	26.3853068000865	26.0422171243467	25.5764416046067	26.3692555234602	26.4534804407045	tr|A8AWR7|A8AWR7_STRGC Phosphoenolpyruvate synthase, putative OS=Streptococcus gordonii (strain Challis / ATCC 35105 / BCRC 15272 / CH1 / DL1 / V288) OX=467705 GN=SGO_0936 PE=4 SV=1
Phosphatidylserine decarboxylase proenzyme 2 {ECO:0000313|EMBL:ABV09436.1};	unknown	A8AWR9	A8AWR9	NA	NA	23.1213841248867	23.1754908892823	NA	NA	NA	22.478673196855	23.505882024129	NA	23.5412453750313	23.7989591723327	tr|A8AWR9|A8AWR9_STRGC Phosphatidylserine decarboxylase proenzyme 2 OS=Streptococcus gordonii (strain Challis / ATCC 35105 / BCRC 15272 / CH1 / DL1 / V288) OX=467705 GN=SGO_0938 PE=4 SV=1
Phosphoenolpyruvate synthase {ECO:0000313|EMBL:ABV10611.1};	ppsA	A8AWS1	A8AWS1	28.4031848677774	26.9162209453915	27.3800488264166	26.8932314419893	25.6342167296179	26.0354252347054	27.4541537220153	25.5510972900421	25.6612663625272	26.6808757419437	26.6877162287549	26.1437121916553	tr|A8AWS1|A8AWS1_STRGC Phosphoenolpyruvate synthase OS=Streptococcus gordonii (strain Challis / ATCC 35105 / BCRC 15272 / CH1 / DL1 / V288) OX=467705 GN=ppsA PE=4 SV=1
Uncharacterized protein {ECO:0000313|EMBL:ABV10794.1};	unknown	A8AWS2	A8AWS2	24.7970109021093	23.7781235569609	24.6941350175387	22.350092898535	26.1795383086831	23.9733040587668	24.876192369483	24.4259966960627	22.7117120651452	25.0214294161516	25.6447396306986	25.6558619506192	tr|A8AWS2|A8AWS2_STRGC Uncharacterized protein OS=Streptococcus gordonii (strain Challis / ATCC 35105 / BCRC 15272 / CH1 / DL1 / V288) OX=467705 GN=SGO_0941 PE=4 SV=1
Zinc metalloproteinase C {ECO:0000313|EMBL:ABV09187.1};	zmpC	A8AWS3	A8AWS3	24.1413856683428	26.3712753437802	26.9404827535997	24.656786910352	26.7659115172417	27.1009170212308	25.9025103928787	24.5093413811005	25.9962879869354	28.9342838700511	28.676656340911	28.429744459828	tr|A8AWS3|A8AWS3_STRGC Zinc metalloproteinase C OS=Streptococcus gordonii (strain Challis / ATCC 35105 / BCRC 15272 / CH1 / DL1 / V288) OX=467705 GN=zmpC PE=4 SV=1
HTH tetR-type domain-containing protein {ECO:0000259|PROSITE:PS50977};	unknown	A8AWS4	A8AWS4	23.3524583973846	24.4585046899571	NA	23.2371705637113	25.7778233081193	25.3528077876502	24.9966278234219	NA	25.117279903241	24.3238457566547	24.2755356128152	24.1074817084717	tr|A8AWS4|A8AWS4_STRGC HTH tetR-type domain-containing protein OS=Streptococcus gordonii (strain Challis / ATCC 35105 / BCRC 15272 / CH1 / DL1 / V288) OX=467705 GN=SGO_0943 PE=4 SV=1
ABC transporter, ATP-binding protein {ECO:0000313|EMBL:ABV09518.1};	unknown	A8AWS5	A8AWS5	28.219573649291	29.4113092641985	29.1801178557465	28.7753819243748	29.9642301625253	28.9205684406585	28.6177458608318	29.149615814956	28.3483806660516	28.3711503657548	27.6046147552377	28.2721014469482	tr|A8AWS5|A8AWS5_STRGC ABC transporter, ATP-binding protein OS=Streptococcus gordonii (strain Challis / ATCC 35105 / BCRC 15272 / CH1 / DL1 / V288) OX=467705 GN=SGO_0944 PE=4 SV=1
ABC transporter permease protein {ECO:0000313|EMBL:ABV10258.1};	unknown	A8AWS6	A8AWS6	24.5910015861809	23.4683019481106	25.6793885331931	24.8191723481233	25.9004759276839	25.4248638682951	25.765235061456	22.6331898605429	24.5985233522239	24.9730642254589	24.4196109125277	22.6593529529644	tr|A8AWS6|A8AWS6_STRGC ABC transporter permease protein OS=Streptococcus gordonii (strain Challis / ATCC 35105 / BCRC 15272 / CH1 / DL1 / V288) OX=467705 GN=SGO_0945 PE=4 SV=1
Deblocking aminopeptidase {ECO:0000313|EMBL:ABV10564.1};	unknown	A8AWS7	A8AWS7	30.2271369544525	30.2274380797682	30.1501351808587	30.2043812632461	30.158521505108	30.1297435425538	30.3179496625781	29.3941970650107	29.9771899916208	30.2261972983169	29.8045129793565	30.2228507317351	tr|A8AWS7|A8AWS7_STRGC Deblocking aminopeptidase OS=Streptococcus gordonii (strain Challis / ATCC 35105 / BCRC 15272 / CH1 / DL1 / V288) OX=467705 GN=SGO_0946 PE=3 SV=1
Peptidoglycan N-acetylglucosamine deacetylase A {ECO:0000313|EMBL:ABV09346.1};	pgdA	A8AWS9	A8AWS9	29.6880907428719	29.513551566641	29.3039722229407	28.9512099342522	29.2333572864958	28.9385341138453	29.2642276174726	29.0073466612214	29.349947719588	28.8125928617205	29.4513149132315	29.1593564701544	tr|A8AWS9|A8AWS9_STRGC Peptidoglycan N-acetylglucosamine deacetylase A OS=Streptococcus gordonii (strain Challis / ATCC 35105 / BCRC 15272 / CH1 / DL1 / V288) OX=467705 GN=pgdA PE=4 SV=1
DEAD RNA helicase {ECO:0000313|EMBL:ABV09805.1};	deaD	A8AWT0	A8AWT0	28.7488247697368	28.6178682995822	28.6087773706895	28.229708376828	28.3744969087216	28.5492760635856	28.7086842957417	28.7999984799951	27.7519881430374	28.9002103072277	28.7389363081078	28.7050177663276	tr|A8AWT0|A8AWT0_STRGC DEAD RNA helicase OS=Streptococcus gordonii (strain Challis / ATCC 35105 / BCRC 15272 / CH1 / DL1 / V288) OX=467705 GN=deaD PE=4 SV=1
Oxidoreductase {ECO:0000313|EMBL:ABV10105.1};	unknown	A8AWT1	A8AWT1	29.2018471117121	29.5849933114576	28.5471874519672	29.6417711537881	29.3856722099803	28.9785168098837	29.5467251194457	29.801432126958	29.0973719534687	29.8148787745285	29.4190346878178	29.4988590716286	tr|A8AWT1|A8AWT1_STRGC Oxidoreductase OS=Streptococcus gordonii (strain Challis / ATCC 35105 / BCRC 15272 / CH1 / DL1 / V288) OX=467705 GN=SGO_0950 PE=4 SV=1
Uridine kinase {ECO:0000255|HAMAP-Rule:MF_00551};	udk	A8AWT2	A8AWT2	29.0747810215901	28.9855101893236	29.1893702981964	28.8746165061636	29.0664485019384	28.8436733711751	29.0771659559165	29.0898790265266	29.2079853353817	29.1283486598731	29.6065960678583	29.2531730731872	sp|A8AWT2|URK_STRGC Uridine kinase OS=Streptococcus gordonii (strain Challis / ATCC 35105 / BCRC 15272 / CH1 / DL1 / V288) OX=467705 GN=udk PE=3 SV=1
Endoribonuclease L-PSP, putative {ECO:0000313|EMBL:ABV10170.1};	unknown	A8AWT4	A8AWT4	29.957948461726	29.6896150995644	30.4418700257558	29.3268253676447	31.0669037996983	30.3416895556346	30.3577443566324	29.859874612659	30.5988419165376	29.9691614862493	30.0232994781376	30.4387875272106	tr|A8AWT4|A8AWT4_STRGC Endoribonuclease L-PSP, putative OS=Streptococcus gordonii (strain Challis / ATCC 35105 / BCRC 15272 / CH1 / DL1 / V288) OX=467705 GN=SGO_0953 PE=3 SV=1
Nucleotide-binding protein SGO_0954 {ECO:0000255|HAMAP-Rule:MF_00636};	unknown	A8AWT5	A8AWT5	30.0107852167006	29.9417037893312	29.8739296013441	29.5533945250877	30.0615797972303	30.246666594979	30.0139394072487	30.0896623517344	29.9887503431564	30.2207776495196	30.4584968737972	30.1024158781083	sp|A8AWT5|Y954_STRGC Nucleotide-binding protein SGO_0954 OS=Streptococcus gordonii (strain Challis / ATCC 35105 / BCRC 15272 / CH1 / DL1 / V288) OX=467705 GN=SGO_0954 PE=3 SV=1
Putative gluconeogenesis factor {ECO:0000256|HAMAP-Rule:MF_00973};	unknown	A8AWT6	A8AWT6	28.0276533838794	27.5859325833344	28.2161137423749	28.3333225955245	28.3301611835662	28.3111431372077	27.4359274417696	27.848604071004	28.2362489961216	28.587466057866	28.4606934535168	28.2911250468231	tr|A8AWT6|A8AWT6_STRGC Putative gluconeogenesis factor OS=Streptococcus gordonii (strain Challis / ATCC 35105 / BCRC 15272 / CH1 / DL1 / V288) OX=467705 GN=SGO_0955 PE=3 SV=1
Probable cell division protein WhiA {ECO:0000255|HAMAP-Rule:MF_01420};	whiA	A8AWT7	A8AWT7	26.6182466143457	26.7390957090925	25.8921597123863	26.3260508657964	26.8610833070043	26.1421041710368	25.6778159291871	26.437982492029	26.2159395027431	26.6587240868164	26.6752133730843	32.175849011543	sp|A8AWT7|WHIA_STRGC Probable cell division protein WhiA OS=Streptococcus gordonii (strain Challis / ATCC 35105 / BCRC 15272 / CH1 / DL1 / V288) OX=467705 GN=whiA PE=3 SV=1
Uncharacterized protein {ECO:0000313|EMBL:ABV10372.1};	unknown	A8AWT8	A8AWT8	29.100320408016	29.1257966868195	28.7240229241865	29.2310630143754	29.0839047575568	28.3522249731232	29.0031379444253	28.9960559171407	29.1055550899209	29.8794619700752	30.3761624897601	30.304340592783	tr|A8AWT8|A8AWT8_STRGC Uncharacterized protein OS=Streptococcus gordonii (strain Challis / ATCC 35105 / BCRC 15272 / CH1 / DL1 / V288) OX=467705 GN=SGO_0957 PE=4 SV=1
N-acetyltransferase domain-containing protein {ECO:0000259|Pfam:PF13302};	unknown	A8AWT9	A8AWT9	24.9474532214745	25.3928653839924	22.6182187502486	22.5747890253923	25.4366677167773	24.9898802604849	26.2142016596938	26.0629730177312	22.5698289333191	26.8341354370491	26.8972497705628	25.7431544358997	tr|A8AWT9|A8AWT9_STRGC N-acetyltransferase domain-containing protein OS=Streptococcus gordonii (strain Challis / ATCC 35105 / BCRC 15272 / CH1 / DL1 / V288) OX=467705 GN=SGO_0958 PE=4 SV=1
Copper homeostasis protein CutC {ECO:0000256|HAMAP-Rule:MF_00795};	cutC	A8AWU0	A8AWU0	28.6368441875709	28.4748250035467	27.4287197670764	28.31050578624	27.4407598399885	27.1272340722882	27.9187030175038	29.0433328984889	28.7862332757441	28.5932468576929	27.2835862900244	28.7234984601479	tr|A8AWU0|A8AWU0_STRGC Copper homeostasis protein CutC OS=Streptococcus gordonii (strain Challis / ATCC 35105 / BCRC 15272 / CH1 / DL1 / V288) OX=467705 GN=cutC PE=3 SV=1
Uncharacterized protein {ECO:0000313|EMBL:ABV10063.1};	unknown	A8AWU1	A8AWU1	23.6771489317209	NA	23.2086472412544	NA	23.6715475620587	23.2127883154223	NA	23.2297267409635	23.4516130076681	NA	24.0893985119655	21.0888808875462	tr|A8AWU1|A8AWU1_STRGC Uncharacterized protein OS=Streptococcus gordonii (strain Challis / ATCC 35105 / BCRC 15272 / CH1 / DL1 / V288) OX=467705 GN=SGO_0960 PE=4 SV=1
ABC transporter, permease/ATP-binding protein {ECO:0000313|EMBL:ABV09750.1};	unknown	A8AWU2	A8AWU2	25.3277167121368	26.3496167232784	27.190796526662	26.4256830278092	26.5070059793221	25.1289551304097	25.7209822143947	26.0693166954493	26.0245725353346	26.6033765669227	26.0350968542307	27.17161925904	tr|A8AWU2|A8AWU2_STRGC ABC transporter, permease/ATP-binding protein OS=Streptococcus gordonii (strain Challis / ATCC 35105 / BCRC 15272 / CH1 / DL1 / V288) OX=467705 GN=SGO_0961 PE=4 SV=1
ABC transporter, permease/ATP-binding protein {ECO:0000313|EMBL:ABV09659.1};	unknown	A8AWU3	A8AWU3	24.3116713446569	25.0953366073276	25.7827590620583	24.8438422055946	26.0628703445375	24.6908238701429	25.8096561839588	25.3960646882287	24.7154432108949	25.8840863999019	25.9574360810358	26.3460896330457	tr|A8AWU3|A8AWU3_STRGC ABC transporter, permease/ATP-binding protein OS=Streptococcus gordonii (strain Challis / ATCC 35105 / BCRC 15272 / CH1 / DL1 / V288) OX=467705 GN=SGO_0962 PE=4 SV=1
Putative transcriptional regulator, GntR family {ECO:0000313|EMBL:ABV09322.1};	unknown	A8AWU4	A8AWU4	22.7367087797181	22.3550441277778	23.5034482065277	22.666251205356	23.0437810957209	22.8390188220475	23.7261009295257	23.781922050505	23.9390158642643	23.3961151505762	23.668518233971	23.1845856320453	tr|A8AWU4|A8AWU4_STRGC Putative transcriptional regulator, GntR family OS=Streptococcus gordonii (strain Challis / ATCC 35105 / BCRC 15272 / CH1 / DL1 / V288) OX=467705 GN=SGO_0963 PE=3 SV=1
Pyridoxal kinase {ECO:0000256|ARBA:ARBA00012104};	pdxK	A8AWU5	A8AWU5	31.6746184294495	31.5480198650457	31.7256983643964	31.6417521142815	31.5495557265226	31.1950479613378	31.7584682372321	31.2279502818823	31.5945953393318	29.7648318570101	28.0518854951234	29.8346941408902	tr|A8AWU5|A8AWU5_STRGC Pyridoxal kinase OS=Streptococcus gordonii (strain Challis / ATCC 35105 / BCRC 15272 / CH1 / DL1 / V288) OX=467705 GN=pdxK PE=4 SV=1
Integral membrane protein {ECO:0000313|EMBL:ABV10500.1};	unknown	A8AWU6	A8AWU6	28.4061024796511	27.8546822843658	27.9941909493412	27.4373340580313	25.5274187460078	26.3559816258443	24.6844426964634	26.4611516919783	28.2623984332332	NA	NA	NA	tr|A8AWU6|A8AWU6_STRGC Integral membrane protein OS=Streptococcus gordonii (strain Challis / ATCC 35105 / BCRC 15272 / CH1 / DL1 / V288) OX=467705 GN=SGO_0965 PE=4 SV=1
Streptococcal hemagglutinin {ECO:0000313|EMBL:ABV10391.1};	hsa	A8AWU7	A8AWU7	29.4859053523448	29.5162941077514	29.6613225225138	28.9466931527391	29.5220478112242	29.4661257348592	29.2966800066815	29.0119301027602	28.9239736441153	28.2336098404768	28.3756103506948	28.25238977347	tr|A8AWU7|A8AWU7_STRGC Streptococcal hemagglutinin OS=Streptococcus gordonii (strain Challis / ATCC 35105 / BCRC 15272 / CH1 / DL1 / V288) OX=467705 GN=hsa PE=4 SV=1
Glucosyltransferase 3 {ECO:0000256|HAMAP-Rule:MF_00841};	nss	A8AWU9	A8AWU9	25.8028887852084	26.7607021534389	23.7382965062468	27.6628144642373	25.6415592571286	26.1479986873364	26.6976914760606	26.6978688001911	27.4162539981374	26.3582441547847	24.6368757641381	25.6998010520632	tr|A8AWU9|A8AWU9_STRGC Glucosyltransferase 3 OS=Streptococcus gordonii (strain Challis / ATCC 35105 / BCRC 15272 / CH1 / DL1 / V288) OX=467705 GN=nss PE=3 SV=1
Accessory Sec system protein translocase subunit SecY2 {ECO:0000255|HAMAP-Rule:MF_01466};	secY2	A8AWV0	A8AWV0	23.5282520330394	25.5827620841741	24.2322357055062	24.6138000958821	24.1152518224119	24.2814257487728	24.3723378250785	NA	27.7806808211278	24.0875911173538	22.2260488167954	23.687978587247	sp|A8AWV0|SECY2_STRGC Accessory Sec system protein translocase subunit SecY2 OS=Streptococcus gordonii (strain Challis / ATCC 35105 / BCRC 15272 / CH1 / DL1 / V288) OX=467705 GN=secY2 PE=3 SV=1
Accessory secretory protein {ECO:0000313|EMBL:ABV10061.1};	asp1	A8AWV1	A8AWV1	26.3112695635554	26.4554969685976	25.751296473847	26.5716985525986	26.1519795740081	26.6096199798937	26.5318671689285	26.4410436158832	26.6775510426755	24.6727617183549	25.4630778128321	25.8938932987609	tr|A8AWV1|A8AWV1_STRGC Accessory secretory protein OS=Streptococcus gordonii (strain Challis / ATCC 35105 / BCRC 15272 / CH1 / DL1 / V288) OX=467705 GN=asp1 PE=4 SV=1
Accessory sescretory protein {ECO:0000313|EMBL:ABV10770.1};	asp2	A8AWV2	A8AWV2	26.8175704776969	24.9404642070612	25.9328509104013	26.9937233081079	24.3713660740918	25.3972034687466	26.6502959136854	25.6825312534151	23.8261171889904	25.213820569846	23.7426200585876	24.2112933411394	tr|A8AWV2|A8AWV2_STRGC Accessory sescretory protein OS=Streptococcus gordonii (strain Challis / ATCC 35105 / BCRC 15272 / CH1 / DL1 / V288) OX=467705 GN=asp2 PE=4 SV=1
Accessory secretory protein {ECO:0000313|EMBL:ABV09488.1};	asp3	A8AWV3	A8AWV3	24.8171920196777	25.3127188236874	25.3144978786472	24.7188432728848	25.9285403966468	25.6304210444144	26.1541628553467	25.6221497905902	24.6621217310488	23.9953208216077	24.8714838645724	NA	tr|A8AWV3|A8AWV3_STRGC Accessory secretory protein OS=Streptococcus gordonii (strain Challis / ATCC 35105 / BCRC 15272 / CH1 / DL1 / V288) OX=467705 GN=asp3 PE=4 SV=1
UDP-N-acetylglucosamine--peptide N-acetylglucosaminyltransferase GtfA subunit {ECO:0000256|HAMAP-Rule:MF_01472};	gtaA	A8AWV4	A8AWV4	27.3756083861153	26.4343508006222	27.3605565748898	26.7770438475449	26.999911271418	27.5117971559385	27.1210280730043	27.6585792539903	26.949612820167	26.2021191351792	27.2884148575343	25.479686060019	tr|A8AWV4|A8AWV4_STRGC UDP-N-acetylglucosamine--peptide N-acetylglucosaminyltransferase GtfA subunit OS=Streptococcus gordonii (strain Challis / ATCC 35105 / BCRC 15272 / CH1 / DL1 / V288) OX=467705 GN=gtaA PE=3 SV=1
UDP-N-acetylglucosamine--peptide N-acetylglucosaminyltransferase stabilizing protein GtfB {ECO:0000256|HAMAP-Rule:MF_01473};	gtfB	A8AWV5	A8AWV5	25.9575231340483	25.9454858307543	26.4145517816077	26.5574577354821	26.9067311189948	26.0831437524414	26.6123104851092	26.0009556847084	26.5116514477881	25.591758371839	25.3746054506786	24.6983340508479	tr|A8AWV5|A8AWV5_STRGC UDP-N-acetylglucosamine--peptide N-acetylglucosaminyltransferase stabilizing protein GtfB OS=Streptococcus gordonii (strain Challis / ATCC 35105 / BCRC 15272 / CH1 / DL1 / V288) OX=467705 GN=gtfB PE=3 SV=1
Uncharacterized protein {ECO:0000313|EMBL:ABV09637.1};	unknown	A8AWV6	A8AWV6	23.1295339209711	23.1722594978306	22.9907989101485	23.437115563973	23.2599192451722	22.988772077817	NA	23.3922920532814	NA	NA	22.9451901142922	22.6387032101204	tr|A8AWV6|A8AWV6_STRGC Uncharacterized protein OS=Streptococcus gordonii (strain Challis / ATCC 35105 / BCRC 15272 / CH1 / DL1 / V288) OX=467705 GN=SGO_0977 PE=4 SV=1
DegV family protein {ECO:0000313|EMBL:ABV10627.1};	unknown	A8AWV8	A8AWV8	28.5214420048584	28.3631524839907	28.4970250070771	28.2332745350046	28.379394614258	28.5751123908827	28.4580955653204	28.4618740525852	28.6522257569636	28.5868032343319	28.7284199321735	28.2629377898856	tr|A8AWV8|A8AWV8_STRGC DegV family protein OS=Streptococcus gordonii (strain Challis / ATCC 35105 / BCRC 15272 / CH1 / DL1 / V288) OX=467705 GN=SGO_0979 PE=4 SV=1
Transcriptional regulator, TetR family domain protein {ECO:0000313|EMBL:ABV10861.1};	unknown	A8AWV9	A8AWV9	27.7116078671591	27.2381122088793	26.9344917163053	26.9631814216372	27.1992656303693	27.3959416049053	27.3927247602087	27.1259033487871	27.5036466023031	27.2124510282322	27.1738565186963	28.0065803524407	tr|A8AWV9|A8AWV9_STRGC Transcriptional regulator, TetR family domain protein OS=Streptococcus gordonii (strain Challis / ATCC 35105 / BCRC 15272 / CH1 / DL1 / V288) OX=467705 GN=SGO_0980 PE=4 SV=1
ComE operon protein 2 family {ECO:0000313|EMBL:ABV09495.1};	unknown	A8AWW0	A8AWW0	27.3114206744854	27.8334288014595	27.6305111052833	27.0903072670853	25.9776134964221	26.212373498237	27.4204756399734	27.1912592998322	27.5854077159036	27.7017865907131	27.5838959288781	27.4624047361211	tr|A8AWW0|A8AWW0_STRGC ComE operon protein 2 family OS=Streptococcus gordonii (strain Challis / ATCC 35105 / BCRC 15272 / CH1 / DL1 / V288) OX=467705 GN=SGO_0981 PE=3 SV=1
Amino acid ABC transporter, amino acid-binding protein {ECO:0000313|EMBL:ABV10228.1};	unknown	A8AWW1	A8AWW1	33.6179443428148	33.8440943310137	34.0227872074237	34.0315586252628	34.0034423511641	34.1475526435499	34.021430632775	33.9548545183828	33.6728270826554	31.742558080343	31.9700099420792	31.8895031401215	tr|A8AWW1|A8AWW1_STRGC Amino acid ABC transporter, amino acid-binding protein OS=Streptococcus gordonii (strain Challis / ATCC 35105 / BCRC 15272 / CH1 / DL1 / V288) OX=467705 GN=SGO_0982 PE=3 SV=1
Amino acid ABC transporter, ATP-binding protein SP0709 {ECO:0000313|EMBL:ABV10692.1};	unknown	A8AWW2	A8AWW2	29.6894354569414	30.6235699922357	28.7411506597096	30.2762506995145	29.6057739758692	30.4031468832322	29.8311054889906	29.7929367467834	29.6580120382815	27.8133103975201	27.4985008221022	27.9361732080464	tr|A8AWW2|A8AWW2_STRGC Amino acid ABC transporter, ATP-binding protein SP0709 OS=Streptococcus gordonii (strain Challis / ATCC 35105 / BCRC 15272 / CH1 / DL1 / V288) OX=467705 GN=SGO_0983 PE=4 SV=1
Amino acid ABC transporter, permease protein SP0710 {ECO:0000313|EMBL:ABV09996.1};	unknown	A8AWW3	A8AWW3	28.0000563334848	28.219444117603	28.02779306074	27.9263613492601	27.6369587675413	28.1324570318799	28.2255156715182	27.5698842254532	27.3263356509295	25.4594658388581	23.3941447483118	25.1527219182652	tr|A8AWW3|A8AWW3_STRGC Amino acid ABC transporter, permease protein SP0710 OS=Streptococcus gordonii (strain Challis / ATCC 35105 / BCRC 15272 / CH1 / DL1 / V288) OX=467705 GN=SGO_0984 PE=3 SV=1
Amino acid ABC transporter, permease protein SP0711 {ECO:0000313|EMBL:ABV10534.1};	unknown	A8AWW4	A8AWW4	26.8271655282251	26.8204832173505	26.4811700768823	27.6996060725183	26.7646121434265	26.8248992839099	27.1236795137763	26.5006393650185	26.4335151187504	23.2763227812146	23.9695807627357	24.837976621772	tr|A8AWW4|A8AWW4_STRGC Amino acid ABC transporter, permease protein SP0711 OS=Streptococcus gordonii (strain Challis / ATCC 35105 / BCRC 15272 / CH1 / DL1 / V288) OX=467705 GN=SGO_0985 PE=3 SV=1
Uncharacterized protein {ECO:0000313|EMBL:ABV09860.1};	unknown	A8AWW5	A8AWW5	24.7858811406502	25.490873073021	26.0219566153052	26.1578955612881	23.3027574133737	25.2668037276253	26.0185267932888	25.7321024105516	25.0565806376184	23.0139123053394	23.55458377678	23.1393791874079	tr|A8AWW5|A8AWW5_STRGC Uncharacterized protein OS=Streptococcus gordonii (strain Challis / ATCC 35105 / BCRC 15272 / CH1 / DL1 / V288) OX=467705 GN=SGO_0986 PE=4 SV=1
S-adenosylmethionine synthase {ECO:0000255|HAMAP-Rule:MF_00086};	metK	A8AWW6	A8AWW6	32.0114518976704	31.6565655284866	31.6445674415903	31.8426623426832	31.8372592752119	31.5894295345131	31.5612589943837	31.4284654647012	31.5357540726739	32.0586546429226	32.1370457090708	32.1729364044606	sp|A8AWW6|METK_STRGC S-adenosylmethionine synthase OS=Streptococcus gordonii (strain Challis / ATCC 35105 / BCRC 15272 / CH1 / DL1 / V288) OX=467705 GN=metK PE=3 SV=1
Probable transcription regulator-like protein lin0464, putative {ECO:0000313|EMBL:ABV10999.1};	unknown	A8AWW7	A8AWW7	25.4979824727391	24.2155298815256	29.1440629048472	25.545189202434	25.888726398503	25.3286163642726	26.2818443874852	25.426843777637	24.8901464224437	25.1667576534713	25.6167789808659	24.7331475653113	tr|A8AWW7|A8AWW7_STRGC Probable transcription regulator-like protein lin0464, putative OS=Streptococcus gordonii (strain Challis / ATCC 35105 / BCRC 15272 / CH1 / DL1 / V288) OX=467705 GN=SGO_0988 PE=4 SV=1
Uncharacterized protein {ECO:0000313|EMBL:ABV09329.1};	unknown	A8AWW8	A8AWW8	27.1259723213714	25.626856983797	25.362140592866	27.6642999086258	25.7963635943198	25.8971835997662	25.5189248359376	25.7882147097494	26.5280137862718	25.6813083978693	31.4152726780495	25.896870299067	tr|A8AWW8|A8AWW8_STRGC Uncharacterized protein OS=Streptococcus gordonii (strain Challis / ATCC 35105 / BCRC 15272 / CH1 / DL1 / V288) OX=467705 GN=SGO_0989 PE=4 SV=1
Transporter, major facilitator family {ECO:0000313|EMBL:ABV09797.1};	unknown	A8AWW9	A8AWW9	24.2781464381468	24.023121718998	24.9860250226611	24.8237178929368	24.1923017602695	24.4779817813174	24.6950540897292	24.3313561951671	23.8080568736933	23.0945427702467	24.9261040141522	24.0233405197772	tr|A8AWW9|A8AWW9_STRGC Transporter, major facilitator family OS=Streptococcus gordonii (strain Challis / ATCC 35105 / BCRC 15272 / CH1 / DL1 / V288) OX=467705 GN=SGO_0990 PE=4 SV=1
Uncharacterized protein {ECO:0000313|EMBL:ABV10254.1};	unknown	A8AWX0	A8AWX0	32.8614739338261	32.7575691188387	33.1209110848399	31.773130568978	32.3639322677997	32.2976405657331	32.6548621169461	31.1434742717642	32.8368730372682	32.7747656767857	32.8599974174779	33.7322091972832	tr|A8AWX0|A8AWX0_STRGC Uncharacterized protein OS=Streptococcus gordonii (strain Challis / ATCC 35105 / BCRC 15272 / CH1 / DL1 / V288) OX=467705 GN=SGO_0991 PE=4 SV=1
tRNA dimethylallyltransferase {ECO:0000255|HAMAP-Rule:MF_00185};	miaA	A8AWX1	A8AWX1	27.2857086510078	26.6844139405732	26.4386956616573	27.432239746569	26.5710249000167	26.9303432323913	26.7237576345569	26.808606192777	27.236538138129	25.8075618801707	26.1472838562533	26.9519363397484	sp|A8AWX1|MIAA_STRGC tRNA dimethylallyltransferase OS=Streptococcus gordonii (strain Challis / ATCC 35105 / BCRC 15272 / CH1 / DL1 / V288) OX=467705 GN=miaA PE=3 SV=1
GTPase HflX {ECO:0000256|HAMAP-Rule:MF_00900};	hflX	A8AWX2	A8AWX2	29.7327462144867	29.3081053222785	29.7299393404288	29.7965605390267	29.7195709733137	29.5702794770017	29.5539295308255	29.6392081462314	29.493780548786	29.3657381333581	29.2508540839508	29.1086148600885	tr|A8AWX2|A8AWX2_STRGC GTPase HflX OS=Streptococcus gordonii (strain Challis / ATCC 35105 / BCRC 15272 / CH1 / DL1 / V288) OX=467705 GN=hflX PE=3 SV=1
Uncharacterized protein {ECO:0000313|EMBL:ABV10609.1};	unknown	A8AWX3	A8AWX3	26.9094843578357	26.1867956233809	26.5443194554945	28.2507880127466	25.9517712561796	27.0629227604614	27.4065408442924	26.6109333841696	28.1339308216282	27.8346972638224	27.7923470273625	28.0401399668898	tr|A8AWX3|A8AWX3_STRGC Uncharacterized protein OS=Streptococcus gordonii (strain Challis / ATCC 35105 / BCRC 15272 / CH1 / DL1 / V288) OX=467705 GN=SGO_0994 PE=4 SV=1
Ribonuclease Z {ECO:0000255|HAMAP-Rule:MF_01818};	rnz	A8AWX4	A8AWX4	30.3141026159679	30.2402204925579	30.8324289965257	30.6251857312673	30.7941837023734	30.1234320140802	30.4724592149204	30.3427068237641	30.0997531694461	29.77680240802	30.4876528111973	30.1907211470255	sp|A8AWX4|RNZ_STRGC Ribonuclease Z OS=Streptococcus gordonii (strain Challis / ATCC 35105 / BCRC 15272 / CH1 / DL1 / V288) OX=467705 GN=rnz PE=3 SV=1
Oxidoreductase, short-chain dehydrogenase/reductase family {ECO:0000313|EMBL:ABV09143.1};	unknown	A8AWX5	A8AWX5	32.8866198148877	28.7633804897082	28.2023786175571	28.1056700895652	32.6478100365236	32.9543140304186	28.3984075059521	28.5744073968468	32.4162979161694	28.311448757784	27.7081853322035	28.3126573443803	tr|A8AWX5|A8AWX5_STRGC Oxidoreductase, short-chain dehydrogenase/reductase family OS=Streptococcus gordonii (strain Challis / ATCC 35105 / BCRC 15272 / CH1 / DL1 / V288) OX=467705 GN=SGO_0996 PE=3 SV=1
Methyltransf_11 domain-containing protein {ECO:0000259|Pfam:PF08241};	unknown	A8AWX6	A8AWX6	27.8809050295841	28.3392392424941	28.4521198652332	28.2850902034533	28.1925525442875	28.6667670633807	27.3966664564368	27.8763079223446	28.1886834610839	28.2776084275548	28.3483252760384	27.9704457225963	tr|A8AWX6|A8AWX6_STRGC Methyltransf_11 domain-containing protein OS=Streptococcus gordonii (strain Challis / ATCC 35105 / BCRC 15272 / CH1 / DL1 / V288) OX=467705 GN=SGO_0997 PE=4 SV=1
Predicted hydrolase {ECO:0000313|EMBL:ABV10381.1};	unknown	A8AWX8	A8AWX8	23.5807613692809	24.0767639475269	24.0616626541696	23.365836418085	23.1864159677654	24.5183112940792	23.3557921595994	22.9985583533059	23.1273187338974	24.0641649414354	23.9964283814016	23.0853125486233	tr|A8AWX8|A8AWX8_STRGC Predicted hydrolase OS=Streptococcus gordonii (strain Challis / ATCC 35105 / BCRC 15272 / CH1 / DL1 / V288) OX=467705 GN=SGO_0999 PE=4 SV=1
Single-stranded-DNA-specific exonuclease RecJ {ECO:0000256|ARBA:ARBA00019841};	recJ	A8AWX9	A8AWX9	30.1214912915389	30.1531741509864	28.6450813294571	30.9024591570376	28.7580602052049	28.4766468408124	30.3170327313449	31.0681876547908	31.6585139729212	30.4978401183213	31.2447906930815	31.3713561856454	tr|A8AWX9|A8AWX9_STRGC Single-stranded-DNA-specific exonuclease RecJ OS=Streptococcus gordonii (strain Challis / ATCC 35105 / BCRC 15272 / CH1 / DL1 / V288) OX=467705 GN=recJ PE=3 SV=1
Adenine phosphoribosyltransferase {ECO:0000255|HAMAP-Rule:MF_00004};	apt	A8AWY0	A8AWY0	32.2352482799126	31.9850558975791	32.223327610237	31.9892137390158	31.7627322777203	32.0233362967816	31.9484945236837	32.2094743452884	32.1111670384383	32.5254113957433	32.3135433964135	32.3433666476787	sp|A8AWY0|APT_STRGC Adenine phosphoribosyltransferase OS=Streptococcus gordonii (strain Challis / ATCC 35105 / BCRC 15272 / CH1 / DL1 / V288) OX=467705 GN=apt PE=3 SV=1
Homoserine O-acetyltransferase {ECO:0000255|HAMAP-Rule:MF_00295};	metAA	A8AWY1	A8AWY1	26.1515213793156	26.748553560095	25.3838878157578	24.2851756346652	27.184516194625	26.5758089593331	25.0450696638437	26.6761775713415	25.7924771499779	26.7187121714809	27.1010406476883	27.1240134227923	sp|A8AWY1|METAA_STRGC Homoserine O-acetyltransferase OS=Streptococcus gordonii (strain Challis / ATCC 35105 / BCRC 15272 / CH1 / DL1 / V288) OX=467705 GN=metAA PE=3 SV=1
DNA replication protein DnaD {ECO:0000313|EMBL:ABV09242.1};	unknown	A8AWY2	A8AWY2	29.1301062136094	27.5679645529964	28.0984942699672	26.9515947479394	27.0006980402548	26.5988189685687	27.4720286914414	27.0885087354382	28.1053275105811	28.0182388969322	27.8503965783389	28.8234518605931	tr|A8AWY2|A8AWY2_STRGC DNA replication protein DnaD OS=Streptococcus gordonii (strain Challis / ATCC 35105 / BCRC 15272 / CH1 / DL1 / V288) OX=467705 GN=SGO_1003 PE=4 SV=1
Glutathione S-transferase family protein {ECO:0000313|EMBL:ABV09557.1};	unknown	A8AWY3	A8AWY3	28.2172231872496	27.7447126610224	27.3086426532544	28.0716777342664	27.8501233450085	27.6437525292873	27.3471510932524	27.7913437110336	27.7725029030295	27.5599733983324	27.8867981369065	27.6111208733144	tr|A8AWY3|A8AWY3_STRGC Glutathione S-transferase family protein OS=Streptococcus gordonii (strain Challis / ATCC 35105 / BCRC 15272 / CH1 / DL1 / V288) OX=467705 GN=SGO_1004 PE=4 SV=1
Bcl-2 family protein {ECO:0000313|EMBL:ABV10326.1};	unknown	A8AWY4	A8AWY4	29.1740062694424	29.1549446812856	27.1483545176891	29.1961883373206	28.9284810039331	29.3357992602176	29.3013147435293	28.4798898562698	28.8335505277153	29.3210735222385	29.4223937436032	29.2802348013827	tr|A8AWY4|A8AWY4_STRGC Bcl-2 family protein OS=Streptococcus gordonii (strain Challis / ATCC 35105 / BCRC 15272 / CH1 / DL1 / V288) OX=467705 GN=SGO_1005 PE=4 SV=1
GTP cyclohydrolase 1 type 2 homolog {ECO:0000256|ARBA:ARBA00022112};	unknown	A8AWY5	A8AWY5	28.5831832414033	28.5091318540547	28.7904123013405	28.5991432087544	28.6244401521363	28.5143606031847	28.7572763466508	28.8882062292285	28.3741410184464	28.8419089573999	28.7867911424657	28.7764558988286	tr|A8AWY5|A8AWY5_STRGC GTP cyclohydrolase 1 type 2 homolog OS=Streptococcus gordonii (strain Challis / ATCC 35105 / BCRC 15272 / CH1 / DL1 / V288) OX=467705 GN=SGO_1006 PE=3 SV=1
Oxidoreductase, DadA family protein SP1608 {ECO:0000313|EMBL:ABV09864.1};	unknown	A8AWY6	A8AWY6	26.8776441689248	26.0563695801663	26.9873503567141	28.0405354344842	27.9097078084937	26.6664011869703	26.736157952653	27.2165709454855	26.6716933595487	27.2845318114319	26.3409015367215	27.8033389285997	tr|A8AWY6|A8AWY6_STRGC Oxidoreductase, DadA family protein SP1608 OS=Streptococcus gordonii (strain Challis / ATCC 35105 / BCRC 15272 / CH1 / DL1 / V288) OX=467705 GN=SGO_1007 PE=4 SV=1
Glucose-1-phosphate thymidylyltransferase {ECO:0000256|ARBA:ARBA00012461, ECO:0000256|RuleBase:RU003706};	rfbA-1	A8AWY8	A8AWY8	31.8435919815153	32.0827884982881	32.1375716248903	31.7139420529624	31.5721590446532	32.0163637688357	31.86690463648	32.1717412380368	32.310838508951	31.5654340436476	31.8226858027425	31.56418165118	tr|A8AWY8|A8AWY8_STRGC Glucose-1-phosphate thymidylyltransferase OS=Streptococcus gordonii (strain Challis / ATCC 35105 / BCRC 15272 / CH1 / DL1 / V288) OX=467705 GN=rfbA-1 PE=3 SV=1
dTDP-4-keto-6-deoxyglucose-3,5-epimerase {ECO:0000313|EMBL:ABV10397.1};	rmlC	A8AWY9	A8AWY9	30.9030574393759	31.4080212406136	31.4546871676371	31.6990582267403	31.2484278714433	31.1066918496951	30.8873562966219	31.207883607698	31.1509334508797	31.5616801507433	31.0690025457039	31.5626447242175	tr|A8AWY9|A8AWY9_STRGC dTDP-4-keto-6-deoxyglucose-3,5-epimerase OS=Streptococcus gordonii (strain Challis / ATCC 35105 / BCRC 15272 / CH1 / DL1 / V288) OX=467705 GN=rmlC PE=4 SV=1
dTDP-glucose 4,6-dehydratase {ECO:0000256|ARBA:ARBA00011990, ECO:0000256|RuleBase:RU004473};	rfbB-1	A8AWZ0	A8AWZ0	31.928578212731	31.7541874888421	31.4587549929226	31.6638723661852	31.1208124572428	31.0872760218543	31.556575754546	31.3313452040654	31.8895512163125	31.2108822783227	31.5255925603304	31.8192045887199	tr|A8AWZ0|A8AWZ0_STRGC dTDP-glucose 4,6-dehydratase OS=Streptococcus gordonii (strain Challis / ATCC 35105 / BCRC 15272 / CH1 / DL1 / V288) OX=467705 GN=rfbB-1 PE=3 SV=1
UDP-glucose 4-epimerase {ECO:0000256|ARBA:ARBA00018569, ECO:0000256|RuleBase:RU366046};	galE-1	A8AWZ1	A8AWZ1	32.8161752921888	33.1946059158835	32.5681280118479	33.0253906083114	32.6406326373654	32.8918439242533	32.7040270391659	33.2238975418283	33.1252584767622	33.1368820635875	32.9303251080646	33.434732183624	tr|A8AWZ1|A8AWZ1_STRGC UDP-glucose 4-epimerase OS=Streptococcus gordonii (strain Challis / ATCC 35105 / BCRC 15272 / CH1 / DL1 / V288) OX=467705 GN=galE-1 PE=3 SV=1
Glycosyltransferase involved in cell wall biogenesis {ECO:0000313|EMBL:ABV09226.1};	unknown	A8AWZ2	A8AWZ2	28.4992996540337	28.3444962738355	28.4660322848251	28.4114759854288	28.586178457816	28.3799942646733	28.4627363718071	28.453212899036	28.1164103162242	28.5424047014367	28.3542202250487	28.0262313162883	tr|A8AWZ2|A8AWZ2_STRGC Glycosyltransferase involved in cell wall biogenesis OS=Streptococcus gordonii (strain Challis / ATCC 35105 / BCRC 15272 / CH1 / DL1 / V288) OX=467705 GN=SGO_1013 PE=4 SV=1
Putative glycosyltransferase {ECO:0000313|EMBL:ABV11068.1};	unknown	A8AWZ5	A8AWZ5	27.7855914664837	27.4955119103194	26.6981167860952	27.4312017149688	27.450990909242	27.5917097128131	27.5412761188092	27.7936912727259	27.7204784054141	28.208121546668	28.3005143846242	27.7875785281493	tr|A8AWZ5|A8AWZ5_STRGC Putative glycosyltransferase OS=Streptococcus gordonii (strain Challis / ATCC 35105 / BCRC 15272 / CH1 / DL1 / V288) OX=467705 GN=SGO_1016 PE=4 SV=1
Membrane protein, putative {ECO:0000313|EMBL:ABV09688.1};	unknown	A8AWZ6	A8AWZ6	27.2649654048685	26.8023671579083	28.0695732032375	26.9751128334981	27.7194708524016	27.7120848889144	27.2612250209112	27.4396117399218	27.007619820545	27.5004528629661	27.3102078467935	27.4352949487568	tr|A8AWZ6|A8AWZ6_STRGC Membrane protein, putative OS=Streptococcus gordonii (strain Challis / ATCC 35105 / BCRC 15272 / CH1 / DL1 / V288) OX=467705 GN=SGO_1017 PE=4 SV=1
Membrane protein, putative {ECO:0000313|EMBL:ABV09936.1};	unknown	A8AWZ7	A8AWZ7	25.7735000175019	26.1706597403635	25.6097823982764	26.2598247304224	27.8660984948661	25.6447865954521	25.9879472388876	29.6631542740016	30.1167478614967	25.6857682027682	25.4265448899056	31.0947495115406	tr|A8AWZ7|A8AWZ7_STRGC Membrane protein, putative OS=Streptococcus gordonii (strain Challis / ATCC 35105 / BCRC 15272 / CH1 / DL1 / V288) OX=467705 GN=SGO_1018 PE=4 SV=1
Glycosyl transferase {ECO:0000313|EMBL:ABV09934.1};	unknown	A8AWZ8	A8AWZ8	28.3058551895009	28.3170462233553	28.0429546971193	28.3684540206762	27.7193617256187	28.461602311088	28.2301750752071	28.4136181607573	28.1707585334081	29.0081181214228	28.0827120359752	28.3211072606989	tr|A8AWZ8|A8AWZ8_STRGC Glycosyl transferase OS=Streptococcus gordonii (strain Challis / ATCC 35105 / BCRC 15272 / CH1 / DL1 / V288) OX=467705 GN=SGO_1019 PE=4 SV=1
dTDP-4-dehydrorhamnose reductase {ECO:0000256|RuleBase:RU364082};	rfbD	A8AWZ9	A8AWZ9	31.2513100301526	31.4342889720349	31.9573964343592	32.0452780708242	31.6245561505916	31.936992297712	31.5259504843142	32.0830820802724	31.5282831519313	31.9754052666323	31.6878257054172	31.5017053194602	tr|A8AWZ9|A8AWZ9_STRGC dTDP-4-dehydrorhamnose reductase OS=Streptococcus gordonii (strain Challis / ATCC 35105 / BCRC 15272 / CH1 / DL1 / V288) OX=467705 GN=rfbD PE=3 SV=1
Rhamnosyltransferase, putative {ECO:0000313|EMBL:ABV10825.1};	rgpA	A8AX00	A8AX00	25.5392888155275	26.2990904347818	24.4127688207357	26.2495656767085	26.5120360239269	23.8208989124712	26.4001781369271	27.1203813623943	26.3879091817141	27.236658177151	26.7483585014646	26.6967987863311	tr|A8AX00|A8AX00_STRGC Rhamnosyltransferase, putative OS=Streptococcus gordonii (strain Challis / ATCC 35105 / BCRC 15272 / CH1 / DL1 / V288) OX=467705 GN=rgpA PE=4 SV=1
Rhamnosyltransferase {ECO:0000313|EMBL:ABV10203.1};	unknown	A8AX01	A8AX01	27.5278190637543	27.1420597534659	27.7129748568304	28.1277082449664	27.3541197882066	26.9680940626464	27.3219955464111	27.2421029355566	27.2571894532153	27.7715859677238	27.8601635646392	27.5208511873544	tr|A8AX01|A8AX01_STRGC Rhamnosyltransferase OS=Streptococcus gordonii (strain Challis / ATCC 35105 / BCRC 15272 / CH1 / DL1 / V288) OX=467705 GN=SGO_1022 PE=4 SV=1
Transport permease protein {ECO:0000256|RuleBase:RU361157};	unknown	A8AX02	A8AX02	28.1186630078536	27.6525250508828	27.6945301027821	28.0992217359464	27.5305999010825	28.1123430026721	27.8696262973437	27.9175204049033	27.8898533207054	28.0586233492106	27.968893138265	28.1072774285436	tr|A8AX02|A8AX02_STRGC Transport permease protein OS=Streptococcus gordonii (strain Challis / ATCC 35105 / BCRC 15272 / CH1 / DL1 / V288) OX=467705 GN=SGO_1023 PE=3 SV=1
Putative polysaccharide ABC transporter {ECO:0000313|EMBL:ABV09839.1};	unknown	A8AX03	A8AX03	29.2768460426999	29.22299761686	29.2302321932505	29.4825937626652	29.1877279408217	29.1446742450606	29.1895479261453	29.1478244195499	29.2045288368672	29.844931058183	29.3955216086137	29.828456002188	tr|A8AX03|A8AX03_STRGC Putative polysaccharide ABC transporter OS=Streptococcus gordonii (strain Challis / ATCC 35105 / BCRC 15272 / CH1 / DL1 / V288) OX=467705 GN=SGO_1024 PE=4 SV=1
Glycosyltransferase {ECO:0000313|EMBL:ABV09362.1};	rgp	A8AX04	A8AX04	28.1274453062189	28.8791324148643	28.9531711515618	28.2290292547401	28.6436226558608	28.2229288868093	28.139734403865	29.1408833110242	29.0215745851363	28.69611883896	28.746671140223	28.9566312212578	tr|A8AX04|A8AX04_STRGC Glycosyltransferase OS=Streptococcus gordonii (strain Challis / ATCC 35105 / BCRC 15272 / CH1 / DL1 / V288) OX=467705 GN=rgp PE=4 SV=1
Rhamnosyltransferase {ECO:0000313|EMBL:ABV11006.1};	unknown	A8AX05	A8AX05	29.947508155471	29.7826530978484	30.2068973585037	29.9420368829033	29.8950063252166	29.9578627549464	29.7733686998386	29.8284942478297	29.9510704469011	30.0846745054242	30.3927271510955	29.969918974131	tr|A8AX05|A8AX05_STRGC Rhamnosyltransferase OS=Streptococcus gordonii (strain Challis / ATCC 35105 / BCRC 15272 / CH1 / DL1 / V288) OX=467705 GN=SGO_1026 PE=4 SV=1
Membrane protein, putative {ECO:0000313|EMBL:ABV10541.1};	unknown	A8AX06	A8AX06	27.9395640922801	27.9454913054834	26.9039425510926	27.7510679115449	28.2438300636686	27.1355063283598	27.7748583390883	27.7518419291702	27.9989981602029	28.3060338686972	28.314785536621	28.5040617253721	tr|A8AX06|A8AX06_STRGC Membrane protein, putative OS=Streptococcus gordonii (strain Challis / ATCC 35105 / BCRC 15272 / CH1 / DL1 / V288) OX=467705 GN=SGO_1027 PE=4 SV=1
Uncharacterized protein {ECO:0000313|EMBL:ABV09630.1};	unknown	A8AX07	A8AX07	27.8611039399843	27.0662544510808	27.5494701060597	27.54140826066	27.8385052354749	27.6213098397028	27.8999705016765	27.2995322335303	27.5417858220274	27.5291297223825	27.6214815006632	27.2539235605923	tr|A8AX07|A8AX07_STRGC Uncharacterized protein OS=Streptococcus gordonii (strain Challis / ATCC 35105 / BCRC 15272 / CH1 / DL1 / V288) OX=467705 GN=SGO_1028 PE=4 SV=1
Uncharacterized protein {ECO:0000313|EMBL:ABV10264.1};	unknown	A8AX09	A8AX09	30.0719202401739	30.2036457535032	30.6353370187891	30.3788080577074	30.3864008935398	30.2529059844921	30.3489368963022	30.4224600107426	30.1498859970817	30.0467574181204	30.3224055794302	30.1514357100562	tr|A8AX09|A8AX09_STRGC Uncharacterized protein OS=Streptococcus gordonii (strain Challis / ATCC 35105 / BCRC 15272 / CH1 / DL1 / V288) OX=467705 GN=SGO_1030 PE=4 SV=1
Cytidylate kinase {ECO:0000255|HAMAP-Rule:MF_00238};	cmk	A8AX10	A8AX10	29.0350662415877	29.519691787122	28.8935434420576	29.3155739876596	29.1363996247541	29.4419903531838	29.195415163514	29.7040821939792	29.5508369733846	29.6600107860684	29.4848668991975	29.7436350562042	sp|A8AX10|KCY_STRGC Cytidylate kinase OS=Streptococcus gordonii (strain Challis / ATCC 35105 / BCRC 15272 / CH1 / DL1 / V288) OX=467705 GN=cmk PE=3 SV=1
Translation initiation factor IF-3 {ECO:0000256|HAMAP-Rule:MF_00080, ECO:0000256|RuleBase:RU000646};	infC	A8AX11	A8AX11	31.2311946918099	31.8668149526647	31.5091504522097	31.208388910199	31.803179378871	31.4639153219894	31.4252421209182	31.6760943213018	31.5096804963036	32.0610788183415	32.356678845844	32.3202432907387	tr|A8AX11|A8AX11_STRGC Translation initiation factor IF-3 OS=Streptococcus gordonii (strain Challis / ATCC 35105 / BCRC 15272 / CH1 / DL1 / V288) OX=467705 GN=infC PE=3 SV=1
50S ribosomal protein L35 {ECO:0000255|HAMAP-Rule:MF_00514};	rpmI	A8AX12	A8AX12	31.2345263013773	30.9253068020336	32.0729138185981	31.7210346424761	31.7707846442442	31.4517114908017	31.3213044751911	31.6346275119412	31.222651521419	31.5465874846415	31.9106198154345	30.4988080579439	sp|A8AX12|RL35_STRGC 50S ribosomal protein L35 OS=Streptococcus gordonii (strain Challis / ATCC 35105 / BCRC 15272 / CH1 / DL1 / V288) OX=467705 GN=rpmI PE=3 SV=1
50S ribosomal protein L20 {ECO:0000255|HAMAP-Rule:MF_00382};	rplT	A8AX13	A8AX13	33.9015390333465	33.9156421853636	34.08488597435	34.3015903341373	34.1571396468682	34.2701805495346	33.9711835625004	34.2175501236709	33.980822804449	34.6547942613931	34.165868135099	34.0501098481573	sp|A8AX13|RL20_STRGC 50S ribosomal protein L20 OS=Streptococcus gordonii (strain Challis / ATCC 35105 / BCRC 15272 / CH1 / DL1 / V288) OX=467705 GN=rplT PE=3 SV=1
Lactoylglutathione lyase {ECO:0000313|EMBL:ABV10724.1};	gloA	A8AX14	A8AX14	32.1306258363641	32.1313528926543	31.9325603598722	32.3354285564581	31.7283544986154	31.98991656953	31.8929845222276	32.396746133038	32.07137014481	31.4655366482614	31.6222667953537	31.5909917705181	tr|A8AX14|A8AX14_STRGC Lactoylglutathione lyase OS=Streptococcus gordonii (strain Challis / ATCC 35105 / BCRC 15272 / CH1 / DL1 / V288) OX=467705 GN=gloA PE=4 SV=1
Amino acid ABC transporter, ATP-binding protein SP1242 {ECO:0000313|EMBL:ABV10342.1};	unknown	A8AX15	A8AX15	30.7800006063341	30.9093536032521	30.977930329125	30.8014525219604	31.3974533001129	31.0069189137642	31.1102353031178	31.1270631435871	31.0948745771008	30.3167930396476	30.5074961463216	30.5115027529805	tr|A8AX15|A8AX15_STRGC Amino acid ABC transporter, ATP-binding protein SP1242 OS=Streptococcus gordonii (strain Challis / ATCC 35105 / BCRC 15272 / CH1 / DL1 / V288) OX=467705 GN=SGO_1036 PE=4 SV=1
Glutamine ABC transporter permease and substrate binding protein {ECO:0000313|EMBL:ABV09697.1};	unknown	A8AX16	A8AX16	31.1284131280638	30.5911681643574	31.4928099354941	30.7752224784505	31.6191563438285	31.395329297001	31.3029155122773	31.0516055051335	30.8800682793807	30.3795801388206	30.7389684900157	30.4381353669771	tr|A8AX16|A8AX16_STRGC Glutamine ABC transporter permease and substrate binding protein OS=Streptococcus gordonii (strain Challis / ATCC 35105 / BCRC 15272 / CH1 / DL1 / V288) OX=467705 GN=SGO_1037 PE=3 SV=1
UvrABC system protein B {ECO:0000255|HAMAP-Rule:MF_00204};	uvrB	A8AX17	A8AX17	28.4457811868193	28.6232479352732	29.1385408424057	28.7446374103435	28.1377981347215	28.9261647882811	28.5300615650157	29.0213010000269	28.7305488914578	29.0959882323765	29.3049882377741	29.2014461834524	sp|A8AX17|UVRB_STRGC UvrABC system protein B OS=Streptococcus gordonii (strain Challis / ATCC 35105 / BCRC 15272 / CH1 / DL1 / V288) OX=467705 GN=uvrB PE=3 SV=1
Uncharacterized protein {ECO:0000313|EMBL:ABV10930.1};	unknown	A8AX18	A8AX18	NA	23.9062672960354	NA	23.9505851682699	NA	22.6605473216366	25.0556502330808	22.6260151968868	22.0092007035853	23.2286053330034	24.3126797563214	24.696292996714	tr|A8AX18|A8AX18_STRGC Uncharacterized protein OS=Streptococcus gordonii (strain Challis / ATCC 35105 / BCRC 15272 / CH1 / DL1 / V288) OX=467705 GN=SGO_1039 PE=4 SV=1
Acetyltransferase, GNAT family {ECO:0000313|EMBL:ABV10466.1};	unknown	A8AX19	A8AX19	26.480678175748	25.709579685407	26.5226736373062	26.0546037433944	24.5584047955383	26.0775504913177	25.5073914065575	26.6342606998049	26.6940481506288	25.6978282477243	25.9924567640362	25.5887926621142	tr|A8AX19|A8AX19_STRGC Acetyltransferase, GNAT family OS=Streptococcus gordonii (strain Challis / ATCC 35105 / BCRC 15272 / CH1 / DL1 / V288) OX=467705 GN=SGO_1040 PE=4 SV=1
Uncharacterized protein {ECO:0000313|EMBL:ABV09994.1};	unknown	A8AX20	A8AX20	27.2762048648878	26.3457264510608	26.7321077240608	27.290307751934	27.9520367591312	26.7937190627773	25.7622855144199	26.5301082159665	27.0313637500362	27.087989643423	27.2912235987647	26.6285739553109	tr|A8AX20|A8AX20_STRGC Uncharacterized protein OS=Streptococcus gordonii (strain Challis / ATCC 35105 / BCRC 15272 / CH1 / DL1 / V288) OX=467705 GN=SGO_1041 PE=4 SV=1
MutT/nudix family protein {ECO:0000313|EMBL:ABV09264.1};	unknown	A8AX23	A8AX23	NA	23.6631400949838	23.9332614727702	25.5892662432517	NA	NA	NA	NA	24.0175586800451	NA	NA	NA	tr|A8AX23|A8AX23_STRGC MutT/nudix family protein OS=Streptococcus gordonii (strain Challis / ATCC 35105 / BCRC 15272 / CH1 / DL1 / V288) OX=467705 GN=SGO_1044 PE=3 SV=1
Transcription regulator BH1216 {ECO:0000313|EMBL:ABV10894.1};	unknown	A8AX24	A8AX24	27.4872513050487	27.5611291305815	27.6474635241074	28.651958301089	28.2140899406329	28.3659800673124	27.8338928895028	27.9322271975283	27.3551839389286	27.7159397147312	27.5168101322576	28.1169852785086	tr|A8AX24|A8AX24_STRGC Transcription regulator BH1216 OS=Streptococcus gordonii (strain Challis / ATCC 35105 / BCRC 15272 / CH1 / DL1 / V288) OX=467705 GN=SGO_1045 PE=4 SV=1
Uncharacterized protein {ECO:0000313|EMBL:ABV09590.1};	unknown	A8AX26	A8AX26	28.9546383240179	29.1333810426552	28.765368480036	28.8056899630135	28.3607731612791	28.9607605228761	28.8333910176987	28.9329866314451	28.8712525479131	29.4522024439839	29.2481645610665	29.2791013081707	tr|A8AX26|A8AX26_STRGC Uncharacterized protein OS=Streptococcus gordonii (strain Challis / ATCC 35105 / BCRC 15272 / CH1 / DL1 / V288) OX=467705 GN=SGO_1047 PE=4 SV=1
Hydrolase, alpha/beta hydrolase fold family {ECO:0000313|EMBL:ABV10050.1};	unknown	A8AX27	A8AX27	NA	NA	NA	NA	24.9689834550877	23.98014284122	26.1577004732114	21.9578112568551	23.7262284721747	25.6393638502654	25.3837704451689	25.2822614491655	tr|A8AX27|A8AX27_STRGC Hydrolase, alpha/beta hydrolase fold family OS=Streptococcus gordonii (strain Challis / ATCC 35105 / BCRC 15272 / CH1 / DL1 / V288) OX=467705 GN=SGO_1048 PE=4 SV=1
tRNA pseudouridine synthase B {ECO:0000255|HAMAP-Rule:MF_01080};	truB	A8AX28	A8AX28	27.3158463734155	27.6592435427779	28.479269164106	27.9471848648332	28.2585538901365	28.0292861465511	28.1461781180448	28.4329172785655	27.4739728499948	28.4095989415099	28.538152074465	27.9307864514823	sp|A8AX28|TRUB_STRGC tRNA pseudouridine synthase B OS=Streptococcus gordonii (strain Challis / ATCC 35105 / BCRC 15272 / CH1 / DL1 / V288) OX=467705 GN=truB PE=3 SV=1
Riboflavin biosynthesis protein {ECO:0000256|PIRNR:PIRNR004491};	ribF	A8AX29	A8AX29	28.6136868386967	28.7240728262221	28.7410837101244	29.1516880260423	28.8026560172103	28.7993996576444	28.5111646364841	28.9211479324043	28.7864873437184	29.0268738926112	28.8915641368039	29.0443574549875	tr|A8AX29|A8AX29_STRGC Riboflavin biosynthesis protein OS=Streptococcus gordonii (strain Challis / ATCC 35105 / BCRC 15272 / CH1 / DL1 / V288) OX=467705 GN=ribF PE=3 SV=1
Regulatory protein Spx {ECO:0000256|HAMAP-Rule:MF_01132};	spxA	A8AX30	A8AX30	28.7432264975801	29.8465089402978	28.3872592489303	28.5936878572016	28.5650026988291	28.4196858026202	28.0213109965366	28.65042204963	29.6104528974555	29.1489251204406	27.9603103880104	29.4483357062752	tr|A8AX30|A8AX30_STRGC Regulatory protein Spx OS=Streptococcus gordonii (strain Challis / ATCC 35105 / BCRC 15272 / CH1 / DL1 / V288) OX=467705 GN=spxA PE=3 SV=1
UPF0223 protein SGO_1052 {ECO:0000255|HAMAP-Rule:MF_01041};	unknown	A8AX31	A8AX31	26.9836642115113	27.3759289180317	27.8119621939115	26.8551421589651	27.2266696560753	27.3797136792088	27.070890123506	26.7416337448945	26.97025532908	27.4341355463114	27.2005172530307	27.243694540658	sp|A8AX31|Y1052_STRGC UPF0223 protein SGO_1052 OS=Streptococcus gordonii (strain Challis / ATCC 35105 / BCRC 15272 / CH1 / DL1 / V288) OX=467705 GN=SGO_1052 PE=3 SV=1
Inositol monophosphatase family protein {ECO:0000313|EMBL:ABV09345.1};	app	A8AX32	A8AX32	27.7921522810678	27.4972812194489	27.9413763620492	27.8226573558384	27.4822609397134	27.4869131741138	27.6124465701796	27.3495740688205	27.6586870360019	27.3954693955482	27.0492583666917	27.3362791344351	tr|A8AX32|A8AX32_STRGC Inositol monophosphatase family protein OS=Streptococcus gordonii (strain Challis / ATCC 35105 / BCRC 15272 / CH1 / DL1 / V288) OX=467705 GN=app PE=4 SV=1
NOL1/NOP2/sun family protein {ECO:0000313|EMBL:ABV09836.1};	unknown	A8AX33	A8AX33	27.9263712566044	26.898466289861	27.1283789321938	26.9542524319121	27.2634562579904	26.592648114418	27.3128735053411	26.899489714681	26.8571329613443	27.4497192714293	26.5817107692296	27.1197994652784	tr|A8AX33|A8AX33_STRGC NOL1/NOP2/sun family protein OS=Streptococcus gordonii (strain Challis / ATCC 35105 / BCRC 15272 / CH1 / DL1 / V288) OX=467705 GN=SGO_1054 PE=3 SV=1
Phosphate-binding protein {ECO:0000256|RuleBase:RU367119};	unknown	A8AX34	A8AX34	28.5746788214475	29.0436301475681	29.1764620269266	29.0155017015441	28.8911584775866	28.7527095013583	28.8116144859696	29.4381922207837	29.6540556379184	29.5844240545442	29.6727890436649	29.4249669909568	tr|A8AX34|A8AX34_STRGC Phosphate-binding protein OS=Streptococcus gordonii (strain Challis / ATCC 35105 / BCRC 15272 / CH1 / DL1 / V288) OX=467705 GN=SGO_1055 PE=3 SV=1
Phosphate transport system permease protein {ECO:0000256|RuleBase:RU363054};	pstC	A8AX35	A8AX35	NA	25.2290289067829	25.5485488465801	25.8302893200602	26.3652266125408	NA	NA	NA	26.3117181169359	NA	NA	26.192425394142	tr|A8AX35|A8AX35_STRGC Phosphate transport system permease protein OS=Streptococcus gordonii (strain Challis / ATCC 35105 / BCRC 15272 / CH1 / DL1 / V288) OX=467705 GN=pstC PE=3 SV=1
Phosphate import ATP-binding protein PstB {ECO:0000256|HAMAP-Rule:MF_01702};	pstB	A8AX37	A8AX37	29.0346434510299	28.5005833702163	28.8725512469222	29.1140220483672	28.9840268657693	28.5216415351394	29.0418939355503	28.8826459787923	28.8492639916507	29.0015265763114	29.4338076805571	29.523600125784	tr|A8AX37|A8AX37_STRGC Phosphate import ATP-binding protein PstB OS=Streptococcus gordonii (strain Challis / ATCC 35105 / BCRC 15272 / CH1 / DL1 / V288) OX=467705 GN=pstB PE=3 SV=1
Phosphate import ATP-binding protein PstB {ECO:0000256|HAMAP-Rule:MF_01702};	pstB	A8AX38	A8AX38	28.5200113881146	28.9680285889145	28.5361235719307	28.5248075960994	27.8997928612158	29.0924420628573	28.3982503895068	29.0612944305153	29.418490369299	28.9594302905413	29.4443595241584	29.1402536753544	tr|A8AX38|A8AX38_STRGC Phosphate import ATP-binding protein PstB OS=Streptococcus gordonii (strain Challis / ATCC 35105 / BCRC 15272 / CH1 / DL1 / V288) OX=467705 GN=pstB PE=3 SV=1
Phosphate-specific transport system accessory protein PhoU {ECO:0000256|PIRNR:PIRNR003107};	unknown	A8AX39	A8AX39	30.8861304246869	31.0690576330293	30.8595428944374	30.9193396694527	30.9321254226307	30.7196229423604	30.9238672792474	30.9518834819041	31.0843012734161	31.516421000194	31.114962582957	31.258628835937	tr|A8AX39|A8AX39_STRGC Phosphate-specific transport system accessory protein PhoU OS=Streptococcus gordonii (strain Challis / ATCC 35105 / BCRC 15272 / CH1 / DL1 / V288) OX=467705 GN=SGO_1060 PE=3 SV=1
Uncharacterized protein {ECO:0000313|EMBL:ABV10704.1};	unknown	A8AX40	A8AX40	NA	21.563726905181	NA	23.8528636984068	29.8304857888623	23.6791861913244	NA	22.2498746894372	22.4112042724365	22.6635718472696	22.5255688569919	23.536041374892	tr|A8AX40|A8AX40_STRGC Uncharacterized protein OS=Streptococcus gordonii (strain Challis / ATCC 35105 / BCRC 15272 / CH1 / DL1 / V288) OX=467705 GN=SGO_1061 PE=4 SV=1
Uncharacterized protein {ECO:0000313|EMBL:ABV09757.1};	unknown	A8AX42	A8AX42	23.763702845984	23.9325572424206	24.5088465325117	23.8760876816745	23.7572532045596	23.8622257067237	24.0794934047981	23.9514191721279	23.4632236331706	23.8507079450577	24.1682990048142	23.552712905727	tr|A8AX42|A8AX42_STRGC Uncharacterized protein OS=Streptococcus gordonii (strain Challis / ATCC 35105 / BCRC 15272 / CH1 / DL1 / V288) OX=467705 GN=SGO_1063 PE=4 SV=1
Uncharacterized protein {ECO:0000313|EMBL:ABV10940.1};	unknown	A8AX44	A8AX44	28.1202861641749	29.2383295924412	28.0768630134547	28.5345489926216	29.1091971396753	28.2493206269014	28.8766043451657	28.4875133645103	27.7459020899405	28.9589655610785	28.589356243251	28.8181491429309	tr|A8AX44|A8AX44_STRGC Uncharacterized protein OS=Streptococcus gordonii (strain Challis / ATCC 35105 / BCRC 15272 / CH1 / DL1 / V288) OX=467705 GN=SGO_1065 PE=4 SV=1
Uncharacterized protein {ECO:0000313|EMBL:ABV11149.1};	unknown	A8AX45	A8AX45	30.2255450638797	30.046320792335	30.2895547729626	29.8997502837479	30.2348225729704	30.0480287991765	30.2692663308229	30.1755140776023	30.1811171077584	30.5240549180607	29.9286318124472	30.3149369529439	tr|A8AX45|A8AX45_STRGC Uncharacterized protein OS=Streptococcus gordonii (strain Challis / ATCC 35105 / BCRC 15272 / CH1 / DL1 / V288) OX=467705 GN=SGO_1066 PE=4 SV=1
Uncharacterized protein {ECO:0000313|EMBL:ABV09746.1};	unknown	A8AX46	A8AX46	26.9465449659902	26.6914909314192	29.0888505844928	25.5546992241695	26.014963977245	26.2041101906268	25.6462613974787	25.4606905688731	26.211271399018	26.6675215686621	25.6651300274365	26.8171392107166	tr|A8AX46|A8AX46_STRGC Uncharacterized protein OS=Streptococcus gordonii (strain Challis / ATCC 35105 / BCRC 15272 / CH1 / DL1 / V288) OX=467705 GN=SGO_1067 PE=4 SV=1
Uncharacterized protein {ECO:0000313|EMBL:ABV09194.1};	unknown	A8AX47	A8AX47	NA	23.0189210347573	NA	NA	NA	22.2207172773641	NA	NA	23.5843915640222	NA	NA	25.1602481698702	tr|A8AX47|A8AX47_STRGC Uncharacterized protein OS=Streptococcus gordonii (strain Challis / ATCC 35105 / BCRC 15272 / CH1 / DL1 / V288) OX=467705 GN=SGO_1068 PE=4 SV=1
Aminopeptidase {ECO:0000256|RuleBase:RU364040};	unknown	A8AX48	A8AX48	33.5268750209542	33.4851270179605	33.6274185576754	33.4654989366883	33.5181844432846	33.5456921834757	33.4594425498759	33.6698018316726	33.7213481259009	33.3997991560222	33.2863783353278	33.5487306067067	tr|A8AX48|A8AX48_STRGC Aminopeptidase OS=Streptococcus gordonii (strain Challis / ATCC 35105 / BCRC 15272 / CH1 / DL1 / V288) OX=467705 GN=SGO_1069 PE=3 SV=1
Biotin transporter {ECO:0000256|PIRNR:PIRNR016661};	bioY-2	A8AX49	A8AX49	23.7507918315625	22.9046854649575	23.6812260359857	23.7827887804257	23.3891085908633	23.7271409788363	23.3234619100317	23.2747321081801	23.9869618782001	23.3702786740616	23.6301176327102	23.6902578223628	tr|A8AX49|A8AX49_STRGC Biotin transporter OS=Streptococcus gordonii (strain Challis / ATCC 35105 / BCRC 15272 / CH1 / DL1 / V288) OX=467705 GN=bioY-2 PE=3 SV=1
Uncharacterized protein {ECO:0000313|EMBL:ABV09843.1};	unknown	A8AX50	A8AX50	25.8216502761955	24.4864445699219	NA	25.0262112531701	23.9416346421254	24.7898125103204	25.2649360477574	25.8928955302135	24.765180879029	23.9570672937376	25.4181722637695	23.7488006918648	tr|A8AX50|A8AX50_STRGC Uncharacterized protein OS=Streptococcus gordonii (strain Challis / ATCC 35105 / BCRC 15272 / CH1 / DL1 / V288) OX=467705 GN=SGO_1071 PE=4 SV=1
Transcriptional regulatory protein CiaR {ECO:0000313|EMBL:ABV09622.1};	ciaR	A8AX51	A8AX51	30.5995454063752	30.0374385056149	29.7386785405378	30.7390913448868	30.2831717295298	30.0526547377357	30.1760521719189	30.351988988833	29.7384839606778	29.860557872295	30.1015770238138	30.1126778024446	tr|A8AX51|A8AX51_STRGC Transcriptional regulatory protein CiaR OS=Streptococcus gordonii (strain Challis / ATCC 35105 / BCRC 15272 / CH1 / DL1 / V288) OX=467705 GN=ciaR PE=4 SV=1
Histidine kinase {ECO:0000256|ARBA:ARBA00012438};	unknown	A8AX52	A8AX52	28.6448506113882	28.2848066864802	28.309052817951	29.0312259526434	28.6695572713654	28.3715028966299	28.3918175607432	28.7896496036832	28.6072496211864	28.2663335237457	28.5149263762086	28.443391144945	tr|A8AX52|A8AX52_STRGC Histidine kinase OS=Streptococcus gordonii (strain Challis / ATCC 35105 / BCRC 15272 / CH1 / DL1 / V288) OX=467705 GN=SGO_1073 PE=4 SV=1
Alpha-amylase {ECO:0000313|EMBL:ABV10115.1};	unknown	A8AX54	A8AX54	27.098178526465	27.1226041945022	27.7650527113832	27.4833702248036	27.8568493680267	27.8071249393547	27.4290702099604	27.7349784931449	27.4006891133136	26.9383946055472	26.7283084352088	27.1265572392778	tr|A8AX54|A8AX54_STRGC Alpha-amylase OS=Streptococcus gordonii (strain Challis / ATCC 35105 / BCRC 15272 / CH1 / DL1 / V288) OX=467705 GN=SGO_1075 PE=3 SV=1
30S ribosomal protein S20 {ECO:0000256|HAMAP-Rule:MF_00500};	rpsT	A8AX55	A8AX55	33.0222425933198	33.0123994838848	33.8300819439968	32.3219685236735	33.5085466246787	33.1333025817599	33.5618050730962	32.6207394198899	32.2126647598342	34.2066540494333	34.1877510386081	34.0073518077129	tr|A8AX55|A8AX55_STRGC 30S ribosomal protein S20 OS=Streptococcus gordonii (strain Challis / ATCC 35105 / BCRC 15272 / CH1 / DL1 / V288) OX=467705 GN=rpsT PE=3 SV=1
Pantothenate kinase {ECO:0000255|HAMAP-Rule:MF_00215};	coaA	A8AX56	A8AX56	27.6491576440125	28.3817353981392	27.60028409358	28.1068898818222	27.8395718629658	27.5536581981297	28.3826748507376	28.3371094851884	27.7348224258862	28.7478948679548	28.5682828624211	28.8779705993236	sp|A8AX56|COAA_STRGC Pantothenate kinase OS=Streptococcus gordonii (strain Challis / ATCC 35105 / BCRC 15272 / CH1 / DL1 / V288) OX=467705 GN=coaA PE=3 SV=1
Methyltransferase domain protein {ECO:0000313|EMBL:ABV09559.1};	unknown	A8AX57	A8AX57	25.7195539765602	25.9123429754886	25.1891269539358	26.2670803538876	25.6443061468673	24.8345540202632	25.3331059207047	26.3655440871895	24.6277027049169	26.1795329763776	26.1280260547502	25.7737846704035	tr|A8AX57|A8AX57_STRGC Methyltransferase domain protein OS=Streptococcus gordonii (strain Challis / ATCC 35105 / BCRC 15272 / CH1 / DL1 / V288) OX=467705 GN=SGO_1078 PE=4 SV=1
Pyrimidine-nucleoside phosphorylase {ECO:0000256|ARBA:ARBA00014680};	pdp	A8AX58	A8AX58	30.6216630031471	30.3523233247517	30.5812677978056	30.6706496996028	30.8322375497395	30.6639997299405	30.7939889479893	30.4180232155104	30.1189221716573	30.5438099764276	30.6617604900509	30.2658564874786	tr|A8AX58|A8AX58_STRGC Pyrimidine-nucleoside phosphorylase OS=Streptococcus gordonii (strain Challis / ATCC 35105 / BCRC 15272 / CH1 / DL1 / V288) OX=467705 GN=pdp PE=3 SV=1
Deoxyribose-phosphate aldolase {ECO:0000255|HAMAP-Rule:MF_00114};	deoC	A8AX59	A8AX59	31.6220286037496	31.4328549816924	31.6752355102497	31.5949893099	31.5454267339063	31.634451087861	31.4223791016417	31.5770228386208	31.5850515458816	31.6764683767117	31.5705457115335	31.2781772413113	sp|A8AX59|DEOC_STRGC Deoxyribose-phosphate aldolase OS=Streptococcus gordonii (strain Challis / ATCC 35105 / BCRC 15272 / CH1 / DL1 / V288) OX=467705 GN=deoC PE=3 SV=1
Cytidine deaminase {ECO:0000256|RuleBase:RU364006};	cdd	A8AX60	A8AX60	28.1305291369808	28.971024225872	28.0568171864621	28.9682989218761	28.3996474444066	28.2906630033879	28.8513792426239	28.8155466292873	29.1989578896282	28.945102799997	28.3447352357059	29.2474841566464	tr|A8AX60|A8AX60_STRGC Cytidine deaminase OS=Streptococcus gordonii (strain Challis / ATCC 35105 / BCRC 15272 / CH1 / DL1 / V288) OX=467705 GN=cdd PE=3 SV=1
Lipoprotein {ECO:0000313|EMBL:ABV09569.1};	unknown	A8AX61	A8AX61	35.2024653446564	34.7749941788103	34.9304787680629	34.855119293997	34.9361454030581	34.7839343083553	34.9462011832222	34.7110813319955	34.8140591573932	35.2490455734684	35.258142748445	35.2001916951628	tr|A8AX61|A8AX61_STRGC Lipoprotein OS=Streptococcus gordonii (strain Challis / ATCC 35105 / BCRC 15272 / CH1 / DL1 / V288) OX=467705 GN=SGO_1082 PE=3 SV=1
Sugar ABC transporter, ATP-binding protein SP0846 {ECO:0000313|EMBL:ABV10287.1};	unknown	A8AX62	A8AX62	32.8682931438275	32.7509373188965	32.7028179106372	32.6050717836795	32.8334713081136	32.6170397999339	32.6826844930227	32.5512384067915	32.8797922796654	33.1592862714629	32.9612463092584	33.1708932255686	tr|A8AX62|A8AX62_STRGC Sugar ABC transporter, ATP-binding protein SP0846 OS=Streptococcus gordonii (strain Challis / ATCC 35105 / BCRC 15272 / CH1 / DL1 / V288) OX=467705 GN=SGO_1083 PE=4 SV=1
Sugar ABC transporter permease protein, putative {ECO:0000313|EMBL:ABV10782.1};	unknown	A8AX63	A8AX63	28.2095667267502	28.016088338248	29.5119590624968	28.2322045930605	29.4357718189983	29.375742308258	29.3286971349967	29.084604004817	29.4010311890415	30.0218936029909	30.1904050469193	28.5528372801172	tr|A8AX63|A8AX63_STRGC Sugar ABC transporter permease protein, putative OS=Streptococcus gordonii (strain Challis / ATCC 35105 / BCRC 15272 / CH1 / DL1 / V288) OX=467705 GN=SGO_1084 PE=4 SV=1
ABC transporter, permease protein {ECO:0000313|EMBL:ABV09257.1};	unknown	A8AX64	A8AX64	28.5028031673795	28.7984672346416	28.1490267259229	28.438443958063	28.8005994480973	26.5178725712715	28.0703985782155	28.2629869697053	29.6540839459913	28.1712535002667	28.2677270497067	28.6430934866764	tr|A8AX64|A8AX64_STRGC ABC transporter, permease protein OS=Streptococcus gordonii (strain Challis / ATCC 35105 / BCRC 15272 / CH1 / DL1 / V288) OX=467705 GN=SGO_1085 PE=4 SV=1
Acetyltransferase, GNAT family {ECO:0000313|EMBL:ABV09867.1};	unknown	A8AX65	A8AX65	23.8315124569216	23.4664474669422	24.1376786019575	22.8490662062386	23.2731474878635	23.6846713341656	23.0146462088939	23.5592135177766	23.57462882908	24.1593801853518	23.5220730487593	23.5304740302302	tr|A8AX65|A8AX65_STRGC Acetyltransferase, GNAT family OS=Streptococcus gordonii (strain Challis / ATCC 35105 / BCRC 15272 / CH1 / DL1 / V288) OX=467705 GN=SGO_1086 PE=4 SV=1
Transcription regulator, LysR family {ECO:0000313|EMBL:ABV09981.1};	unknown	A8AX67	A8AX67	29.1144284217176	28.9312011473111	29.430014158843	29.2814575193554	29.1763462198897	29.1462347485467	29.1463291995216	29.2340024052181	29.0903176434794	29.3356056392975	29.3610534472371	29.3343930043127	tr|A8AX67|A8AX67_STRGC Transcription regulator, LysR family OS=Streptococcus gordonii (strain Challis / ATCC 35105 / BCRC 15272 / CH1 / DL1 / V288) OX=467705 GN=SGO_1088 PE=3 SV=1
Pseudouridine synthase {ECO:0000256|RuleBase:RU362028};	unknown	A8AX69	A8AX69	27.7662309441931	27.2364695682767	27.8838974045565	27.550664375255	27.0476534259662	27.2405303019494	26.8879215508569	27.6517752810509	28.5812058476691	28.9159185834886	28.3938110280275	29.4419331433541	tr|A8AX69|A8AX69_STRGC Pseudouridine synthase OS=Streptococcus gordonii (strain Challis / ATCC 35105 / BCRC 15272 / CH1 / DL1 / V288) OX=467705 GN=SGO_1090 PE=3 SV=1
Uncharacterized protein {ECO:0000313|EMBL:ABV10775.1};	unknown	A8AX70	A8AX70	22.974304047722	23.2114933294073	23.6298847563489	NA	NA	NA	23.2074824549965	23.3899159222298	23.4064065746616	23.2645726611813	NA	23.8258713846151	tr|A8AX70|A8AX70_STRGC Uncharacterized protein OS=Streptococcus gordonii (strain Challis / ATCC 35105 / BCRC 15272 / CH1 / DL1 / V288) OX=467705 GN=SGO_1091 PE=3 SV=1
Imm43 domain-containing protein {ECO:0000259|Pfam:PF15570};	unknown	A8AX73	A8AX73	25.3956243321604	24.2350146316603	25.9414701185429	25.9873652095508	23.4092157784668	25.2070322996222	24.8082912294857	25.0109283717348	25.0482991902825	25.1100047067482	23.8058928075469	24.4701145041736	tr|A8AX73|A8AX73_STRGC Imm43 domain-containing protein OS=Streptococcus gordonii (strain Challis / ATCC 35105 / BCRC 15272 / CH1 / DL1 / V288) OX=467705 GN=SGO_1094 PE=4 SV=1
Uncharacterized protein {ECO:0000313|EMBL:ABV11062.1};	unknown	A8AX74	A8AX74	23.9729796220878	23.6721146681396	23.5868098718438	23.2710980503953	23.3125013754215	22.5533496436836	23.1437468117034	23.2275697679996	23.9748010697359	22.770588152985	22.39530554285	22.5490272242251	tr|A8AX74|A8AX74_STRGC Uncharacterized protein OS=Streptococcus gordonii (strain Challis / ATCC 35105 / BCRC 15272 / CH1 / DL1 / V288) OX=467705 GN=SGO_1095 PE=4 SV=1
Acetoin(diacetyl) reductase {ECO:0000256|ARBA:ARBA00022326};	butA	A8AX75	A8AX75	36.1076429745434	36.2237417268381	35.8953660741379	36.038657367345	36.3055312980807	36.2057741150846	36.3538691570644	36.3290404833917	36.1701450398789	35.2568816629853	35.3429658086502	35.3417916655424	tr|A8AX75|A8AX75_STRGC Acetoin(diacetyl) reductase OS=Streptococcus gordonii (strain Challis / ATCC 35105 / BCRC 15272 / CH1 / DL1 / V288) OX=467705 GN=butA PE=3 SV=1
Glutamate 5-kinase {ECO:0000255|HAMAP-Rule:MF_00456};	proB	A8AX76	A8AX76	28.994767196216	28.5146353251794	28.7861077630178	29.0575015701864	28.7274016715622	28.4539368940236	29.0018615020324	29.27218686148	28.4620000604379	28.5390703394019	28.3395826253268	28.1129369490536	sp|A8AX76|PROB_STRGC Glutamate 5-kinase OS=Streptococcus gordonii (strain Challis / ATCC 35105 / BCRC 15272 / CH1 / DL1 / V288) OX=467705 GN=proB PE=3 SV=1
Gamma-glutamyl phosphate reductase {ECO:0000255|HAMAP-Rule:MF_00412};	proA	A8AX77	A8AX77	31.04566902948	30.5846521444554	30.2003605471426	30.7913415672468	30.723526625725	30.9041321670989	30.9014571721057	30.8901847596525	30.9579857093587	30.1450303490704	30.6862405574387	30.2713174884914	sp|A8AX77|PROA_STRGC Gamma-glutamyl phosphate reductase OS=Streptococcus gordonii (strain Challis / ATCC 35105 / BCRC 15272 / CH1 / DL1 / V288) OX=467705 GN=proA PE=3 SV=1
Pyrroline-5-carboxylate reductase {ECO:0000256|HAMAP-Rule:MF_01925};	proC	A8AX78	A8AX78	28.6735362891894	28.2179775328826	28.0210660982974	28.0203626275258	27.8781138296847	27.9893030998627	28.2751795943044	28.2266081587151	27.9874640282203	27.6403075886857	28.0555164691849	27.7125603355919	tr|A8AX78|A8AX78_STRGC Pyrroline-5-carboxylate reductase OS=Streptococcus gordonii (strain Challis / ATCC 35105 / BCRC 15272 / CH1 / DL1 / V288) OX=467705 GN=proC PE=3 SV=1
Alkylphosphonate utilization operon protein PhnA {ECO:0000313|EMBL:ABV10630.1};	phnA	A8AX79	A8AX79	26.0277759880755	26.4102486232851	26.9434452076088	25.1502143512488	26.7528314617739	26.9661928448919	26.7187423150217	25.8657581835359	24.7158819913171	27.4573316337699	27.2970455432621	26.8023887699374	tr|A8AX79|A8AX79_STRGC Alkylphosphonate utilization operon protein PhnA OS=Streptococcus gordonii (strain Challis / ATCC 35105 / BCRC 15272 / CH1 / DL1 / V288) OX=467705 GN=phnA PE=3 SV=1
Carbamoyl-phosphate synthase small chain {ECO:0000256|HAMAP-Rule:MF_01209};	carA	A8AX82	A8AX82	29.6531189375533	30.1558610095169	30.1357929298862	30.0357597489997	30.0591478606758	29.9115405437538	29.5526061691555	30.5578049149283	29.4685635373881	28.5142243980322	29.6993745684371	28.1950555964468	tr|A8AX82|A8AX82_STRGC Carbamoyl-phosphate synthase small chain OS=Streptococcus gordonii (strain Challis / ATCC 35105 / BCRC 15272 / CH1 / DL1 / V288) OX=467705 GN=carA PE=3 SV=1
Carbamoyl-phosphate synthase large chain {ECO:0000255|HAMAP-Rule:MF_01210};	carB	A8AX83	A8AX83	32.3665518779926	31.9925399933618	31.8690199986261	32.3037791278289	31.7270154801898	32.0928491273549	32.0688962347997	32.3665571773968	32.0658041102107	30.2545838850176	31.4708754591485	31.3127049035282	sp|A8AX83|CARB_STRGC Carbamoyl-phosphate synthase large chain OS=Streptococcus gordonii (strain Challis / ATCC 35105 / BCRC 15272 / CH1 / DL1 / V288) OX=467705 GN=carB PE=3 SV=1
Bifunctional protein PyrR {ECO:0000255|HAMAP-Rule:MF_01219};,PyrR bifunctional protein {ECO:0000313|EMBL:ABV09431.1};	pyrR,unknown	A8AX86;A8AX81	A8AX86	33.6898419779996	33.4605702565077	32.9141572528222	33.6505545211153	33.3547071063973	32.6735996256853	33.3384740914771	33.2688082062909	33.0679144709124	30.8867571740412	32.1873831583595	31.7590999553665	sp|A8AX86|PYRR_STRGC Bifunctional protein PyrR OS=Streptococcus gordonii (strain Challis / ATCC 35105 / BCRC 15272 / CH1 / DL1 / V288) OX=467705 GN=pyrR PE=3 SV=1
Uracil transporter {ECO:0000256|ARBA:ARBA00020323};	unknown	A8AX87	A8AX87	24.5752031726507	25.4780225790951	27.2785378031487	26.1935060016124	23.4397441049555	24.7188851202507	25.9046621768165	23.9102066789478	27.5179498911182	NA	26.2348175876685	24.9891841808463	tr|A8AX87|A8AX87_STRGC Uracil transporter OS=Streptococcus gordonii (strain Challis / ATCC 35105 / BCRC 15272 / CH1 / DL1 / V288) OX=467705 GN=SGO_1108 PE=3 SV=1
Aspartate carbamoyltransferase {ECO:0000255|HAMAP-Rule:MF_00001};	pyrB	A8AX88	A8AX88	35.0273797323521	34.7857491262143	34.8829284982005	35.1684418687439	34.5641138846274	34.599777706443	35.0424288550987	35.1604587474941	35.0579296983122	33.1479780407602	33.9542802470116	34.1055107054669	sp|A8AX88|PYRB_STRGC Aspartate carbamoyltransferase OS=Streptococcus gordonii (strain Challis / ATCC 35105 / BCRC 15272 / CH1 / DL1 / V288) OX=467705 GN=pyrB PE=3 SV=1
Surface antigen SCP-like domain {ECO:0000313|EMBL:ABV10153.1};	unknown	A8AX89	A8AX89	31.3018776119006	31.4839509452376	31.563704240918	30.3590399254268	31.4540603396045	31.3576404247513	31.0516703799046	30.6755532512524	31.0158125569071	31.1855463336227	31.0329334409901	30.7639846749732	tr|A8AX89|A8AX89_STRGC Surface antigen SCP-like domain OS=Streptococcus gordonii (strain Challis / ATCC 35105 / BCRC 15272 / CH1 / DL1 / V288) OX=467705 GN=SGO_1110 PE=4 SV=1
Phosphotransferase system repressor {ECO:0000313|EMBL:ABV09724.1};	fruR	A8AX90	A8AX90	31.5186887042911	31.2649000683767	31.376625820005	31.391671040686	31.6778692308729	31.4379896840806	31.4315627705672	30.9941667449939	31.1144368487503	31.1050795430049	30.9220033054746	30.7844783824766	tr|A8AX90|A8AX90_STRGC Phosphotransferase system repressor OS=Streptococcus gordonii (strain Challis / ATCC 35105 / BCRC 15272 / CH1 / DL1 / V288) OX=467705 GN=fruR PE=4 SV=1
Tagatose-6-phosphate kinase {ECO:0000256|PIRNR:PIRNR000535};	fruB	A8AX91	A8AX91	32.5617760027314	32.493191133136	32.5734998263445	32.3702301951215	32.2255721384149	32.7695429604038	32.6143385052498	32.4216799604284	31.9657917988691	32.5208222900892	32.5422224334758	32.0055898882439	tr|A8AX91|A8AX91_STRGC Tagatose-6-phosphate kinase OS=Streptococcus gordonii (strain Challis / ATCC 35105 / BCRC 15272 / CH1 / DL1 / V288) OX=467705 GN=fruB PE=3 SV=1
PTS system, fructose specific IIABC components {ECO:0000313|EMBL:ABV10885.1};	fruA	A8AX92	A8AX92	33.5017077289638	33.8132310140309	33.6440550729733	33.3953376744883	33.3497670062551	33.9629739489322	33.4847501369445	33.8186672404635	33.9601849805498	33.714690301193	33.5517166977238	33.8108587233481	tr|A8AX92|A8AX92_STRGC PTS system, fructose specific IIABC components OS=Streptococcus gordonii (strain Challis / ATCC 35105 / BCRC 15272 / CH1 / DL1 / V288) OX=467705 GN=fruA PE=4 SV=1
Uncharacterized protein {ECO:0000313|EMBL:ABV09144.1};	unknown	A8AX93	A8AX93	29.0936747877728	28.9396919754844	29.0334352739978	29.4337718148492	29.0612808314162	28.833874660111	28.6956201757405	28.5159403757542	29.4193368360276	28.416698454448	29.0031994809289	29.1169577840258	tr|A8AX93|A8AX93_STRGC Uncharacterized protein OS=Streptococcus gordonii (strain Challis / ATCC 35105 / BCRC 15272 / CH1 / DL1 / V288) OX=467705 GN=SGO_1114 PE=4 SV=1
DegV family protein {ECO:0000313|EMBL:ABV10199.1};	unknown	A8AX94	A8AX94	27.557658730967	28.2490168487376	28.2990089983312	26.8966538206154	27.7285839837236	27.7883356339901	27.9927355578194	28.2775140711451	27.409154404852	28.3382376775314	28.3741098495305	28.0605807693477	tr|A8AX94|A8AX94_STRGC DegV family protein OS=Streptococcus gordonii (strain Challis / ATCC 35105 / BCRC 15272 / CH1 / DL1 / V288) OX=467705 GN=SGO_1115 PE=4 SV=1
4-hydroxy-tetrahydrodipicolinate reductase {ECO:0000255|HAMAP-Rule:MF_00102};	dapB	A8AX95	A8AX95	29.9600421135849	30.1490955637692	30.4743579091564	30.2147850997409	30.3081077902292	30.2939258884648	30.0755441207411	30.3927268749051	30.3094806097099	30.0360661617258	30.4391464011893	30.351978268912	sp|A8AX95|DAPB_STRGC 4-hydroxy-tetrahydrodipicolinate reductase OS=Streptococcus gordonii (strain Challis / ATCC 35105 / BCRC 15272 / CH1 / DL1 / V288) OX=467705 GN=dapB PE=3 SV=1
CCA-adding enzyme {ECO:0000255|HAMAP-Rule:MF_01263};	cca	A8AX96	A8AX96	27.4719147550778	27.6052393448354	27.5377649036645	27.7019434624205	27.3937953957942	27.0221330817081	27.4349392994135	27.7735569925087	27.7231490099526	28.1943616157767	28.0796934600176	28.2123405689622	sp|A8AX96|CCA_STRGC CCA-adding enzyme OS=Streptococcus gordonii (strain Challis / ATCC 35105 / BCRC 15272 / CH1 / DL1 / V288) OX=467705 GN=cca PE=3 SV=1
ABC transporter, ATP-binding protein SP1553 {ECO:0000313|EMBL:ABV09562.1};	unknown	A8AX97	A8AX97	28.9132369388849	28.374216610242	28.598079704655	28.7760255561786	28.6269889476409	28.625724140918	29.0304693580663	29.8290703043308	28.5683516485435	28.4205310642318	28.266235794215	28.5653487031512	tr|A8AX97|A8AX97_STRGC ABC transporter, ATP-binding protein SP1553 OS=Streptococcus gordonii (strain Challis / ATCC 35105 / BCRC 15272 / CH1 / DL1 / V288) OX=467705 GN=SGO_1118 PE=4 SV=1
Abi-alpha protein, putative {ECO:0000313|EMBL:ABV09925.1};	unknown	A8AX98	A8AX98	26.5528913521856	26.6221589019042	NA	27.4149784377529	27.0445043409751	26.4671047703488	27.1104073844122	25.778269419812	26.9866858487874	26.6548269642687	27.1975768815201	26.5569130600003	tr|A8AX98|A8AX98_STRGC Abi-alpha protein, putative OS=Streptococcus gordonii (strain Challis / ATCC 35105 / BCRC 15272 / CH1 / DL1 / V288) OX=467705 GN=SGO_1119 PE=4 SV=1
GMP synthase [glutamine-hydrolyzing] {ECO:0000256|HAMAP-Rule:MF_00344};	guaA	A8AX99	A8AX99	33.0666791018636	33.1381232738343	33.2071008145587	33.0591088340233	33.012420183645	32.9602334918621	33.0274440938848	33.2255943948105	33.0015290140182	33.0109362709277	32.5265310920224	32.7640599818596	tr|A8AX99|A8AX99_STRGC GMP synthase [glutamine-hydrolyzing] OS=Streptococcus gordonii (strain Challis / ATCC 35105 / BCRC 15272 / CH1 / DL1 / V288) OX=467705 GN=guaA PE=3 SV=1
Transcription regulator, GntR family {ECO:0000313|EMBL:ABV10851.1};	unknown	A8AXA0	A8AXA0	27.3811364453895	27.3997376598233	27.1459828403287	27.5220989119562	27.9681041138682	27.3079467959373	27.8232274221866	27.3517536975672	27.417230368804	27.632352004813	27.703327482149	27.4575026825315	tr|A8AXA0|A8AXA0_STRGC Transcription regulator, GntR family OS=Streptococcus gordonii (strain Challis / ATCC 35105 / BCRC 15272 / CH1 / DL1 / V288) OX=467705 GN=SGO_1121 PE=4 SV=1
UPF0122 protein SGO_1122 {ECO:0000255|HAMAP-Rule:MF_00245};	unknown	A8AXA1	A8AXA1	23.8605444218527	26.4279815468061	24.3421524574547	24.6263419557249	23.9908688860765	25.1378922894635	24.9926372180478	26.3681831563053	27.0486914771537	25.8320994427996	25.9132559229443	27.0105316866515	sp|A8AXA1|Y1122_STRGC UPF0122 protein SGO_1122 OS=Streptococcus gordonii (strain Challis / ATCC 35105 / BCRC 15272 / CH1 / DL1 / V288) OX=467705 GN=SGO_1122 PE=3 SV=1
Signal recognition particle protein {ECO:0000256|HAMAP-Rule:MF_00306};	ffh	A8AXA2	A8AXA2	32.5291870363782	32.6677471157195	32.4993388468268	32.8485757301677	32.8337690872793	32.4443540628661	32.8191148807404	32.7268156445592	33.0281751064568	32.9052362089381	32.2351366562403	32.7636361353601	tr|A8AXA2|A8AXA2_STRGC Signal recognition particle protein OS=Streptococcus gordonii (strain Challis / ATCC 35105 / BCRC 15272 / CH1 / DL1 / V288) OX=467705 GN=ffh PE=3 SV=1
Cell surface hydrolase {ECO:0000313|EMBL:ABV09129.1};	unknown	A8AXA3	A8AXA3	25.7320442712393	26.973688121559	26.4363803965707	26.3190954064403	25.4977513754839	31.6926083410985	26.4033232528301	26.8056628575089	26.6122169044453	26.6498568179955	26.2702860444936	26.8902338820641	tr|A8AXA3|A8AXA3_STRGC Cell surface hydrolase OS=Streptococcus gordonii (strain Challis / ATCC 35105 / BCRC 15272 / CH1 / DL1 / V288) OX=467705 GN=SGO_1124 PE=4 SV=1
TPR_REGION domain-containing protein {ECO:0000259|PROSITE:PS50293};	unknown	A8AXA4	A8AXA4	23.9761903767872	23.5588429970574	NA	28.8929010744678	23.8956317889848	24.7751637503734	24.3911153422313	23.7012778787835	23.8876341603572	23.2670696018556	23.4281496296596	23.2183436028942	tr|A8AXA4|A8AXA4_STRGC TPR_REGION domain-containing protein OS=Streptococcus gordonii (strain Challis / ATCC 35105 / BCRC 15272 / CH1 / DL1 / V288) OX=467705 GN=SGO_1125 PE=4 SV=1
Tyrosine recombinase XerS {ECO:0000255|HAMAP-Rule:MF_01816};	xerS	A8AXA5	A8AXA5	25.8342377161205	26.0020547201246	28.4898905241541	25.9945875070746	25.9615942029828	26.1325278227778	26.152956073044	26.1726781978072	25.6798164738431	26.4929026429966	26.8096341102664	26.8810180199495	sp|A8AXA5|XERS_STRGC Tyrosine recombinase XerS OS=Streptococcus gordonii (strain Challis / ATCC 35105 / BCRC 15272 / CH1 / DL1 / V288) OX=467705 GN=xerS PE=3 SV=1
ABC transporter, ATP-binding protein SP0687 {ECO:0000313|EMBL:ABV10332.1};	unknown	A8AXA6	A8AXA6	25.5703983815988	26.4441922695898	26.2189540230123	26.5703691225714	26.1981979427275	27.0111566149435	26.0764987421997	26.7545160693525	26.4350014262223	26.2388090777434	25.4548016936143	25.4138393018717	tr|A8AXA6|A8AXA6_STRGC ABC transporter, ATP-binding protein SP0687 OS=Streptococcus gordonii (strain Challis / ATCC 35105 / BCRC 15272 / CH1 / DL1 / V288) OX=467705 GN=SGO_1127 PE=4 SV=1
Bacteriocin-associated integral membrane protein subfamily {ECO:0000313|EMBL:ABV10887.1};	unknown	A8AXA7	A8AXA7	25.6335982991614	25.1278968278193	26.2082834231609	25.94121507962	26.9018788059503	25.9343068171887	26.1660575852	25.5491562103029	26.7183937111359	24.8180360849265	23.8321143279514	24.2718847874044	tr|A8AXA7|A8AXA7_STRGC Bacteriocin-associated integral membrane protein subfamily OS=Streptococcus gordonii (strain Challis / ATCC 35105 / BCRC 15272 / CH1 / DL1 / V288) OX=467705 GN=SGO_1128 PE=4 SV=1
Lipoate--protein ligase {ECO:0000256|ARBA:ARBA00012367};	lplA	A8AXA8	A8AXA8	31.0756807468228	31.2234855302551	30.7387976724059	31.7024969800114	30.8642173396523	31.3603925735395	30.6757173762874	31.9413579118553	31.5519552818851	30.432857964793	30.9251584609716	30.6993996499637	tr|A8AXA8|A8AXA8_STRGC Lipoate--protein ligase OS=Streptococcus gordonii (strain Challis / ATCC 35105 / BCRC 15272 / CH1 / DL1 / V288) OX=467705 GN=lplA PE=4 SV=1
Dihydrolipoyl dehydrogenase {ECO:0000256|RuleBase:RU003692};	unknown	A8AXA9	A8AXA9	33.8253775290521	33.6339828376851	33.434941510901	34.1995126504777	33.4744539173082	33.5970860552223	33.963431469937	34.0992021892481	34.0551484519931	33.1094592046643	33.4902505404831	33.5392830296545	tr|A8AXA9|A8AXA9_STRGC Dihydrolipoyl dehydrogenase OS=Streptococcus gordonii (strain Challis / ATCC 35105 / BCRC 15272 / CH1 / DL1 / V288) OX=467705 GN=SGO_1130 PE=3 SV=1
Dihydrolipoamide S-acetyltransferase {ECO:0000313|EMBL:ABV10614.1};	sucB	A8AXB0	A8AXB0	31.8455488951313	31.8916893507617	31.3425110159399	32.3535213313426	31.6676552755964	31.4368278481393	31.9992575519866	32.0412743996507	32.2825015034684	31.4351263922868	31.4592849643341	31.2892937531497	tr|A8AXB0|A8AXB0_STRGC Dihydrolipoamide S-acetyltransferase OS=Streptococcus gordonii (strain Challis / ATCC 35105 / BCRC 15272 / CH1 / DL1 / V288) OX=467705 GN=sucB PE=3 SV=1
Acetoin dehydrogenase {ECO:0000313|EMBL:ABV11141.1};	unknown	A8AXB1	A8AXB1	31.7777463172607	31.6683090434206	31.7188662258765	32.3715082268125	31.5585214215941	31.9700912369245	31.5274926069334	32.1761427002745	32.1394634742533	31.2348762468497	31.6195028971312	31.2355843299598	tr|A8AXB1|A8AXB1_STRGC Acetoin dehydrogenase OS=Streptococcus gordonii (strain Challis / ATCC 35105 / BCRC 15272 / CH1 / DL1 / V288) OX=467705 GN=SGO_1132 PE=4 SV=1
Acetoin dehydrogenase {ECO:0000313|EMBL:ABV09385.1};	acoA	A8AXB2	A8AXB2	30.3162177994862	30.8238851693423	31.0108705414335	31.6856240243593	31.0330672463926	30.4118941316463	30.2871904327127	31.6968205844518	31.4716854879385	30.3533952330393	31.2431728721181	31.0467518003299	tr|A8AXB2|A8AXB2_STRGC Acetoin dehydrogenase OS=Streptococcus gordonii (strain Challis / ATCC 35105 / BCRC 15272 / CH1 / DL1 / V288) OX=467705 GN=acoA PE=4 SV=1
ATP-grasp domain-containing protein {ECO:0000259|PROSITE:PS50975};	unknown	A8AXB3	A8AXB3	29.5574644485118	30.0926770064183	30.361834914529	29.9275150573937	30.1335755020666	29.3155121413413	29.7660175684049	28.7937326341315	30.2325223827783	27.2094520811962	27.7673786717739	27.686777388641	tr|A8AXB3|A8AXB3_STRGC ATP-grasp domain-containing protein OS=Streptococcus gordonii (strain Challis / ATCC 35105 / BCRC 15272 / CH1 / DL1 / V288) OX=467705 GN=SGO_1134 PE=4 SV=1
Putative esterase superfamily {ECO:0000313|EMBL:ABV10555.1};	unknown	A8AXB4	A8AXB4	NA	26.9397293891825	28.1719855606047	27.6589350072287	29.1738663255405	27.8286513420925	24.3846317201934	26.7063756090921	27.9696345834626	NA	25.871255772431	22.6583959637126	tr|A8AXB4|A8AXB4_STRGC Putative esterase superfamily OS=Streptococcus gordonii (strain Challis / ATCC 35105 / BCRC 15272 / CH1 / DL1 / V288) OX=467705 GN=SGO_1135 PE=4 SV=1
Putative esterase superfamily {ECO:0000313|EMBL:ABV11148.1};	unknown	A8AXB5	A8AXB5	28.0247187407115	28.5998958379039	28.4830899115185	27.8840438157851	28.2616781199547	28.1307928134034	28.3762608789516	28.3800814922383	28.5812974905243	26.9526987484031	26.6447208343247	26.6552570926084	tr|A8AXB5|A8AXB5_STRGC Putative esterase superfamily OS=Streptococcus gordonii (strain Challis / ATCC 35105 / BCRC 15272 / CH1 / DL1 / V288) OX=467705 GN=SGO_1136 PE=4 SV=1
Autolysin, N-acetylmuramidase-like protein {ECO:0000313|EMBL:ABV10136.1};	unknown	A8AXB7	A8AXB7	26.2978379642007	23.7213442998963	25.1174463802774	25.9420764093217	24.1173197250007	24.0792871027931	24.904867387007	25.8372579286481	26.2055315069804	26.7207272689181	27.2828230031471	26.7789472743119	tr|A8AXB7|A8AXB7_STRGC Autolysin, N-acetylmuramidase-like protein OS=Streptococcus gordonii (strain Challis / ATCC 35105 / BCRC 15272 / CH1 / DL1 / V288) OX=467705 GN=SGO_1138 PE=3 SV=1
Probable GTP-binding protein EngB {ECO:0000255|HAMAP-Rule:MF_00321};	engB	A8AXB8	A8AXB8	30.8371824456959	30.1816324573169	30.3678039613656	31.1097682661814	30.7013866698258	31.0304305746785	30.8746867466323	30.8540074070057	30.26952476502	31.2091086864742	31.3147897401136	31.3842272816767	sp|A8AXB8|ENGB_STRGC Probable GTP-binding protein EngB OS=Streptococcus gordonii (strain Challis / ATCC 35105 / BCRC 15272 / CH1 / DL1 / V288) OX=467705 GN=engB PE=3 SV=1
ATP-dependent Clp protease ATP-binding subunit ClpX {ECO:0000255|HAMAP-Rule:MF_00175};	clpX	A8AXB9	A8AXB9	31.6558675706595	31.7773447514982	31.6654307803092	31.8048346342773	31.5918032955477	31.8046367683243	31.6993055180715	31.7939503416568	31.860324147676	31.5675611547249	32.052015629617	31.9115914911206	sp|A8AXB9|CLPX_STRGC ATP-dependent Clp protease ATP-binding subunit ClpX OS=Streptococcus gordonii (strain Challis / ATCC 35105 / BCRC 15272 / CH1 / DL1 / V288) OX=467705 GN=clpX PE=3 SV=1
[truncated: 723 more rows]
