# Supplementary material for: Proteomic response in Streptococcus gordonii DL1 biofilm cells during attachment to salivary MUC5B
Source: J Oral Microbiol. 2021 Aug 23;13(1):1967636. doi: 10.1080/20002297.2021.1967636 (PMC8386731; doi:10.1080/20002297.2021.1967636)
Supplement: Supplemental Material [file ZJOM_A_1967636_SM7451.zip › Supplementary/Supplementary_Table_2_Protein_intensities_with_impuded_missing_values_correspnding_to_Volcano_plot_analysis.xlsx]

## Sheet: Sheet1
Protein Names	Genes	Protein.IDs	Majority.protein.IDs	Difference	-LOG(P-value)	CR43	CR44	CR45	CR46	CR47	CR48	CR49	CR50	CR51	CR54	CR56	CR57
Repressor protein adcR {ECO:0000313|EMBL:ABV10972.1};	adcR	A0A125YV60	A0A125YV60	0.136208	0.198083	24.4372	25.657	26.1939	26.307	26.0003	25.6276	25.5285	26.1416	25.8561	27.3347	26.2649	26.2698
Chromosomal replication initiator protein DnaA {ECO:0000256|ARBA:ARBA00018893, ECO:0000256|HAMAP-Rule:MF_00377, ECO:0000256|RuleBase:RU000577};	dnaA	A8AU63	A8AU63	-0.127281	0.349489	30.2061	30.303	29.8287	30.2698	29.9093	30.3174	30.3	30.1523	30.4261	29.789	30.0942	29.9123
Beta sliding clamp {ECO:0000256|ARBA:ARBA00021035, ECO:0000256|PIRNR:PIRNR000804};	dnaN	A8AU64	A8AU64	-0.0551796	0.499147	32.5933	32.7067	32.7873	32.7287	32.7811	32.6955	32.7487	32.873	32.7492	32.4383	32.5178	32.3527
Putative lipoprotein {ECO:0000313|EMBL:ABV09729.1};	unknown	A8AU66	A8AU66	0.236745	0.548933	34.2733	34.1992	33.7993	33.9818	34.5834	34.3002	33.9638	33.9824	34.209	33.3225	33.8034	33.452
Membrane protein, putative {ECO:0000313|EMBL:ABV10263.1};	unknown	A8AU67	A8AU67	0.169814	0.0700459	26.6607	26.3075	27.6116	26.3816	26.3163	28.8778	27.1336	27.0889	26.8438	27.1363	26.9682	26.1574
ABC transporter, ATP-binding protein {ECO:0000313|EMBL:ABV10060.1};	unknown	A8AU68	A8AU68	-0.233106	0.962258	32.0495	32.2998	32.3883	32.2348	32.1046	32.235	32.2503	32.6126	32.4109	32.5136	32.4177	32.5293
Tryptophan--tRNA ligase {ECO:0000256|HAMAP-Rule:MF_00140};	trpS	A8AU69	A8AU69	-0.0954622	0.29157	31.4177	31.2459	31.2195	30.9914	31.3872	31.3135	31.3475	31.4049	31.2261	31.1854	31.0173	31.0441
Inosine-5'-monophosphate dehydrogenase {ECO:0000256|HAMAP-Rule:MF_01964, ECO:0000256|RuleBase:RU003928};	guaB	A8AU70	A8AU70	0.0661062	0.391024	34.3127	34.294	34.2611	34.3476	34.3576	34.4293	34.4421	34.2714	34.2228	33.7367	33.6897	33.6274
DNA replication and repair protein RecF {ECO:0000255|HAMAP-Rule:MF_00365};	recF	A8AU71	A8AU71	-1.73724	0.361142	22.6225	29.254	25.5009	22.806	24.8739	25.617	22.8419	29.117	26.5497	26.0952	22.9278	26.1148
S4 RNA-binding domain-containing protein {ECO:0000259|PROSITE:PS50889};	unknown	A8AU72	A8AU72	-0.935507	1.47619	25.4825	26.2927	25.6584	24.545	24.9512	25.4118	26.0201	25.6003	26.0941	25.3288	25.7053	26.4527
Proteinase, M16 family {ECO:0000313|EMBL:ABV10476.1};	unknown	A8AU73	A8AU73	0.539247	2.2992	30.119	30.0012	30.2118	30.3854	30.2687	30.2144	29.6295	29.7139	29.9072	29.2635	29.3775	29.7873
Peptidase, M16 family {ECO:0000313|EMBL:ABV10368.1};	mpp	A8AU74	A8AU74	-0.285853	0.328464	27.8257	27.8786	27.9856	27.5276	28.1691	27.3232	28.4447	27.6023	27.8305	27.5718	27.0617	27.3107
Uncharacterized protein {ECO:0000313|EMBL:ABV09778.1};	unknown	A8AU75	A8AU75	0.0132624	0.0354179	27.7252	27.5276	27.2415	27.6521	27.5587	27.6707	27.7081	27.7616	27.3721	27.1929	27.2595	26.9901
CDP-diacylglycerol--glycerol-3-phosphate 3-phosphatidyltransferase {ECO:0000256|ARBA:ARBA00014944};	pgsA	A8AU76	A8AU76	-0.0472209	0.0271543	27.8021	25.2797	26.5917	26.6908	25.8008	26.3601	25.3947	26.3975	27.2011	26.1656	25.237	25.0537
Energy-coupling factor transporter ATP-binding protein EcfA {ECO:0000256|HAMAP-Rule:MF_01710};	ecfA	A8AU77	A8AU77	-0.227425	0.201476	26.6834	27.6277	26.2697	27.3017	26.1508	27.2118	27.0442	26.7582	27.5442	26.6171	26.1994	26.398
Energy-coupling factor transporter ATP-binding protein EcfA {ECO:0000256|HAMAP-Rule:MF_01710};	cbiO	A8AU78	A8AU78	0.739151	0.866688	29.5433	28.5444	27.4817	29.3298	29.5981	28.6051	28.8595	28.5027	27.9533	27.8437	27.5981	28.4522
Energy-coupling factor transporter transmembrane protein EcfT {ECO:0000256|ARBA:ARBA00014042, ECO:0000256|HAMAP-Rule:MF_01461};	ecfT	A8AU79	A8AU79	-0.030344	0.111606	28.2133	28.2104	28.1502	28.1956	28.2283	28.0229	28.1008	28.3295	28.1076	27.6806	27.6719	27.2835
L-serine dehydratase {ECO:0000256|RuleBase:RU366059};	sdhA	A8AU81	A8AU81	-0.252926	0.522754	28.3271	27.5828	28.1343	28.1578	28.1305	27.6404	28.0327	28.1793	28.4755	26.8501	27.321	26.0676
L-serine dehydratase {ECO:0000256|RuleBase:RU366059};	sdhB	A8AU82	A8AU82	-0.0159308	0.0174884	28.0339	26.8766	26.1038	27.6825	28.0836	27.4202	28.1721	27.6921	27.3699	27.3924	27.6873	26.1074
Conserved domain protein {ECO:0000313|EMBL:ABV10227.1};	unknown	A8AU83	A8AU83	-0.789741	0.39615	25.248	22.1889	23.1249	23.9417	22.3912	21.6962	23.1175	22.7937	24.4871	22.974	24.6959	24.1856
tRNA-specific 2-thiouridylase MnmA {ECO:0000255|HAMAP-Rule:MF_00144};	mnmA	A8AU84	A8AU84	0.0746466	0.183921	31.6278	31.6738	31.5643	31.9179	31.4739	31.6875	31.4852	31.7811	31.589	31.3592	31.2299	31.2365
tRNA uridine 5-carboxymethylaminomethyl modification enzyme MnmG {ECO:0000255|HAMAP-Rule:MF_00129};	mnmG	A8AU87	A8AU87	-0.0829347	0.169033	30.1393	29.5713	29.8106	29.836	29.4109	29.8263	29.9328	29.8531	29.536	31.0145	30.8661	30.9307
Cyclic-di-AMP phosphodiesterase {ECO:0000256|PIRNR:PIRNR026583};	unknown	A8AU88	A8AU88	-0.016072	0.021641	29.1519	29.6659	29.612	29.4734	29.6044	29.4771	29.9777	29.4893	29.1361	29.5978	29.6032	29.4442
50S ribosomal protein L9 {ECO:0000255|HAMAP-Rule:MF_00503};	rplI	A8AU89	A8AU89	0.190697	0.510404	32.3608	32.393	32.5419	32.3282	32.7811	32.5072	32.5304	32.3156	32.1984	32.245	32.3903	32.3707
Replicative DNA helicase {ECO:0000256|ARBA:ARBA00021957, ECO:0000256|RuleBase:RU362085};	dnaC	A8AU90	A8AU90	0.158154	0.338916	29.4534	29.7286	29.8044	29.537	30.1463	29.8047	29.5208	29.7096	29.7831	29.4504	29.5676	29.5876
Uncharacterized protein {ECO:0000313|EMBL:ABV10632.1};	unknown	A8AU91	A8AU91	0.0876853	0.178819	28.9823	29.0298	28.3946	28.6886	29.1728	29.2677	29.0378	28.8631	28.9651	28.9033	29.0225	28.8165
Aminotransferase {ECO:0000256|RuleBase:RU000481};	aspB	A8AU92	A8AU92	0.085626	0.340008	31.7754	32.4601	32.2029	32.4683	32.3096	32.1662	32.1411	32.3354	32.2107	32.3209	31.9798	32.2896
DNA repair protein RecO {ECO:0000255|HAMAP-Rule:MF_00201};	recO	A8AU93	A8AU93	0.301534	0.169266	26.3256	25.6898	25.8546	25.9757	26.8623	26.1021	26.9788	24.8751	26.1815	26.2464	25.8029	26.4912
Phosphate acyltransferase {ECO:0000255|HAMAP-Rule:MF_00019};	plsX	A8AU94	A8AU94	0.181175	0.321026	31.2383	31.0419	30.9993	30.9261	31.5747	31.3022	31.1745	31.2635	30.8215	31.8336	31.3992	31.2153
Acyl carrier protein {ECO:0000256|HAMAP-Rule:MF_01217};	acpP	A8AU95	A8AU95	-0.36999	0.096307	28.3846	25.9813	28.5676	27.7034	24.6537	28.3851	28.1378	25.7739	27.9404	29.3797	29.571	28.9155
Phosphoribosylaminoimidazole-succinocarboxamide synthase {ECO:0000255|HAMAP-Rule:MF_00137};	purC	A8AU96	A8AU96	0.343281	0.147396	30.093	29.424	30.2175	28.6733	31.3508	30.8441	30.4716	29.8331	29.5336	26.9082	26.498	26.3179
Phosphoribosylformylglycinamidine synthase {ECO:0000313|EMBL:ABV11112.1};	unknown	A8AU97	A8AU97	0.260117	0.10124	29.9767	30.5692	30.8765	29.2781	32.0243	31.2919	31.2227	29.7985	30.7927	26.2143	26.9813	26.9809
Amidophosphoribosyltransferase {ECO:0000256|HAMAP-Rule:MF_01931};	purF	A8AU98	A8AU98	0.0302474	0.0137505	28.5868	28.8631	28.9573	27.8585	30.1732	28.5597	29.1504	28.3523	28.998	22.1886	22.7408	25.6469
Phosphoribosylformylglycinamidine cyclo-ligase {ECO:0000255|HAMAP-Rule:MF_00741};	purM	A8AU99	A8AU99	-0.40018	0.202993	29.5999	29.9474	29.8123	28.6256	30.8497	29.6754	30.3665	29.3207	30.664	26.6952	27.6065	28.0914
Phosphoribosylglycinamide formyltransferase {ECO:0000256|HAMAP-Rule:MF_01930};	purN	A8AUA0	A8AUA0	0.962664	0.252401	23.2754	24.586	24.0533	23.3839	25.3944	27.517	24.9967	22.6597	25.751	22.1498	22.8154	24.5187
Uncharacterized protein {ECO:0000313|EMBL:ABV09734.1};	unknown	A8AUA1	A8AUA1	-0.351475	0.120163	26.4223	26.7698	27.5916	24.6577	28.161	25.679	26.428	26.1608	26.9633	22.2513	23.2752	22.3687
Bifunctional purine biosynthesis protein PurH {ECO:0000255|HAMAP-Rule:MF_00139};	purH	A8AUA2	A8AUA2	0.404529	0.180935	28.181	28.8705	29.0618	27.2554	29.4323	29.6251	28.8691	27.6147	28.6155	24.3497	21.6776	24.6004
Transcription regulator, GntR family {ECO:0000313|EMBL:ABV10047.1};	unknown	A8AUA4	A8AUA4	-0.121038	0.111148	30.489	31.3935	31.3874	30.3767	31.4419	31.2467	30.764	31.5252	31.1393	30.6686	30.6547	30.6651
PTS system, IIB component {ECO:0000313|EMBL:ABV09912.1};	unknown	A8AUA6	A8AUA6	0.633086	0.547811	25.5154	26.2326	26.4016	25.4893	26.7055	25.9048	26.1263	25.1162	24.9579	25.5978	25.4056	24.5652
Tagatose-6-phosphate ketose/aldose isomerase {ECO:0000313|EMBL:ABV10079.1};	unknown	A8AUB0	A8AUB0	0.899649	0.54945	26.4496	24.6193	24.212	22.8057	24.578	24.9434	23.3833	23.6172	22.6276	23.6289	21.6103	21.3005
Aldose 1-epimerase {ECO:0000256|ARBA:ARBA00014165, ECO:0000256|PIRNR:PIRNR005096};	galM	A8AUB1	A8AUB1	-0.627181	0.233638	23.9639	24.3311	23.4314	21.8487	24.5292	23.9741	25.3967	23.2503	23.5865	23.6384	22.2561	23.0191
DUF4097 domain-containing protein {ECO:0000259|Pfam:PF13349};	unknown	A8AUB2	A8AUB2	0.251029	0.406653	28.9962	28.8739	29.3682	28.8849	29.0822	29.0127	28.2553	29.1195	28.8519	28.859	28.9432	29.0539
Uncharacterized protein {ECO:0000313|EMBL:ABV10828.1};	unknown	A8AUB3	A8AUB3	0.256078	0.444784	25.1566	25.384	25.6714	25.1465	25.8533	25.8071	25.5368	25.2456	25.2563	25.7467	24.5499	25.2897
Transcriptional regulator, PadR family {ECO:0000313|EMBL:ABV10783.1};	unknown	A8AUB4	A8AUB4	0.21416	0.469101	24.2309	23.7781	24.4359	24.0813	24.2876	24.4209	24.3185	24.0974	23.7314	24.0652	24.2666	24.5771
D-alanine--D-alanyl carrier protein ligase {ECO:0000256|HAMAP-Rule:MF_00593};	dltA	A8AUB6	A8AUB6	-0.356044	0.702494	31.34	31.8854	31.6283	31.422	31.1175	31.5223	31.3254	31.8317	31.9729	31.7849	31.5802	31.8507
Teichoic acid D-alanyltransferase {ECO:0000256|PIRNR:PIRNR016636};	dltB	A8AUB7	A8AUB7	0.624182	0.858543	26.2897	25.7004	26.7344	26.2003	26.5788	27.1855	26.3746	25.9423	25.7751	27.2095	27.3048	26.0199
D-alanyl carrier protein {ECO:0000255|HAMAP-Rule:MF_00565};	dltC	A8AUB8	A8AUB8	-0.0177631	0.0240672	30.749	31.0707	30.5997	30.5317	30.1548	30.8914	30.2955	30.6988	30.6369	29.5759	29.4829	29.9031
Protein DltD {ECO:0000256|PIRNR:PIRNR021438};	unknown	A8AUB9	A8AUB9	-0.0526625	0.0600847	29.6628	30.1717	30.0838	29.5029	30.1567	30.2746	29.6991	30.0495	30.3435	30.7006	30.6178	30.799
Acetyltransferase, GNAT family {ECO:0000313|EMBL:ABV09486.1};	unknown	A8AUC0	A8AUC0	0.0182826	0.0302124	26.2317	26.3397	26.7918	26.5719	26.4106	26.246	26.2848	26.7435	26.1454	26.2648	25.8956	26.1612
ESAT-6-like protein {ECO:0000256|RuleBase:RU362001};	pXO1	A8AUC1	A8AUC1	0.132899	0.113671	35.2198	34.4037	34.3216	35.3983	34.1063	34.1883	34.3919	34.3276	34.5748	34.7099	34.2052	35.0691
Membrane protein, putative {ECO:0000313|EMBL:ABV10407.1};	unknown	A8AUC2	A8AUC2	0.0991522	0.215034	31.6028	32.0337	32.0366	31.6132	32.0634	32.0637	31.7187	31.7142	32.01	32.0624	32.2107	32.2808
Uncharacterized protein {ECO:0000313|EMBL:ABV10865.1};	unknown	A8AUC3	A8AUC3	0.491385	0.395624	25.092	23.5855	24.6316	25.041	25.0403	26.5538	24.7918	25.0762	25.293	25.8261	26.5562	25.724
Ubiquitin-like domain-containing protein {ECO:0000259|PROSITE:PS50053};	unknown	A8AUC4	A8AUC4	-0.102308	0.02165	26.1211	26.1564	22.846	26.4683	22.4884	26.198	25.9179	23.3322	26.2116	24.3636	22.9132	25.8074
Uncharacterized protein {ECO:0000313|EMBL:ABV09628.1};	unknown	A8AUC5	A8AUC5	-0.210999	0.340906	30.0104	30.1163	29.5603	29.6418	29.7747	29.7981	29.4514	30.2587	30.1375	30.2712	29.8674	29.5301
FtsK/SpoIIIE family protein {ECO:0000313|EMBL:ABV09503.1};	unknown	A8AUC6	A8AUC6	-0.224232	0.543574	30.759	30.9676	30.9225	31.2216	30.7535	30.7508	31.1595	30.9593	31.2797	30.7759	30.9104	31.0292
Uncharacterized protein {ECO:0000313|EMBL:ABV11104.1};	unknown	A8AUC7	A8AUC7	-0.219669	0.461874	31.0934	30.9011	30.8495	31.0232	30.6723	31.0071	30.873	31.0406	31.4479	30.7215	30.7821	31.2635
D-3-phosphoglycerate dehydrogenase, putative {ECO:0000313|EMBL:ABV09961.1};	unknown	A8AUC8	A8AUC8	-1.39632	1.32077	28.7015	26.7701	27.4107	26.9322	26.8057	28.2949	28.6952	28.9907	28.5359	28.4605	29.309	27.8638
Protein with prophage function domain {ECO:0000313|EMBL:ABV10166.1};	unknown	A8AUC9	A8AUC9	-0.435078	0.449905	31.7447	31.7353	31.4041	31.4325	30.7934	31.4883	32.3257	31.1204	31.5733	31.6875	31.6908	31.7879
Lipoprotein, putative {ECO:0000313|EMBL:ABV09847.1};	unknown	A8AUD0	A8AUD0	0.124133	0.224009	32.1505	32.578	32.5463	32.5476	32.4853	32.5387	32.4784	31.9933	32.7275	32.6043	32.7374	32.7005
Uncharacterized protein {ECO:0000313|EMBL:ABV09645.1};	unknown	A8AUD1	A8AUD1	0.124414	0.160512	28.4547	28.2388	29.3615	28.1953	28.7256	28.9296	28.1403	28.8005	28.5365	28.5524	29.3461	28.7078
Merozoite surface protein 1 {ECO:0000313|EMBL:ABV10765.1};	unknown	A8AUD2	A8AUD2	0.1632	0.228353	27.3625	27.0715	29.0067	27.9594	28.2866	28.6785	28.5169	27.9987	27.9193	29.0697	29.4707	29.4955
Uncharacterized protein {ECO:0000313|EMBL:ABV10281.1};	unknown	A8AUD5	A8AUD5	0.656622	0.840463	25.3982	25.4109	22.8908	25.901	25.082	25.9474	25.2941	25.1276	24.5389	25.1882	25.2454	25.1494
Uncharacterized protein {ECO:0000313|EMBL:ABV09342.1};	unknown	A8AUD7	A8AUD7	0.182225	0.0852348	23.3511	23.4876	23.5334	24.7515	23.1834	24.8469	23.755	23.3614	25.1187	23.46	23.3362	23.9986
Uncharacterized protein {ECO:0000313|EMBL:ABV09803.1};	unknown	A8AUD8	A8AUD8	-0.254281	0.507849	24.066	23.9141	24.1972	24.1684	23.905	24.5021	24.2292	24.4155	24.6936	24.296	24.5516	24.2275
Uncharacterized protein {ECO:0000313|EMBL:ABV10623.1};	unknown	A8AUE0	A8AUE0	-0.404095	0.499624	27.9829	27.965	28.0544	28.2027	27.1597	27.8666	28.0022	27.9452	28.494	27.9785	27.6652	28.1218
Uncharacterized protein {ECO:0000313|EMBL:ABV10947.1};	unknown	A8AUE1	A8AUE1	-0.803329	0.2397	27.9101	26.9058	27.1438	23.8303	27.552	27.806	27.3395	27.6428	26.616	27.1016	27.0824	27.5289
Uncharacterized protein {ECO:0000313|EMBL:ABV09612.1};	unknown	A8AUE2	A8AUE2	0.0947634	0.266876	30.5569	30.2258	30.2654	30.5583	30.3464	30.35	30.3412	30.1013	30.5279	29.8109	30.2141	30.2364
Uncharacterized protein {ECO:0000313|EMBL:ABV09175.1};	unknown	A8AUE3	A8AUE3	-0.232382	0.52767	28.1646	27.2185	28.1247	27.545	27.1685	27.7518	27.5854	27.8958	27.6812	27.0346	28.129	27.34
Uncharacterized protein {ECO:0000313|EMBL:ABV09786.1};	unknown	A8AUE4	A8AUE4	-0.128281	0.191513	27.6415	28.0164	28.0215	27.622	27.3165	28.0495	27.5126	27.9926	27.8677	27.8804	27.998	28.037
Hydrolase, HAD superfamily, Cof family {ECO:0000313|EMBL:ABV09893.1};	unknown	A8AUE5	A8AUE5	-0.882301	0.924371	24.3831	22.0974	24.6091	23.8933	24.7321	23.3226	24.5265	25.1242	24.9443	23.4768	23.9393	24.4761
Putative transcriptional regulator (DeoR family) {ECO:0000313|EMBL:ABV11018.1};	unknown	A8AUE7	A8AUE7	1.27558	0.949656	25.1264	23.9779	22.8242	24.582	25.5732	24.871	24.6774	23.7677	22.7544	23.9384	23.6277	23.3234
Lipoprotein, putative {ECO:0000313|EMBL:ABV09517.1};	unknown	A8AUE8	A8AUE8	-0.655844	0.833323	27.6702	26.5924	26.943	26.6947	25.6853	26.5672	26.8616	26.7291	27.3241	27.5787	27.9929	27.5048
Transcription regulator, AcrR family {ECO:0000313|EMBL:ABV09913.1};	unknown	A8AUF0	A8AUF0	0.0169334	0.00875874	23.7984	22.2458	23.5451	22.6994	22.5129	22.4535	23.6888	21.5111	22.4152	22.1081	23.3377	22.2106
Cation efflux system protein {ECO:0000313|EMBL:ABV10386.1};	unknown	A8AUF1	A8AUF1	-0.0789865	0.0349928	24.0157	24.4046	24.762	24.6007	22.9603	25.2957	24.9172	23.8022	24.3742	24.5422	23.8441	24.3571
Transcriptional regulator, TetR family {ECO:0000313|EMBL:ABV10469.1};	unknown	A8AUF2	A8AUF2	-0.850119	0.844105	27.2039	26.201	26.8795	27.1607	25.9759	25.7339	27.414	27.1326	26.8742	25.6725	25.7672	26.3518
Integral membrane protein {ECO:0000313|EMBL:ABV11055.1};	unknown	A8AUF3	A8AUF3	1.26301	1.50844	22.8475	24.1543	25.4947	24.1952	24.784	24.0996	22.455	23.3581	23.4768	25.0735	24.2867	21.7205
Microcin immunity protein MccF, putative {ECO:0000313|EMBL:ABV10396.1};	mccF	A8AUF7	A8AUF7	0.0883884	0.118243	28.1329	28.9327	28.0003	29.1334	28.1978	28.6472	28.5613	28.6328	28.5191	27.5225	27.4529	27.9504
Putative NrdI-like protein {ECO:0000256|ARBA:ARBA00017129};	unknown	A8AUG0	A8AUG0	0.447003	0.769161	29.69	29.3057	29.6939	29.287	29.5475	29.2155	29.1959	28.4102	29.103	28.9248	28.4026	25.6409
Pullulanase, type I {ECO:0000313|EMBL:ABV10725.1};	pulA-2	A8AUG1	A8AUG1	-0.243756	0.560905	27.4751	28.257	27.6184	27.4788	27.6473	27.8486	27.6735	28.2114	27.8211	28.695	28.4532	28.5447
Maltose operon transcription repressor {ECO:0000313|EMBL:ABV10271.1};	unknown	A8AUG2	A8AUG2	0.340294	0.442967	27.8943	28.2566	28.0495	28.3449	27.9746	27.9085	28.2361	27.7744	27.1967	27.8035	26.9729	27.1361
Maltodextrose utilization protein malA {ECO:0000313|EMBL:ABV09948.1};	malA	A8AUG3	A8AUG3	-1.07155	0.7467	24.0963	25.6881	24.0379	25.1592	23.4287	23.2343	25.1551	24.5359	25.3458	24.9349	24.0683	24.135
Maltodextrin transport system permease protein malD {ECO:0000313|EMBL:ABV09906.1};	unknown	A8AUG4	A8AUG4	0.290065	0.661563	25.997	25.4378	26.034	25.7483	26.1254	25.5204	25.3466	25.6626	25.5147	24.6382	24.7394	24.7246
Maltodextrin transport system permease protein malC {ECO:0000313|EMBL:ABV11154.1};	unknown	A8AUG5	A8AUG5	0.240585	1.17749	28.8477	29.0162	28.8767	29.4188	29.5074	29.2711	29.2723	29.1626	29.0406	28.2219	28.0851	28.2624
Maltodextrin-binding protein {ECO:0000256|ARBA:ARBA00023664, ECO:0000256|RuleBase:RU365005};	unknown	A8AUG6	A8AUG6	0.25167	0.538963	33.7946	34.1125	33.8826	33.5402	34.0946	33.7319	33.7838	33.4648	33.3632	33.3179	32.9407	33.2071
4-alpha-glucanotransferase {ECO:0000256|ARBA:ARBA00020295, ECO:0000256|RuleBase:RU361207};	malQ	A8AUG7	A8AUG7	0.0833009	0.131811	30.1943	29.6382	29.9441	29.8086	30.2061	29.9391	29.5025	30.143	30.0584	29.6847	28.2773	28.4695
Alpha-1,4 glucan phosphorylase {ECO:0000256|RuleBase:RU000587};	glgP-2	A8AUG8	A8AUG8	-0.0491282	0.126146	32.3161	32.4652	32.3549	32.4558	32.6762	32.6547	32.4068	32.8256	32.7018	32.0144	32.0397	32.0315
LPXTG cell wall surface protein, collagen binding domain {ECO:0000313|EMBL:ABV10599.1};	unknown	A8AUG9	A8AUG9	-0.335987	0.305631	26.0178	26.8947	26.4557	26.5093	25.6996	26.879	27.2459	26.5383	26.3117	25.5962	25.6686	26.0599
Holliday junction ATP-dependent DNA helicase RuvB {ECO:0000255|HAMAP-Rule:MF_00016};	ruvB	A8AUH0	A8AUH0	-0.228303	0.3176	28.0328	27.9805	28.1732	27.5123	27.9801	28.2905	27.8601	28.5058	28.1018	28.393	28.3192	28.2364
Phosphotyrosine protein phosphatase {ECO:0000313|EMBL:ABV10546.1};	unknown	A8AUH2	A8AUH2	-0.0390078	0.104289	25.1912	26.4764	25.0514	26.1948	26.2706	26.0379	26.1585	26.4274	26.0344	26.6148	26.1462	26.4828
MORN motif family protein {ECO:0000313|EMBL:ABV10991.1};	unknown	A8AUH3	A8AUH3	-0.00343895	0.00443886	27.9356	27.7614	28.0462	27.7391	27.2735	27.7269	27.6451	27.2064	27.8983	27.1367	27.6749	27.2417
Putative acyltransferase {ECO:0000313|EMBL:ABV10561.1};	unknown	A8AUH4	A8AUH4	-0.203589	0.362946	29.4126	29.1574	28.895	29.0846	28.8608	29.2763	28.8767	29.5041	29.4517	28.7671	28.9724	29.165
Aldehyde-alcohol dehydrogenase {ECO:0000256|PIRNR:PIRNR000111};	acdH	A8AUH5	A8AUH5	0.186054	0.274144	33.9238	33.8145	33.885	32.9339	33.8612	33.4873	33.2811	33.2816	33.1616	33.6676	33.4278	33.2178
Uncharacterized protein {ECO:0000313|EMBL:ABV09313.1};	unknown	A8AUJ0	A8AUJ0	-0.86116	0.495666	27.6263	27.7215	26.7594	25.5919	24.6301	27.1982	26.7425	26.8212	26.44	26.3953	24.589	25.2294
V-type ATP synthase subunit I {ECO:0000256|RuleBase:RU361189};	atpI	A8AUJ1	A8AUJ1	-0.180085	0.333358	27.6591	27.8636	26.1405	27.0364	27.6358	27.1509	27.3137	27.3439	27.7057	27.3781	27.4316	27.941
V-type sodium ATP synthase, chain K {ECO:0000313|EMBL:ABV11048.1};	atpK	A8AUJ2	A8AUJ2	0.0469863	0.0309158	28.7764	27.7055	28.1747	27.6063	28.6289	27.3393	27.6062	27.3738	28.4536	27.848	27.3902	27.8824
V-type sodium ATP synthase, chain E {ECO:0000313|EMBL:ABV09547.1};	unknown	A8AUJ3	A8AUJ3	1.18349	0.415356	29.1514	28.6609	28.565	28.8294	32.0246	28.3709	29.3136	28.0371	28.3237	27.8582	28.3477	28.4859
ATP synthase (C/AC39) subunit {ECO:0000313|EMBL:ABV10205.1};	unknown	A8AUJ4	A8AUJ4	-1.60548	0.394924	27.2662	28.3063	26.9911	27.9685	23.0455	28.2585	28.5918	27.5797	27.9175	27.0265	27.6699	27.3618
ATP synthase (F/14-kDa) subunit {ECO:0000313|EMBL:ABV10784.1};	unknown	A8AUJ5	A8AUJ5	1.38481	0.526378	26.3072	27.0433	27.1974	27.2074	28.0794	27.5129	27.8893	26.6899	24.0661	26.0454	27.2629	26.3671
Acetyltransferase, GNAT family {ECO:0000313|EMBL:ABV09296.1};	unknown	A8AUJ6	A8AUJ6	0.169904	0.287753	27.629	27.9073	28.054	27.4428	28.1446	27.9355	27.5739	27.9032	27.5362	27.4512	27.9945	27.7442
V-type ATP synthase alpha chain {ECO:0000255|HAMAP-Rule:MF_00309};	atpA	A8AUJ7	A8AUJ7	-0.161455	1.05825	31.3426	31.3659	31.1566	31.2003	31.1162	31.1381	31.2978	31.205	31.436	31.1837	31.0334	31.2442
V-type ATP synthase beta chain {ECO:0000255|HAMAP-Rule:MF_00310};	atpB	A8AUJ8	A8AUJ8	-0.0142028	0.0359704	30.7756	30.5317	30.7692	30.9764	30.8791	30.5398	30.8123	30.7799	30.8457	30.6937	30.8333	30.7263
V-type ATP synthase subunit D {ECO:0000255|HAMAP-Rule:MF_00271};	atpD	A8AUJ9	A8AUJ9	0.515598	0.758261	28.1351	26.6325	25.9273	26.6101	27.1075	26.122	25.8416	26.1896	26.2615	24.542	24.4458	25.8668
LysM domain protein {ECO:0000313|EMBL:ABV10283.1};	unknown	A8AUK0	A8AUK0	-1.25266	0.739974	27.868	27.6167	27.533	27.1141	25.2003	27.7442	27.7108	27.9325	28.1732	27.2218	29.3415	28.4282
Threonine synthase {ECO:0000313|EMBL:ABV10705.1};	thrC	A8AUK1	A8AUK1	-0.100421	0.237786	31.2721	31.5643	31.0391	31.3962	31.0761	31.4294	31.2189	31.3507	31.6334	31.5802	31.6053	31.5343
Hydrolase, haloacid dehalogenase-like family {ECO:0000313|EMBL:ABV10097.1};	unknown	A8AUK3	A8AUK3	-0.108059	0.0701823	23.1298	23.387	23.4853	23.0385	22.881	24.4111	23.9589	23.5419	23.1541	24.3465	23.2893	23.1913
YcxB domain-containing protein {ECO:0000259|Pfam:PF14317};	unknown	A8AUK4	A8AUK4	-0.341536	0.689844	24.0142	23.7423	24.1462	23.5542	23.2233	23.9382	24.0909	23.7974	23.852	23.9205	24.0477	23.4749
Uncharacterized protein {ECO:0000313|EMBL:ABV10551.1};	unknown	A8AUK5	A8AUK5	-0.582085	2.27671	27.5773	28.2021	28.1443	27.8284	27.6334	27.7167	28.432	28.3577	28.135	27.7614	27.7901	27.9979
DNA polymerase I {ECO:0000256|ARBA:ARBA00020311, ECO:0000256|RuleBase:RU004460};	polI	A8AUK6	A8AUK6	0.0353018	0.106435	31.3007	31.1627	31.2169	31.3756	31.4985	31.1064	31.2877	31.2414	31.3455	31.3658	31.2901	31.4777
CoA-binding domain protein {ECO:0000313|EMBL:ABV10693.1};	unknown	A8AUK7	A8AUK7	-0.160232	0.417912	30.8715	31.0331	30.6946	30.6602	30.5531	30.5365	31.0489	30.6652	30.5164	30.281	30.3208	30.2176
Uncharacterized protein {ECO:0000313|EMBL:ABV09294.1};	unknown	A8AUK9	A8AUK9	-0.860369	0.247332	25.3472	25.9878	25.8185	26.5244	22.6512	26.7185	25.9662	26.8806	25.6284	24.7164	24.5661	24.6191
Alpha-L-fucosidase {ECO:0000313|EMBL:ABV10439.1};	fucA1	A8AUL1	A8AUL1	-0.857047	0.335767	24.2978	23.9743	23.2851	22.5028	22.1313	22.6123	22.7158	25.2926	21.8092	22.6151	23.1992	23.5259
Uncharacterized protein {ECO:0000313|EMBL:ABV10763.1};	unknown	A8AUL2	A8AUL2	-0.219069	0.425224	24.6058	24.3199	24.7348	24.4036	24.1006	24.5697	24.8637	24.2695	24.5979	24.4095	24.6092	24.5596
Queuine tRNA-ribosyltransferase {ECO:0000255|HAMAP-Rule:MF_00168};	tgt	A8AUL3	A8AUL3	0.0819759	0.168193	29.6732	29.014	29.3444	29.6957	29.2277	29.5061	29.4901	29.5448	29.1487	30.1868	29.9372	30.2366
tRNA-specific adenosine deaminase {ECO:0000256|HAMAP-Rule:MF_00972};	tadA	A8AUL4	A8AUL4	-0.493553	0.233811	22.7368	23.0725	23.2549	22.7577	25.3133	22.9151	24.2552	24.0458	24.1656	23.2197	24.0275	26.0379
Glucose-6-phosphate isomerase {ECO:0000255|HAMAP-Rule:MF_00473};	pgi	A8AUL5	A8AUL5	-0.0151138	0.058613	35.4823	35.2723	34.9568	35.4006	35.3279	35.3909	35.2376	35.3906	35.5365	34.6695	34.8029	34.766
Uncharacterized protein {ECO:0000313|EMBL:ABV10460.1};	unknown	A8AUL6	A8AUL6	-0.0624275	0.0955044	28.6443	28.9177	28.2025	28.6326	28.6993	28.8075	28.4896	28.6108	29.2264	29.3159	29.2245	29.5808
Uncharacterized protein {ECO:0000313|EMBL:ABV11047.1};	unknown	A8AUL7	A8AUL7	-0.0890236	0.285928	28.5831	28.7601	28.9957	28.5797	28.7103	28.857	28.7561	28.6667	28.9913	29.4323	29.4342	29.3923
Uncharacterized protein {ECO:0000313|EMBL:ABV09551.1};	unknown	A8AUL8	A8AUL8	0.390056	0.455127	25.0691	24.3994	25.8774	24.757	25.7366	24.7441	25.0226	24.5669	24.478	24.1367	24.5425	24.7421
2,3,4,5-tetrahydropyridine-2,6-dicarboxylate N-acetyltransferase {ECO:0000255|HAMAP-Rule:MF_01691};	dapH	A8AUL9	A8AUL9	-0.0120265	0.082663	31.1281	31.1499	31.2029	31.0905	30.9807	31.0937	31.1266	31.0708	31.0035	30.9425	31.1262	31.0053
N-acetyldiaminopimelate deacetylase {ECO:0000255|HAMAP-Rule:MF_01692};	unknown	A8AUM0	A8AUM0	-0.231427	0.144198	28.023	26.8187	26.953	27.9476	28.3577	26.9221	28.1416	28.595	27.1851	27.1637	27.0981	26.9362
5-formyltetrahydrofolate cyclo-ligase {ECO:0000256|RuleBase:RU361279};	unknown	A8AUM1	A8AUM1	-0.606846	0.231987	25.7682	25.4613	25.0906	23.3805	26.1647	26.4291	25.2987	26.1622	26.3339	25.5052	25.6446	26.0516
Membrane dipeptidase {ECO:0000256|ARBA:ARBA00013110};	abpB	A8AUM3	A8AUM3	0.754071	0.242209	22.6939	24.7817	24.8635	24.1824	26.7742	27.221	26.7356	25.1385	24.0412	23.1116	23.224	23.1851
UTP--glucose-1-phosphate uridylyltransferase {ECO:0000256|ARBA:ARBA00012415, ECO:0000256|RuleBase:RU361259};	galU	A8AUM4	A8AUM4	-0.201276	0.701285	30.9934	30.9969	31.1074	30.9585	30.7623	30.6944	30.8154	31.0295	31.1741	30.9638	30.8539	30.9677
Glycerol-3-phosphate dehydrogenase [NAD(P)+] {ECO:0000255|HAMAP-Rule:MF_00394};	gpsA	A8AUM5	A8AUM5	-0.307697	1.2263	31.9174	31.7123	30.8164	31.7084	31.4182	31.5377	31.7661	31.7946	32.0266	31.8699	31.8149	31.7265
ABC transporter, permease/ATP-binding protein SP2075 {ECO:0000313|EMBL:ABV09284.1};	unknown	A8AUM6	A8AUM6	0.290525	0.424976	28.3183	27.9219	28.0415	27.8186	28.2275	28.1426	28.3002	27.5081	27.5087	28.3973	28.2776	27.6695
ABC transporter, permease/ATP-binding protein SP2073 {ECO:0000313|EMBL:ABV10032.1};	unknown	A8AUM7	A8AUM7	0.079017	0.0998197	27.6961	27.7232	28.1373	27.5608	26.9175	27.7177	27.3828	27.5315	27.0447	26.7896	27.6401	27.4681
Glutamine amidotransferase {ECO:0000313|EMBL:ABV10596.1};	unknown	A8AUM8	A8AUM8	-1.05738	0.54048	24.1458	26.4657	23.6703	24.5735	26.0636	27.0757	27.3826	26.0292	27.4732	24.3597	26.0553	26.9814
Hydrolase, NUDIX family {ECO:0000313|EMBL:ABV10250.1};	unknown	A8AUM9	A8AUM9	-0.16739	0.136147	23.7105	24.7343	23.8483	24.556	23.2895	23.7896	23.9519	24.5446	23.6409	25.0969	24.1915	24.9618
dUTP diphosphatase {ECO:0000256|ARBA:ARBA00012379};	dut	A8AUN0	A8AUN0	0.148439	0.152333	29.2786	29.7017	29.3162	29.3568	28.4497	29.4356	29.2217	28.603	28.9721	29.2634	28.983	29.4727
Isochorismatase domain-containing protein {ECO:0000259|Pfam:PF00857};	unknown	A8AUN1	A8AUN1	-0.575487	0.428421	22.5787	24.3634	24.5311	22.8797	24.4253	24.0675	23.9131	25.0175	24.1685	24.4598	22.464	24.8197
DNA repair protein RadA {ECO:0000256|HAMAP-Rule:MF_01498, ECO:0000256|RuleBase:RU003555};	radA	A8AUN2	A8AUN2	-0.0610161	0.156478	29.2497	29.2032	29.308	29.191	29.1942	29.5029	29.3306	29.5473	29.1933	29.8012	29.8563	29.3002
Uncharacterized protein {ECO:0000313|EMBL:ABV11088.1};	unknown	A8AUN3	A8AUN3	-0.24528	0.294712	29.252	28.3563	29.3741	28.9311	28.8881	27.9957	28.5738	29.0594	28.9174	28.8458	28.8147	28.7056
Carbonic anhydrase {ECO:0000313|EMBL:ABV09425.1};	unknown	A8AUN4	A8AUN4	0.587366	0.976565	27.7575	27.5948	27.8775	27.9122	27.6874	27.9071	27.6033	27.4274	26.7139	28.1538	28.2629	27.9753
Glutamate--tRNA ligase {ECO:0000255|HAMAP-Rule:MF_00022};	gltX	A8AUN5	A8AUN5	-0.103367	0.235405	32.4878	32.7324	32.7211	32.7125	32.7099	32.5003	32.4471	32.9841	32.8015	32.7034	32.5946	32.3542
Argininosuccinate synthase {ECO:0000255|HAMAP-Rule:MF_00005};	argG	A8AUN6	A8AUN6	-0.827044	0.297329	29.1935	29.495	28.5933	27.767	26.2482	29.7902	29.184	27.8235	29.2791	28.7352	29.2234	28.5497
Argininosuccinate lyase {ECO:0000255|HAMAP-Rule:MF_00006};	argH	A8AUN7	A8AUN7	0.0157642	0.0139624	26.7298	28.1843	27.9769	27.5667	26.879	28.0026	27.593	27.1111	27.6969	28.2661	27.7034	28.2069
Ribonuclease P protein component {ECO:0000255|HAMAP-Rule:MF_00227};	rnpA	A8AUN9	A8AUN9	0.0707957	0.105389	26.9737	26.7358	26.8565	26.3857	26.0112	26.7906	26.419	26.1465	26.4097	26.2605	26.4292	26.4173
Membrane protein insertase YidC {ECO:0000256|HAMAP-Rule:MF_01811};	yidC	A8AUP0	A8AUP0	0.169024	0.307804	27.2652	24.1564	27.4574	27.3014	27.4794	27.5837	27.5267	26.8713	27.4594	28.1255	28.4959	28.2245
R3H domain-containing protein {ECO:0000259|PROSITE:PS51061};	jag	A8AUP1	A8AUP1	-0.0309181	0.0414651	31.6199	31.7964	31.8796	31.5244	32.3027	32.1979	31.9911	31.9483	32.1784	31.9673	32.337	32.0804
Lipoprotein, putative {ECO:0000313|EMBL:ABV11032.1};	unknown	A8AUP2	A8AUP2	0.482314	0.323191	24.8511	25.5451	24.5045	25.8244	24.3534	25.2613	23.8105	25.2598	24.9219	26.6529	26.1478	26.8728
Sakacin A production response regulator {ECO:0000313|EMBL:ABV10764.1};	sapR	A8AUP3	A8AUP3	-0.0302677	0.023633	27.4434	28.205	27.9253	28.8201	27.9006	28.198	28.6058	27.677	28.7267	28.354	27.8429	28.4644
Urease cluster protein {ECO:0000313|EMBL:ABV11017.1};	unknown	A8AUP5	A8AUP5	-0.584119	0.190604	23.2673	21.8696	23.6359	21.9368	24.4511	21.9204	24.3588	23.9697	21.732	23.4162	23.274	23.0295
Transcription regulator-like protein yozG {ECO:0000313|EMBL:ABV09576.1};	unknown	A8AUP6	A8AUP6	0.0209312	0.0232499	25.5887	25.1127	24.6416	24.4899	25.4053	24.988	25.2167	24.7374	24.8663	26.504	26.2779	26.4377
Hydrolase, TatD family {ECO:0000313|EMBL:ABV10314.1};	unknown	A8AUP9	A8AUP9	-0.157279	0.266232	29.2071	29.1952	28.7292	29.3553	28.6589	29.191	29.0819	29.1591	29.4361	28.8727	29.0684	29.3701
Ribonuclease M5 {ECO:0000256|HAMAP-Rule:MF_01469};	rnmV	A8AUQ0	A8AUQ0	-0.0709553	0.143055	24.7946	25.3841	25.1315	24.9835	25.159	25.464	25.5015	25.2163	25.1016	26.1154	26.0809	25.8709
Uncharacterized protein {ECO:0000313|EMBL:ABV10755.1};	unknown	A8AUQ1	A8AUQ1	-0.2885	0.698012	28.397	28.2223	27.8874	27.7758	28.3969	28.0899	28.4467	28.4199	28.2615	27.5016	28.0742	27.5097
SseB domain-containing protein {ECO:0000259|Pfam:PF07179};	unknown	A8AUQ2	A8AUQ2	-0.152572	0.104276	26.5098	26.8433	25.9756	26.6896	26.0515	26.4245	26.2247	25.8899	27.5087	25.1231	26.6049	26.9359
Uncharacterized protein {ECO:0000313|EMBL:ABV09875.1};	unknown	A8AUQ3	A8AUQ3	0.108919	0.210121	25.8506	25.7601	25.9223	25.6753	26.1646	26.2979	26.0615	25.8308	25.9187	25.5437	26.1189	25.334
Ribosomal RNA small subunit methyltransferase A {ECO:0000255|HAMAP-Rule:MF_00607};	rsmA	A8AUQ4	A8AUQ4	-0.0261497	0.0479494	30.2768	30.0662	30.522	30.235	30.4652	29.9701	30.4867	30.0966	30.1654	29.8935	30.0337	30.4081
Small ribosomal subunit biogenesis GTPase RsgA {ECO:0000256|HAMAP-Rule:MF_01820};	rsgA	A8AUQ7	A8AUQ7	-0.104066	0.070772	25.7745	24.2072	25.6668	25.5385	25.883	25.3196	26.0503	24.7182	26.2848	26.0536	24.8381	26.311
Ribulose-phosphate 3-epimerase {ECO:0000256|ARBA:ARBA00013188, ECO:0000256|HAMAP-Rule:MF_02227, ECO:0000256|PIRNR:PIRNR001461};	rpe	A8AUQ8	A8AUQ8	-0.028897	0.0697193	31.8684	31.5282	31.7882	31.8548	31.5871	31.9751	31.6623	31.8849	31.9566	31.8812	31.9604	32.0615
Thiamine pyrophosphokinase {ECO:0000313|EMBL:ABV10624.1};	unknown	A8AUQ9	A8AUQ9	-0.794121	0.280169	25.9127	25.7346	26.238	22.9191	26.44	26.1943	26.1088	26.0742	25.7528	27.0197	26.4705	25.9157
Competence-induced protein Ccs50 {ECO:0000313|EMBL:ABV09249.1};	unknown	A8AUR0	A8AUR0	0.357775	0.876479	28.3174	28.9405	28.9763	28.59	28.925	29.0466	28.7113	28.2554	28.5216	28.0868	28.684	28.1669
Cmp-binding-factor 1 {ECO:0000313|EMBL:ABV09725.1};	unknown	A8AUR1	A8AUR1	0.0414187	0.103218	30.7399	30.7685	30.8433	31.2783	30.8312	30.9406	30.8822	31.0634	30.9804	30.6991	30.8331	31.1297
Pur operon repressor {ECO:0000256|ARBA:ARBA00018449};	unknown	A8AUR2	A8AUR2	-0.115929	0.388601	30.9384	30.8961	30.9168	31.041	30.7077	30.6696	30.8417	30.9914	30.9329	30.7009	30.9468	31.1627
30S ribosomal protein S7 {ECO:0000255|HAMAP-Rule:MF_00480};	rpsG	A8AUR5	A8AUR5	0.0251745	0.150106	34.472	34.6273	34.6143	34.6259	34.7865	34.6296	34.6583	34.7117	34.5965	35.0563	35.0241	34.9604
Elongation factor G {ECO:0000255|HAMAP-Rule:MF_00054};	fusA	A8AUR6	A8AUR6	-0.0812569	0.318435	36.1286	36.2905	36.2342	36.3181	35.9788	36.1257	36.2089	36.1681	36.2894	36.6588	36.6548	36.6561
Glyceraldehyde-3-phosphate dehydrogenase {ECO:0000256|ARBA:ARBA00021022, ECO:0000256|RuleBase:RU361160};	gap	A8AUR7	A8AUR7	0.0544751	0.302281	38.0454	38.1329	38.2109	38.2765	38.184	38.3356	38.1593	38.1457	38.3277	37.8497	37.7012	37.6611
Mannosyl-glycoprotein endo-beta-N-acetylglucosaminidase {ECO:0000256|ARBA:ARBA00012566};	unknown	A8AUR8	A8AUR8	1.44505	1.54137	24.4668	25.1357	24.2222	24.1283	25.3646	24.6845	23.725	23.2289	22.8883	22.4376	21.9905	26.5596
Phosphoglycerate kinase {ECO:0000255|HAMAP-Rule:MF_00145};	pgk	A8AUR9	A8AUR9	-0.0312907	0.0901266	35.8512	35.8732	35.8129	35.7648	36.079	35.7201	35.9511	35.7872	35.9193	35.7091	35.5279	35.6034
Streptococcal surface protein A {ECO:0000313|EMBL:ABV10916.1};	sspA	A8AUS0	A8AUS0	0.152257	0.156967	32.5646	32.7484	32.9315	31.9872	32.9322	33.013	32.7883	32.2747	32.4126	32.5401	32.2722	32.3511
Streptococcal surface protein B {ECO:0000313|EMBL:ABV10074.1};	sspB	A8AUS1	A8AUS1	0.539147	0.742009	29.3288	29.1003	29.7855	29.1945	30.3238	29.9573	29.2932	29.2446	29.3205	29.4215	29.4649	29.5226
Putative peptidoglycan hydrolase and general stress protein {ECO:0000313|EMBL:ABV10980.1};	unknown	A8AUS2	A8AUS2	-0.211629	0.112956	25.5819	23.4448	23.636	24.931	23.5955	23.8629	24.6178	23.2933	25.1132	24.9918	24.7606	25.3939
Transcription regulator, MerR family {ECO:0000313|EMBL:ABV11019.1};	unknown	A8AUS4	A8AUS4	0.204879	0.241037	28.1946	29.0954	28.7511	28.7444	29.4979	28.8252	29.2582	28.74	28.4548	27.1097	28.0945	27.33
Glutamine synthetase I alpha {ECO:0000256|ARBA:ARBA00022288};	glnA	A8AUS5	A8AUS5	-0.0138728	0.0708114	32.9369	33.2282	33.1705	33.0956	33.1927	33.3229	33.2525	33.1864	33.2139	32.3856	32.1407	32.4343
Histone acetyltransferase HPA2 {ECO:0000313|EMBL:ABV09683.1};	unknown	A8AUS6	A8AUS6	-1.48465	0.724338	23.0563	21.5528	22.6799	23.8916	21.2699	22.8541	23.82	25.2256	23.424	21.4511	23.1679	23.0838
Divalent metal cation transporter MntH {ECO:0000256|HAMAP-Rule:MF_00221};	mntH	A8AUS7	A8AUS7	0.217667	0.212689	26.0868	26.1865	27.1131	25.813	26.1263	27.0343	26.3679	25.8361	26.1166	25.5925	25.7543	24.687
Ribonuclease J {ECO:0000256|HAMAP-Rule:MF_01491};	rnj	A8AUS8	A8AUS8	0.123714	0.681856	32.2764	32.2478	32.3476	32.6039	32.4904	32.445	32.4198	32.4883	32.2601	32.4921	32.4787	32.3081
Glycoprotein endopeptidase {ECO:0000313|EMBL:ABV09483.1};	unknown	A8AUT0	A8AUT0	-0.153964	0.129887	26.7577	27.1098	27.3262	27.0008	25.8255	26.4421	26.4572	26.1756	27.0976	26.1257	24.4017	26.9762
Ribosomal-protein-alanine N-acetyltransferase {ECO:0000313|EMBL:ABV09968.1};	unknown	A8AUT1	A8AUT1	-0.0701777	0.0348817	23.5782	23.2357	24.6575	23.2935	23.2992	25.2484	23.9649	23.7015	24.3853	23.1961	23.4423	23.6734
tRNA N6-adenosine threonylcarbamoyltransferase {ECO:0000255|HAMAP-Rule:MF_01445};	tsaD	A8AUT2	A8AUT2	0.103151	0.161522	28.9594	28.8096	28.779	28.7599	28.8829	29.1353	28.658	28.5653	29.2455	28.3399	28.8441	28.6415
Methyltransferase {ECO:0000313|EMBL:ABV09874.1};	unknown	A8AUT5	A8AUT5	0.00423114	0.00368222	29.0533	28.2374	27.3734	29.1741	28.2682	28.3823	28.126	28.9381	28.7477	27.8186	28.0861	28.0061
Lipoprotein, putative {ECO:0000313|EMBL:ABV10307.1};	unknown	A8AUT6	A8AUT6	1.19941	0.537363	26.1479	25.6501	26.239	26.4739	24.9764	27.1259	24.8187	23.7866	26.3726	24.5942	24.8931	25.5539
Transcription regulator, MerR family {ECO:0000313|EMBL:ABV09523.1};	unknown	A8AUT7	A8AUT7	0.966953	0.2825	24.8144	23.7441	23.757	27.8801	23.7621	23.9927	23.9971	24.9201	23.8169	23.7253	28.4889	22.8497
Uncharacterized protein {ECO:0000313|EMBL:ABV10128.1};	unknown	A8AUT8	A8AUT8	-0.0364704	0.0990025	27.1264	26.5279	26.936	27.4142	27.0743	27.031	27.1667	27.148	27.3142	26.6152	26.9694	27.3196
Uncharacterized protein {ECO:0000313|EMBL:ABV10870.1};	unknown	A8AUT9	A8AUT9	-0.314596	0.632751	30.2012	29.411	29.2064	29.5407	30.0735	29.6461	30.293	30.1373	29.7738	29.1856	29.4949	29.2134
Glycerophosphoryl diester phosphodiesterase family protein {ECO:0000313|EMBL:ABV10402.1};	unknown	A8AUU0	A8AUU0	-0.300149	0.157148	23.4627	25.0419	23.3707	23.3362	23.759	23.3999	23.3666	25.1737	22.8552	23.0074	23.0234	22.5285
Nucleoid-associated protein SGO_0232 {ECO:0000256|HAMAP-Rule:MF_00274};	unknown	A8AUU1	A8AUU1	0.0695826	0.142934	30.2796	30.3919	30.5424	30.0971	30.6677	30.4455	30.4351	30.3692	30.1973	30.57	30.3986	30.6294
Lipoprotein, putative {ECO:0000313|EMBL:ABV09967.1};	unknown	A8AUU2	A8AUU2	-0.298172	0.309533	28.5	28.65	28.5974	28.5823	27.6221	28.6676	28.2229	28.6107	28.9329	29.058	29.2304	28.9756
Xaa-Pro dipeptidyl-peptidase {ECO:0000255|HAMAP-Rule:MF_00698};	pepX	A8AUU3	A8AUU3	-0.0661875	0.309275	30.8729	30.7873	30.8029	30.7043	30.9446	30.9229	31.001	30.8583	30.9111	30.6719	30.8157	30.7882
Glycerol uptake facilitator protein-like protein {ECO:0000313|EMBL:ABV10664.1};	unknown	A8AUU4	A8AUU4	0.0787665	0.120748	31.1588	30.6284	31.2086	30.5794	31.316	31.2508	31.0167	30.9018	30.9914	31.5298	31.5228	30.9077
Membrane protein, putative {ECO:0000313|EMBL:ABV09846.1};	unknown	A8AUU5	A8AUU5	0.370944	0.186272	24.7552	24.5869	24.4275	24.491	24.9928	24.8407	25.5569	23.0079	24.647	24.2958	25.8686	24.4662
CcpA protein (Proteinase) {ECO:0000313|EMBL:ABV09138.1};	ccpA	A8AUU6	A8AUU6	-0.0626011	0.0937493	29.6067	29.6345	28.4265	29.2687	29.8809	29.8886	29.7118	29.9652	29.5489	30.0056	29.6743	29.6893
Beta-lactamase-like or putative esterase {ECO:0000313|EMBL:ABV10403.1};	unknown	A8AUU7	A8AUU7	-0.383577	0.137016	22.1113	22.7016	24.3068	22.348	23.6349	24.9178	24.0371	25.2541	22.7601	23.4065	25.6242	25.3849
Mevalonate kinase {ECO:0000313|EMBL:ABV09841.1};	mvk	A8AUU8	A8AUU8	0.183385	0.168194	26.5312	26.6782	26.7209	27.0694	27.2667	26.3892	27.3057	26.6425	26.227	27.3421	26.8214	26.8969
Diphosphomevalonate decarboxylase {ECO:0000256|ARBA:ARBA00012296};	mvaD	A8AUU9	A8AUU9	0.193377	0.575617	26.6055	27.199	27.0026	26.7375	26.9041	27.1442	26.8321	26.5516	26.8219	26.9302	27.2761	26.5798
Phosphomevalonate kinase {ECO:0000256|ARBA:ARBA00012958};	unknown	A8AUV0	A8AUV0	0.505486	0.392583	23.6535	23.2943	22.6029	23.909	24.9553	24.9326	23.8263	23.5376	24.9166	23.0758	24.0102	24.0396
Isopentenyl-diphosphate delta-isomerase {ECO:0000255|HAMAP-Rule:MF_00354};	fni	A8AUV1	A8AUV1	0.0785936	0.121931	26.0495	26.2466	27.2498	26.4768	26.1016	26.4434	25.9478	26.6406	26.1977	25.5833	26.1624	26.199
3-hydroxy-3-methylglutaryl coenzyme A reductase {ECO:0000256|RuleBase:RU361219};	unknown	A8AUV2	A8AUV2	-0.500594	0.620682	28.7496	27.4822	28.8062	28.3025	28.4522	27.3562	28.6449	28.6642	28.3035	28.74	28.1053	28.4519
Hydroxymethylglutaryl-CoA synthase {ECO:0000313|EMBL:ABV09984.1};	unknown	A8AUV3	A8AUV3	0.119239	0.455359	30.2477	30.1193	30.3236	30.3399	30.199	30.2112	30.1868	30.2754	29.9302	30.0321	30.1106	30.26
ThrE_2 domain-containing protein {ECO:0000259|Pfam:PF12821};	unknown	A8AUV4	A8AUV4	-0.484711	0.544777	22.992	22.6018	23.5921	22.8675	22.7284	23.0676	22.7324	24.0498	23.3355	23.0754	22.8475	22.6775
Membrane spanning protein {ECO:0000313|EMBL:ABV10262.1};	unknown	A8AUV5	A8AUV5	-1.22737	0.318642	25.1286	23.5305	23.1115	23.0013	25.8382	20.8464	23.4672	24.2658	25.635	25.5967	24.0189	23.6696
Formate acetyltransferase {ECO:0000256|ARBA:ARBA00013897};	pfl	A8AUV6	A8AUV6	0.111544	0.24814	34.075	34.4336	33.7525	34.5954	34.1502	34.1039	34.3268	34.0368	34.1512	32.1104	32.1677	32.1598
Possible TetR-type transcriptional regulator {ECO:0000313|EMBL:ABV09598.1};	unknown	A8AUW1	A8AUW1	0.379955	1.17785	28.6972	28.5962	28.7387	29.0132	29.174	28.7801	28.7124	28.7051	28.4099	28.4992	28.6053	28.6167
Uncharacterized protein {ECO:0000313|EMBL:ABV10090.1};	unknown	A8AUW2	A8AUW2	-0.0126305	0.0106873	27.0775	25.7304	26.8591	27.0961	26.5178	26.2895	26.1974	27.2337	26.5103	26.3221	27.0207	26.563
ATP-dependent RecD-like DNA helicase {ECO:0000256|HAMAP-Rule:MF_01488};	recD2	A8AUW3	A8AUW3	-0.483059	1.79675	26.0011	27.1721	26.9515	26.3982	26.4575	26.6719	26.832	27.1316	27.0132	26.4772	27.1736	26.9636
Signal peptidase I {ECO:0000256|ARBA:ARBA00013208, ECO:0000256|RuleBase:RU003993};	unknown	A8AUW4	A8AUW4	0.301081	0.562434	30.4484	30.6822	30.5406	31.14	31.2295	30.5949	30.8535	30.7788	30.4288	30.8743	30.8011	30.8919
Ribonuclease HIII {ECO:0000255|HAMAP-Rule:MF_00053};	rnhC	A8AUW5	A8AUW5	-0.86671	1.18678	28.0431	28.1879	28.4693	27.9405	27.3594	26.7993	28.4057	28.0717	28.2219	28.797	28.167	28.3671
Uncharacterized protein {ECO:0000313|EMBL:ABV10349.1};	unknown	A8AUW7	A8AUW7	-0.356396	0.384059	24.3888	25.9957	23.4015	25.7641	25.805	25.8619	26.2095	25.4718	26.8188	25.7965	26.6189	26.472
CvpA family protein {ECO:0000313|EMBL:ABV09303.1};	cvpA	A8AUW8	A8AUW8	-0.366978	0.113262	23.274	24.4319	26.2006	25.9766	22.7991	22.6023	24.6292	23.2995	24.5502	23.4628	22.8125	24.0111
Endonuclease MutS2 {ECO:0000255|HAMAP-Rule:MF_00092};	mutS2	A8AUW9	A8AUW9	0.136286	0.319549	30.1929	30.123	30.222	30.3139	30.4718	30.3183	30.537	30.1959	29.9622	30.5758	30.1991	30.2864
Dipeptidase {ECO:0000256|RuleBase:RU364089};	unknown	A8AUX1	A8AUX1	0.193362	0.334538	29.6739	29.4095	29.324	29.1778	29.7977	29.8168	29.5797	29.1928	29.4397	29.3725	29.4809	29.3568
Thioredoxin {ECO:0000256|ARBA:ARBA00020570, ECO:0000256|PIRNR:PIRNR000077};	trx-1	A8AUX2	A8AUX2	-0.126945	0.186984	33.1726	33.1366	32.8731	33.1648	32.9676	33.0951	32.7545	33.2241	33.6297	32.9872	32.8024	33.014
Uncharacterized protein {ECO:0000313|EMBL:ABV10590.1};	unknown	A8AUX3	A8AUX3	-1.11486	2.33009	23.6039	24.6677	24.194	23.2579	23.2684	23.4778	24.3443	24.8039	24.2006	24.7855	23.9408	23.8942
Transcriptional regulator, LysR family {ECO:0000313|EMBL:ABV10824.1};	nac	A8AUX4	A8AUX4	0.0592601	0.0539761	23.8138	23.4879	23.6031	23.6457	24.1987	23.6652	24.4168	23.6132	23.3018	23.7522	24.0088	23.5189
Mechanosensitive transport protein {ECO:0000313|EMBL:ABV10126.1};	unknown	A8AUX7	A8AUX7	0.0275307	0.0497771	28.688	28.612	28.3425	28.3464	28.5245	28.549	28.199	28.7932	28.3451	28.2299	27.7062	28.1532
DUF4352 domain-containing protein {ECO:0000259|Pfam:PF11611};	unknown	A8AUX8	A8AUX8	-0.235435	0.312556	22.2503	23.3429	23.2636	23.4679	22.7397	23.4532	23.7368	23.088	23.5424	23.2359	22.9955	22.8538
Serine/threonine transporter SstT {ECO:0000256|HAMAP-Rule:MF_01582};	gltP	A8AUX9	A8AUX9	0.125851	0.345362	26.7006	25.3912	24.8806	26.781	26.5786	26.2853	26.4873	26.3342	26.4459	26.3171	26.9181	26.9458
Uncharacterized protein {ECO:0000313|EMBL:ABV09494.1};	unknown	A8AUY1	A8AUY1	-0.0696398	0.336127	30.4306	30.5943	30.8244	30.1411	30.3186	30.1116	30.1556	30.3473	30.2773	29.179	29.3725	29.2614
Transcriptional regulator, TetR family {ECO:0000313|EMBL:ABV09862.1};	unknown	A8AUY3	A8AUY3	0.683332	0.298272	24.1164	21.8816	23.2239	22.4184	23.7973	25.5086	23.3978	23.5567	22.7199	23.4874	22.4644	21.5141
Transcriptional regulator, MarR family {ECO:0000313|EMBL:ABV09375.1};	unknown	A8AUY4	A8AUY4	-0.504068	0.185308	24.5731	23.8547	24.938	25.0737	21.8422	24.5752	24.8108	24.2859	23.9066	23.9615	24.1901	23.8851
Glutamate dehydrogenase {ECO:0000256|ARBA:ARBA00012896, ECO:0000256|PIRNR:PIRNR000185};	gdhA	A8AUY5	A8AUY5	-0.0875905	0.523749	34.2659	34.5173	34.7171	34.588	34.5594	34.4104	34.6342	34.6742	34.5122	34.1019	34.2306	34.2226
Dihydroorotate dehydrogenase {ECO:0000256|HAMAP-Rule:MF_00224};	pyrA	A8AUY6	A8AUY6	0.345678	1.46288	29.0367	29.3017	29.8445	29.6939	29.9214	29.976	29.6239	29.538	29.3924	28.2434	28.065	28.5013
Lipoprotein, putative {ECO:0000313|EMBL:ABV10163.1};	unknown	A8AUY8	A8AUY8	0.441706	0.250882	23.2693	25.9817	23.6615	24.497	22.3578	24.0356	22.8809	23.6932	22.9912	24.5168	26.3152	23.9523
Ethylammeline chlorohydrolase {ECO:0000313|EMBL:ABV09521.1};	trzA	A8AUY9	A8AUY9	0.0265261	0.0537211	30.0217	30.2051	29.5671	29.7118	30.175	29.8776	29.7041	29.9237	30.057	29.4435	29.9237	29.7954
DNA mismatch repair protein MutS, putative {ECO:0000313|EMBL:ABV10107.1};	unknown	A8AUZ5	A8AUZ5	-0.326099	0.909461	27.7355	28.1252	26.8916	28.0955	27.8676	27.6625	28.2896	28.334	27.9804	26.9887	27.0582	27.1269
Haloacid dehalogenase-like hydrolase, putative {ECO:0000313|EMBL:ABV10300.1};	unknown	A8AUZ6	A8AUZ6	0.201875	0.175839	26.697	24.4911	26.4606	26.454	26.7308	26.3346	27.1387	25.9634	25.8116	24.4066	22.6003	25.0925
GDSL-like lipase/acylhydrolase {ECO:0000313|EMBL:ABV10727.1};	unknown	A8AUZ7	A8AUZ7	-0.0633017	0.0897978	27.8408	28.0338	27.3544	27.1226	27.9767	27.4424	27.5217	27.5886	27.6214	27.2651	27.2296	27.1136
COPAB ATPases metal-fist type repressor {ECO:0000313|EMBL:ABV11092.1};	unknown	A8AUZ8	A8AUZ8	0.399616	0.731203	23.815	28.4102	25.6684	28.7487	29.1898	28.6377	28.8155	28.3678	28.1942	28.5889	28.923	29.0967
Copper-translocating P-type ATPase {ECO:0000313|EMBL:ABV09477.1};	unknown	A8AUZ9	A8AUZ9	1.15941	0.490449	23.0459	25.9771	23.4769	26.4673	24.0117	25.6816	23.0926	23.9925	25.5973	23.7954	23.4416	24.3739
Copper-translocating P-type ATPase {ECO:0000313|EMBL:ABV09370.1};	unknown	A8AV00	A8AV00	0.155063	0.372923	30.7175	31.1227	31.5114	31.2946	31.3384	31.1731	30.7829	31.2383	31.3198	29.7931	30.4289	30.6934
Pyruvate oxidase {ECO:0000313|EMBL:ABV09788.1};	spxB	A8AV01	A8AV01	0.180618	0.236283	33.7676	33.8787	33.9073	34.4092	33.8412	34.0817	33.4285	34.2153	34.1465	33.1772	33.3801	33.473
ABC transporter, putative {ECO:0000313|EMBL:ABV10700.1};	unknown	A8AV03	A8AV03	-0.215959	0.057258	26.306	25.667	23.561	25.8784	22.6536	21.6354	24.0376	23.1585	23.6193	23.5197	26.1615	24.8893
6-phospho-beta-glucosidase {ECO:0000313|EMBL:ABV11096.1};	unknown	A8AV06	A8AV06	-0.53168	0.336418	26.5266	26.9026	25.0498	25.4864	24.9584	25.3668	26.5975	26.2566	24.5525	25.4802	24.7788	25.6065
Two-component response regulator, putative {ECO:0000313|EMBL:ABV09238.1};	unknown	A8AV07	A8AV07	0.0382881	0.0365199	27.4533	28.044	28.112	27.7819	28.343	28.3677	28.3832	28.4653	27.5293	27.7021	27.5751	27.7673
Histidine kinase {ECO:0000256|ARBA:ARBA00012438};	unknown	A8AV08	A8AV08	0.30336	0.102717	26.4826	25.2059	27.1598	23.8266	27.363	26.4683	25.5907	25.642	25.515	25.8714	25.2554	26.1584
ABC transporter ATP-binding protein-like protein {ECO:0000313|EMBL:ABV11086.1};	unknown	A8AV15	A8AV15	0.556355	0.540754	25.0807	25.2583	23.8928	24.707	25.0565	23.9474	23.4055	24.4595	24.1769	23.4564	24.9389	24.3211
Chorismate binding enzyme {ECO:0000313|EMBL:ABV10871.1};	pabB	A8AV16	A8AV16	-1.04867	0.909717	22.2209	23.9367	22.1017	23.384	22.686	23.7168	25.1741	23.6975	24.0611	25.6262	25.4063	24.1588
5-methyltetrahydropteroyltriglutamate--homocysteine methyltransferase {ECO:0000255|HAMAP-Rule:MF_00172};	metE	A8AV19	A8AV19	-0.137487	0.132233	27.2053	27.737	27.9798	27.8073	27.7228	26.9761	27.7187	28.0746	27.1254	27.9302	27.6277	27.6174
D-xylulose 5-phosphate/D-fructose 6-phosphate phosphoketolase {ECO:0000313|EMBL:ABV09698.1};	xfp	A8AV21	A8AV21	-0.175287	0.39349	35.4058	35.5591	35.243	35.624	35.1954	35.2311	35.2687	35.6426	35.6651	35.8347	35.9727	35.9783
C5a peptidase {ECO:0000256|ARBA:ARBA00020956};	unknown	A8AV26	A8AV26	0.0973816	0.0153775	26.6258	21.7367	24.3179	23.557	27.0087	26.2496	24.8453	22.7418	28.936	29.8592	29.4811	29.1957
Peptide deformylase {ECO:0000255|HAMAP-Rule:MF_00163};	def	A8AV30	A8AV30	0.27626	0.382642	29.8239	30.2103	30.2688	30.3721	30.1631	30.7552	29.6943	30.2164	30.5509	29.8207	30.0351	30.0796
Membrane protein, putative {ECO:0000313|EMBL:ABV09410.1};	unknown	A8AV31	A8AV31	-0.392483	0.179119	26.5999	26.1745	26.7553	23.886	26.4438	25.9086	25.5832	26.3899	25.4428	25.2458	26.3821	25.4815
Pseudouridine synthase {ECO:0000256|RuleBase:RU003887};	unknown	A8AV32	A8AV32	0.731944	1.41109	26.8373	25.9657	26.5181	26.9152	26.9938	27.6561	26.3455	26.494	26.5298	26.3346	26.8001	28.3671
Uncharacterized protein {ECO:0000313|EMBL:ABV09800.1};	unknown	A8AV33	A8AV33	-0.00970904	0.00965824	25.6211	26.5295	25.8202	24.9123	25.9082	25.8909	25.52	25.6432	25.5774	25.7216	25.5411	25.2421
Probable membrane protein, putative {ECO:0000313|EMBL:ABV09212.1};	unknown	A8AV34	A8AV34	-0.404657	0.181186	22.9984	24.434	22.0762	23.7024	22.2974	24.1123	22.9198	25.0475	23.3588	22.7776	24.1032	24.6463
Probable membrane protein, putative {ECO:0000313|EMBL:ABV11163.1};	unknown	A8AV35	A8AV35	0.277348	0.360745	26.1713	26.7689	27.6905	27.4929	27.1772	26.5549	26.7099	26.5681	27.1149	26.7176	26.4999	26.9476
Lipopolysaccharide N-acetylglucosaminyltransferase {ECO:0000313|EMBL:ABV10620.1};	unknown	A8AV36	A8AV36	-1.03748	0.707408	24.9268	26.4973	25.8464	25.1885	23.4888	25.6103	26.035	25.8874	25.4777	23.4607	25.5178	24.378
Transmembrane protein, putative {ECO:0000313|EMBL:ABV09568.1};	unknown	A8AV37	A8AV37	-1.19571	1.25857	23.0673	23.4587	24.7832	23.4292	22.7692	23.6787	24.2	24.0723	25.1919	24.2287	24.0497	23.7423
Uncharacterized protein {ECO:0000313|EMBL:ABV11058.1};	unknown	A8AV38	A8AV38	-0.450402	0.416462	26.195	27.107	26.0588	26.6466	25.9386	26.6354	26.1604	26.8783	27.533	27.2366	27.4612	27.5518
VTC domain-containing protein {ECO:0000259|Pfam:PF09359};	unknown	A8AV39	A8AV39	0.147589	0.118126	23.8708	24.8665	25.6438	24.9988	25.9193	25.3154	25.6534	24.5319	25.6054	24.7794	25.7978	25.4436
Uncharacterized protein {ECO:0000313|EMBL:ABV10303.1};	unknown	A8AV40	A8AV40	0.0525424	0.0466809	26.4123	26.7504	26.5934	25.5494	26.5241	26.6158	26.455	25.8435	26.2332	26.6047	27.0365	26.9322
DUF4832 domain-containing protein {ECO:0000259|Pfam:PF16116};	unknown	A8AV41	A8AV41	-0.685613	1.51928	26.2622	26.0394	26.334	24.8063	25.2376	25.4073	26.0382	25.674	25.7959	27.8888	27.6042	27.4213
30S ribosomal protein S15 {ECO:0000255|HAMAP-Rule:MF_01343};	rpsO	A8AV42	A8AV42	0.0653216	0.274771	33.4244	33.5135	33.9064	33.602	33.7847	33.6313	33.6507	33.7132	33.4581	33.8538	33.8293	33.6825
Cinnamoyl ester hydrolase, putative {ECO:0000313|EMBL:ABV09510.1};	unknown	A8AV43	A8AV43	-2.04198	1.23013	25.9412	25.0476	25.2913	25.0915	23.301	25.2909	25.8736	27.4409	26.4948	24.9481	26.0389	26.3436
Thioredoxin {ECO:0000256|ARBA:ARBA00020570, ECO:0000256|PIRNR:PIRNR000077};	trx-2	A8AV46	A8AV46	0.717105	1.05344	30.942	30.829	32.0087	31.9561	32.0542	31.0866	31.102	30.8103	31.0333	29.9811	29.4294	29.6761
Aquaporin Z, water channel protein {ECO:0000313|EMBL:ABV09343.1};	unknown	A8AV47	A8AV47	-0.222268	0.0610895	25.9828	25.3295	25.4279	25.4734	23.3169	22.7626	22.5206	23.8899	25.8092	26.1414	26.467	26.4261
Uncharacterized protein {ECO:0000313|EMBL:ABV09806.1};	unknown	A8AV48	A8AV48	0.3305	0.470335	27.7462	27.1939	27.2135	28.0692	27.9527	27.2805	27.6341	27.5982	27.0786	26.6801	25.2523	26.6451
SnoaL-like domain-containing protein {ECO:0000259|Pfam:PF12680};	unknown	A8AV49	A8AV49	0.178739	0.0655243	29.9559	30.0037	28.4669	30.0214	28.0429	29.811	29.951	29.6948	27.6933	27.0559	27.5453	28.0084
Oligoendopeptidase {ECO:0000313|EMBL:ABV10275.1};	pepF-2	A8AV51	A8AV51	-0.01216	0.0136078	30.4997	30.0069	31.0753	30.2365	30.386	31.0525	30.6464	30.7951	30.2699	31.0401	30.7549	31.0145
Transporter, major facilitator family {ECO:0000313|EMBL:ABV09469.1};	unknown	A8AV52	A8AV52	0.397701	0.694128	22.9017	23.8626	22.5105	23.6134	23.5725	23.6287	23.2396	22.7407	23.6412	22.5422	22.7639	22.6234
Polyribonucleotide nucleotidyltransferase {ECO:0000255|HAMAP-Rule:MF_01595};	pnp	A8AV53	A8AV53	0.0656706	0.410666	31.8613	32.0976	31.883	31.9366	32.0725	31.9847	31.8621	31.8938	32.0409	32.3092	32.2565	32.4682
Serine acetyltransferase {ECO:0000256|ARBA:ARBA00018522, ECO:0000256|PIRNR:PIRNR000441};	cysE	A8AV54	A8AV54	-0.220626	0.388866	25.9979	26.4872	26.9567	26.0571	25.9442	25.4346	26.3164	25.8562	25.9251	26.8337	27.1111	26.7015
Uncharacterized protein {ECO:0000313|EMBL:ABV11138.1};	unknown	A8AV55	A8AV55	0.375871	0.0929233	25.2793	24.9313	25.0513	22.7001	22.9727	25.3917	20.9877	24.4996	24.4495	25.0077	25.1489	24.7571
Purine nucleoside phosphorylase {ECO:0000313|EMBL:ABV10584.1};	unknown	A8AV56	A8AV56	0.182891	0.0267567	24.5075	22.6049	22.9952	25.2241	28.4358	25.4826	29.9399	22.8836	25.7704	23.6446	24.572	23.6946
Reductase {ECO:0000313|EMBL:ABV09679.1};	unknown	A8AV57	A8AV57	-0.273528	0.13617	24.6923	25.4973	25.7533	25.8878	26.0558	24.1137	25.2342	26.4348	25.2089	26.0956	26.2211	25.3144
Cysteine--tRNA ligase {ECO:0000256|HAMAP-Rule:MF_00041};	cysS	A8AV58	A8AV58	0.117659	0.575635	30.3324	30.2475	30.539	30.5888	30.8361	30.5522	30.5724	30.5429	30.5088	30.1789	30.5212	30.4361
Mini-ribonuclease 3 {ECO:0000256|HAMAP-Rule:MF_01468};	mrnC	A8AV59	A8AV59	-0.12638	0.0438361	23.6132	23.0158	23.3862	21.6752	24.6264	24.1685	23.7253	24.1722	22.9516	22.9958	29.3261	23.1275
Leucine-rich protein {ECO:0000313|EMBL:ABV09531.1};	unknown	A8AV60	A8AV60	0.59951	0.458981	26.5909	25.4753	25.5713	25.7983	25.6407	25.4215	25.6206	23.9158	25.5256	25.5728	25.4646	25.5783
ABC transporter, ATP-binding protein SP1580 {ECO:0000313|EMBL:ABV10122.1};	unknown	A8AV61	A8AV61	0.21276	1.01662	32.5532	32.7356	32.5111	32.4248	32.706	32.4652	32.3927	32.3247	32.2403	31.6921	31.1711	31.4791
Transport protein {ECO:0000313|EMBL:ABV10485.1};	unknown	A8AV62	A8AV62	-0.122103	0.354318	30.1225	30.2919	30.5145	30.0968	30.329	30.3866	30.5137	30.4972	30.1677	30.5595	30.3585	30.4108
RNA methyltransferase, TrmH family, group 3 {ECO:0000313|EMBL:ABV09776.1};	unknown	A8AV64	A8AV64	0.124316	0.378626	31.7919	31.6467	31.9193	31.7286	31.8385	32.0865	31.8809	31.8115	31.5882	32.2065	31.9662	32.1292
Uncharacterized protein {ECO:0000313|EMBL:ABV10251.1};	unknown	A8AV65	A8AV65	-1.37311	1.51698	24.0055	25.7965	23.0501	23.7492	22.4585	23.3521	24.2325	24.8096	24.6369	26.1343	26.2614	24.5696
DegV family fatty acid binding protein {ECO:0000313|EMBL:ABV10709.1};	degV	A8AV66	A8AV66	-0.210021	0.577496	31.3953	30.7923	30.584	30.9347	30.4172	30.7801	30.8333	30.9151	31.0136	31.7973	31.0384	31.1218
50S ribosomal protein L13 {ECO:0000256|HAMAP-Rule:MF_01366, ECO:0000256|RuleBase:RU003878};	rplM	A8AV67	A8AV67	0.0165342	0.031251	35.0465	35.1298	34.8506	35.1196	35.2054	34.7639	34.991	35.2247	34.8237	35.3385	35.4381	35.3259
30S ribosomal protein S9 {ECO:0000255|HAMAP-Rule:MF_00532};	rpsI	A8AV68	A8AV68	0.203351	0.570999	33.7752	33.6412	33.9972	33.8881	34.187	33.8437	33.9413	33.8191	33.5485	34.0368	34.2691	33.9222
Immunity repressor protein {ECO:0000313|EMBL:ABV09771.1};	unknown	A8AV70	A8AV70	0.202309	0.60561	28.3213	28.8516	28.2839	28.9469	28.8804	28.6919	28.3868	28.7114	28.8141	28.644	29.7275	28.5096
Cadmium resistance protein {ECO:0000313|EMBL:ABV10633.1};	cadD	A8AV75	A8AV75	-0.159529	0.199387	24.7388	24.344	24.5641	24.3456	24.1642	24.9253	24.3512	24.5264	25.0361	23.9633	23.7858	24.099
Mercuric reductase {ECO:0000256|PIRNR:PIRNR000350, ECO:0000256|RuleBase:RU361223};	merA	A8AV77	A8AV77	0.116749	0.11244	27.3331	28.4514	28.4583	27.5781	28.0929	28.8659	28.1418	28.0306	28.0143	29.0898	28.8538	28.5601
Malolactic fermentation system transcriptional activator {ECO:0000313|EMBL:ABV09204.1};	unknown	A8AV78	A8AV78	-0.107757	0.159259	27.0256	26.9508	26.2007	27.0126	26.7426	27.1643	27.5246	26.8583	26.8598	26.7978	26.5045	26.3107
Putative transcriptional regulator {ECO:0000313|EMBL:ABV10790.1};	unknown	A8AV79	A8AV79	0.00507355	0.0111968	27.6688	28.298	27.8818	28.1467	27.886	27.8944	27.7493	28.1726	27.9901	26.6686	26.8984	28.1816
Malate oxidoreductase {ECO:0000313|EMBL:ABV10389.1};	unknown	A8AV80	A8AV80	-0.550879	0.561023	29.8306	30.2667	30.0158	30.2155	29.933	30.3451	30.1447	31.5307	30.4708	29.9573	30.0717	30.2941
Response regulator of the LytR/AlgR family {ECO:0000313|EMBL:ABV11063.1};	unknown	A8AV82	A8AV82	-0.599744	1.3028	29.6422	29.8462	30.1404	29.4644	29.1483	29.4145	30.2799	29.9318	29.6147	29.3442	29.6119	29.3571
ABC transporter ATP-binding protein {ECO:0000313|EMBL:ABV10146.1};	unknown	A8AV83	A8AV83	0.0973097	0.338115	30.1349	29.9917	30.1054	30.2782	29.9435	30.171	30.1358	30.0559	29.9092	27.9865	28.4427	28.6
Uncharacterized protein {ECO:0000313|EMBL:ABV09563.1};	unknown	A8AV84	A8AV84	0.201886	0.610296	27.0445	26.6017	26.6969	27.2045	26.9647	26.9334	27.0741	26.7264	26.6965	25.7836	24.2821	22.7883
CsbD domain-containing protein {ECO:0000259|Pfam:PF05532};	unknown	A8AV85	A8AV85	0.470743	0.319152	29.6156	30.7515	29.6604	29.8901	31.1146	29.942	30.3807	28.9436	30.2102	29.9442	29.6093	29.4751
Uncharacterized protein {ECO:0000313|EMBL:ABV09611.1};	unknown	A8AV86	A8AV86	0.000590007	0.000995472	27.2838	27.1279	27.3175	26.9564	27.2608	27.1381	27.4438	27.0494	26.8604	26.7876	26.9016	26.6053
Uncharacterized protein {ECO:0000313|EMBL:ABV11000.1};	unknown	A8AV87	A8AV87	0.160289	0.17517	24.5101	25.2735	24.626	25.2371	24.2104	24.8896	24.3586	24.5549	24.9428	23.7221	24.2796	24.7336
Putative membrane protein {ECO:0000313|EMBL:ABV10523.1};	unknown	A8AV88	A8AV88	-0.878713	0.345729	25.4222	23.4767	24.3235	24.9601	23.3719	22.2982	23.0345	24.8139	25.418	23.4501	22.5705	23.7151
Proton/sodium-glutamate symport protein {ECO:0000313|EMBL:ABV10970.1};	unknown	A8AV89	A8AV89	0.373707	0.311017	26.7687	28.0118	27.2764	26.1938	27.4291	27.714	26.4371	26.8619	26.9167	23.9675	23.6519	24.5195
Putative carboxylate-amine/thiol ligase {ECO:0000313|EMBL:ABV10210.1};	unknown	A8AV90	A8AV90	0.269841	0.93687	30.9366	31.4653	31.3564	31.1473	31.2192	31.4397	31.2011	30.9208	30.8748	29.6561	29.7368	29.618
Exo-beta-D-fructosidase {ECO:0000313|EMBL:ABV10742.1};	unknown	A8AV91	A8AV91	0.446232	0.329299	32.2286	32.2872	32.2408	31.5736	33.2171	32.3225	32.466	31.463	31.8456	28.4896	28.696	28.8015
LPXTG cell wall surface protein, zinc carboxypeptidase family {ECO:0000313|EMBL:ABV10650.1};	unknown	A8AV94	A8AV94	0.605076	0.386214	28.3259	28.3449	28.8956	27.2664	29.1061	28.3647	28.4141	27.2725	27.2355	28.3289	28.1729	28.1109
UPF0237 protein SGO_0389 {ECO:0000256|HAMAP-Rule:MF_01054};	unknown	A8AV95	A8AV95	0.350494	0.298289	30.2959	30.1849	30.4168	30.2505	29.8959	30.3885	30.327	28.9218	30.2347	29.6683	30.543	29.8251
UPF0210 protein SGO_0390 {ECO:0000255|HAMAP-Rule:MF_01221};	unknown	A8AV96	A8AV96	0.208412	0.484917	32.825	32.4092	32.4259	33.1115	32.7372	32.5901	32.7822	32.6101	32.4214	32.684	32.6771	32.4327
Phosphoglycerate mutase {ECO:0000313|EMBL:ABV09668.1};	unknown	A8AV98;A8AV97	A8AV98	0.218232	0.271262	30.7405	29.9362	29.7887	30.7729	30.7381	30.0195	30.3988	29.8889	30.5881	29.0007	29.8141	29.6054
D-alanyl-D-alanine carboxypeptidase {ECO:0000313|EMBL:ABV10377.1};	unknown	A8AV99	A8AV99	0.308409	0.667913	27.8028	27.8276	28.034	28.1048	27.9457	28.1804	27.3912	27.8552	28.0592	27.9308	27.7842	27.9075
Transcriptional regulator, PadR family {ECO:0000313|EMBL:ABV09356.1};	unknown	A8AVA2	A8AVA2	0.420503	0.185742	26.6967	28.204	28.8268	28.3527	28.2661	26.7398	28.5061	26.1306	27.4604	26.0363	27.7917	27.6205
Uncharacterized protein {ECO:0000313|EMBL:ABV11052.1};	unknown	A8AVA3	A8AVA3	-0.0560061	0.0642611	25.1566	23.9837	25.4959	25.7379	26.1818	25.1744	25.6319	25.9139	25.7163	25.3611	24.8875	24.0861
ABC transporter ATP-binding protein {ECO:0000313|EMBL:ABV09260.1};	unknown	A8AVA4	A8AVA4	0.395914	0.329188	29.9638	29.5833	30.2659	29.6406	31.2252	30.0926	30.0696	30.0802	29.621	29.3868	29.3259	28.7483
Membrane protein, putative {ECO:0000313|EMBL:ABV10159.1};	unknown	A8AVA5	A8AVA5	0.307971	0.0672141	28.2867	22.7653	24.9096	27.7144	24.8709	28.5215	27.9746	24.4241	27.7842	25.1142	22.3946	23.1615
Heat-inducible transcription repressor HrcA {ECO:0000255|HAMAP-Rule:MF_00081};	hrcA	A8AVA6	A8AVA6	-0.0572166	0.162387	28.4279	27.9384	27.9928	28.2474	27.9075	28.0156	28.2679	28.106	27.9684	28.1497	28.5416	27.8759
Protein GrpE {ECO:0000255|HAMAP-Rule:MF_01151};	grpE	A8AVA7	A8AVA7	-0.144214	0.525947	31.7892	31.5906	31.6969	31.6517	31.3094	31.6661	31.7404	31.6861	31.6333	32.1203	32.1118	32.3278
Chaperone protein DnaK {ECO:0000255|HAMAP-Rule:MF_00332};	dnaK	A8AVA8	A8AVA8	-0.143277	0.93408	35.2392	35.1435	35.1654	35.2139	35.2731	35.1533	35.2382	35.4521	35.3798	35.4157	35.5693	35.6577
4-methyl-5(Beta-hydroxyethyl)-thiazole monophosphate synthesis protein {ECO:0000313|EMBL:ABV09364.1};	thiJ-2	A8AVA9	A8AVA9	-0.566863	0.195079	25.9897	25.1775	25.9904	26.7811	23.3969	24.7934	25.4069	26.541	24.7241	24.7774	24.3009	24.1299
Chaperone protein DnaJ {ECO:0000256|HAMAP-Rule:MF_01152};	dnaJ	A8AVB0	A8AVB0	-0.0621478	0.259585	31.1595	30.8766	31.013	31.0448	30.8069	30.8069	30.899	31.0541	30.8918	31.2839	31.1728	31.1847
tRNA pseudouridine synthase A {ECO:0000255|HAMAP-Rule:MF_00171};	truA	A8AVB3	A8AVB3	-0.255698	0.217461	25.3669	25.951	25.6975	25.5362	26.8778	25.7186	26.2831	26.622	25.9946	27.2963	27.0255	26.7106
Zinc metalloproteinase B {ECO:0000313|EMBL:ABV09866.1};	zmpB	A8AVB4	A8AVB4	0.754227	0.282754	27.3816	28.7099	28.5911	26.0193	28.7503	29.395	27.759	26.7619	27.3811	30.5307	30.1956	30.0317
Pyridoxine kinase {ECO:0000313|EMBL:ABV09285.1};	unknown	A8AVB5	A8AVB5	0.0716629	0.251321	33.3942	33.418	33.5713	33.3738	33.6908	33.4318	33.326	33.4309	33.5244	29.5611	30.2818	30.0204
UPF0340 protein SGO_0411 {ECO:0000255|HAMAP-Rule:MF_00800};	unknown	A8AVB7	A8AVB7	-0.0722758	0.0594299	32.7085	32.6437	32.6404	31.5116	32.9159	32.5312	32.4736	32.3792	32.3227	28.0263	29.2521	29.0814
Trigger factor {ECO:0000255|HAMAP-Rule:MF_00303};	tig	A8AVB8	A8AVB8	-0.177313	0.311674	34.2706	34.5817	34.1502	34.2825	34.4978	34.2513	34.5986	34.109	34.8558	34.8007	34.5223	34.8621
Probable DNA-directed RNA polymerase subunit delta {ECO:0000255|HAMAP-Rule:MF_00357};	rpoE	A8AVB9	A8AVB9	-0.283737	0.330424	29.4718	29.9525	29.4271	29.4431	28.7792	29.8585	29.3362	29.7101	29.8857	30.2966	28.9967	30.1993
B3_4 domain-containing protein {ECO:0000259|SMART:SM00873};	unknown	A8AVC0	A8AVC0	0.168233	0.344323	29.9739	30.114	29.7624	30.1207	30.4309	30.0572	30.2546	30.1408	29.7088	29.3179	28.1466	28.9864
Protein translocase subunit SecA {ECO:0000255|HAMAP-Rule:MF_01382};	secA	A8AVC1	A8AVC1	0.0856501	0.866704	33.6832	33.6417	33.5932	33.6677	33.661	33.5577	33.5907	33.4905	33.5482	33.5124	33.741	33.6342
Phospho-2-dehydro-3-deoxyheptonate aldolase {ECO:0000256|PIRNR:PIRNR001361};	unknown	A8AVC2	A8AVC2	-0.0831223	0.34848	32.2871	31.9971	32.5575	32.2091	32.4162	32.1002	32.2839	32.3938	32.2971	31.9812	32.0835	31.8185
Holo-[acyl-carrier-protein] synthase {ECO:0000256|HAMAP-Rule:MF_00101};	acpS	A8AVC3	A8AVC3	-0.253721	0.21362	25.0397	25.6619	24.2525	24.0398	25.3786	24.9933	25.3799	25.1882	24.6047	25.7988	25.1879	24.6406
Alanine racemase {ECO:0000255|HAMAP-Rule:MF_01201};	alr	A8AVC4	A8AVC4	0.117331	0.220681	28.2007	28.3641	28.6727	29.1194	28.7905	28.5085	28.4816	28.8493	28.7355	28.1558	28.0019	28.3778
ATP-dependent DNA helicase RecG {ECO:0000256|ARBA:ARBA00017846, ECO:0000256|RuleBase:RU363016};	recG	A8AVC5	A8AVC5	-0.0298055	0.0393203	26.9754	26.7093	27.3051	26.9578	27.6752	27.6518	27.5272	27.5944	27.2525	27.3595	26.7961	27.4317
Uncharacterized protein {ECO:0000313|EMBL:ABV10176.1};	unknown	A8AVC6	A8AVC6	-0.299786	0.15915	22.5915	23.0468	22.7147	24.153	22.054	22.9279	23.4346	22.6834	23.9163	23.7197	23.1523	23.7424
Phosphotransferase system mannitol/fructose-specific IIA domain, putative {ECO:0000313|EMBL:ABV10862.1};	unknown	A8AVC7	A8AVC7	-1.24865	0.356832	26.8261	26.3512	26.3616	26.3782	26.5921	26.3146	26.3187	26.1284	30.5837	25.4442	26.0777	25.7601
PTS system, Lactose specific IIB subunit subfamily {ECO:0000313|EMBL:ABV09379.1};	unknown	A8AVC8	A8AVC8	-0.17822	0.126655	24.8832	23.9629	23.2092	23.9009	24.4882	23.8585	23.8503	23.7261	25.2059	23.0865	23.07	22.9953
Asparaginase {ECO:0000313|EMBL:ABV09689.1};	ansB	A8AVD1	A8AVD1	0.231779	0.552775	28.2335	27.8467	28.6185	28.019	28.1434	28.2908	28.0525	28.1203	27.5851	28.1277	28.506	27.9918
Cof family protein {ECO:0000313|EMBL:ABV09618.1};	unknown	A8AVD2	A8AVD2	0.448918	1.05738	29.1863	29.3358	29.2806	29.2048	29.7521	29.666	28.8883	29.1532	29.2346	28.3371	29.0326	29.2671
Universal stress protein {ECO:0000256|PIRNR:PIRNR006276};	unknown	A8AVD3	A8AVD3	0.316359	0.703012	33.0843	33.1832	33.3467	33.2798	33.5021	33.1572	33.2104	33.138	32.6416	31.6387	31.6205	31.4706
Aspartate transaminase {ECO:0000313|EMBL:ABV11105.1};	unknown	A8AVD5	A8AVD5	0.0444756	0.269384	31.9328	32.0472	31.8912	32.1886	32.1957	32.0142	32.1046	32.0319	32.1285	32.1856	32.4173	32.1991
LPXTG cell wall surface protein {ECO:0000313|EMBL:ABV10931.1};	unknown	A8AVD6	A8AVD6	-0.850857	0.343627	30.0489	30.1232	30.1919	29.1559	30.0106	30.3215	29.934	29.5131	32.5934	32.0874	31.9277	32.111
GTP-sensing transcriptional pleiotropic repressor CodY {ECO:0000255|HAMAP-Rule:MF_00621};	codY	A8AVD7	A8AVD7	-0.0299352	0.0443233	29.9461	30.4685	30.6139	30.1568	30.2767	30.665	30.6556	30.0703	30.4623	30.0493	29.6053	29.9611
Isochorismatase family protein {ECO:0000313|EMBL:ABV09992.1};	entB	A8AVD8	A8AVD8	-0.109853	0.095108	28.9073	28.2466	28.0569	28.6604	28.3449	27.735	27.8188	28.355	28.8959	27.3988	27.2413	28.1642
Aspartate--tRNA(Asp/Asn) ligase {ECO:0000256|HAMAP-Rule:MF_00044};	aspS-2	A8AVE0	A8AVE0	0.16873	0.272326	29.4148	29.7028	29.9566	30.047	29.822	29.9346	30.2283	29.644	29.4252	30.6339	30.346	30.423
Aspartyl/glutamyl-tRNA(Asn/Gln) amidotransferase subunit C {ECO:0000255|HAMAP-Rule:MF_00122};	gatC	A8AVE1	A8AVE1	0.436913	0.630119	30.53	29.5655	29.9564	29.5241	30.2154	29.6592	29.3708	28.9607	29.7564	29.7317	29.7681	29.6557
Glutamyl-tRNA(Gln) amidotransferase subunit A {ECO:0000255|HAMAP-Rule:MF_00120};	gatA	A8AVE2	A8AVE2	-0.0194435	0.0306095	32.4046	32.6293	32.5029	32.5455	32.1897	32.8399	32.6942	32.5898	32.3494	32.9623	32.9354	32.7741
Aspartyl/glutamyl-tRNA(Asn/Gln) amidotransferase subunit B {ECO:0000255|HAMAP-Rule:MF_00121};	gatB	A8AVE3	A8AVE3	-0.0768458	0.095148	32.2223	32.1855	31.5748	32.2824	31.633	32.2272	32.042	31.826	32.5051	32.5924	32.4416	32.4762
Uncharacterized protein {ECO:0000313|EMBL:ABV09554.1};	unknown	A8AVE5	A8AVE5	0.476578	0.622499	28.4518	28.6131	28.4962	28.9982	28.3661	28.7012	27.6283	28.5149	28.4926	29.6379	29.0821	28.9232
L-iditol 2-dehydrogenase BH3949 {ECO:0000313|EMBL:ABV09535.1};	unknown	A8AVE6	A8AVE6	0.0913022	0.172883	29.9169	29.5533	28.3218	28.8587	28.5811	28.5453	28.9017	28.3144	28.4951	28.8441	28.6628	29.3382
TVP38/TMEM64 family membrane protein {ECO:0000256|RuleBase:RU366058};	unknown	A8AVE8	A8AVE8	0.597291	0.16498	24.1187	24.6623	23.2482	24.8322	22.3017	24.7277	25.3795	23.0215	21.6686	25.1118	23.9831	23.8341
HAD superfamily (Subfamily IIIA) phosphatase, TIGR01668 {ECO:0000313|EMBL:ABV09273.1};	unknown	A8AVF0	A8AVF0	-0.172646	0.629398	28.0937	28.3232	28.413	28.0686	28.411	28.1241	28.4959	28.2841	28.3416	28.3133	28.6752	28.6881
GTP-binding protein {ECO:0000313|EMBL:ABV09266.1};	unknown	A8AVF1	A8AVF1	-0.584382	0.489516	29.9911	30.3057	29.7257	30.6227	29.0462	29.1093	30.0388	30.2365	30.256	29.9344	29.8881	30.09
CRM domain-containing protein {ECO:0000259|PROSITE:PS51295};	unknown	A8AVF2	A8AVF2	-0.0647742	0.118993	29.4723	29.1235	29.1785	29.7243	29.1237	29.4459	29.683	29.4407	29.3645	29.5991	29.1453	29.5334
Probable nicotinate-nucleotide adenylyltransferase {ECO:0000256|HAMAP-Rule:MF_00244};	nadD	A8AVF3	A8AVF3	-0.294801	0.245952	28.7855	28.6516	28.4913	29.2015	27.7012	28.7576	28.6499	28.7231	29.1716	28.5693	28.3085	29.1823
HD domain-containing protein {ECO:0000259|PROSITE:PS51831};	unknown	A8AVF4	A8AVF4	-0.275644	0.974585	28.4843	28.2665	28.4429	28.0715	27.9151	27.8869	28.08	28.1517	28.4688	27.578	27.5492	28.6224
Isochorismatase family protein {ECO:0000313|EMBL:ABV10073.1};	unknown	A8AVF5	A8AVF5	-0.522808	0.391419	23.5174	24.4472	22.8008	21.9967	23.7453	22.6741	22.9125	23.322	23.75	22.2111	23.6939	24.0907
Ribosomal silencing factor RsfS {ECO:0000256|HAMAP-Rule:MF_01477};	rsfS	A8AVF6	A8AVF6	0.233682	1.30804	28.995	28.6349	28.8226	28.8945	28.9314	28.8144	28.6454	28.779	28.515	28.7596	28.6133	28.7704
Methyltransferase {ECO:0000313|EMBL:ABV10211.1};	unknown	A8AVF7	A8AVF7	-0.0593427	0.0627934	26.8919	27.1928	27.3116	26.6072	27.1835	26.6002	27.1577	27.0842	26.327	27.5318	27.8471	26.9623
tRNA(Met) cytidine acetate ligase {ECO:0000255|HAMAP-Rule:MF_01539};	tmcAL	A8AVF8	A8AVF8	-0.491826	0.873285	25.5005	24.1087	24.8987	24.9975	25.1192	25.4169	25.5068	26.1249	25.3774	26.4206	25.8598	26.6111
Lipoprotein, putative {ECO:0000313|EMBL:ABV10974.1};	unknown	A8AVF9	A8AVF9	0.252452	0.284321	28.9599	28.7484	29.2841	28.3869	29.2935	29.1039	28.2849	28.6677	29.0744	29.9886	30.0792	29.9985
Probable transcriptional regulatory protein SGO_0454 {ECO:0000255|HAMAP-Rule:MF_00918};	unknown	A8AVG0	A8AVG0	0.382285	1.93932	31.8293	31.1441	31.5159	31.5411	31.3805	31.6086	31.2198	31.1302	31.0333	31.289	31.8651	31.5878
Lipoprotein, putative {ECO:0000313|EMBL:ABV10547.1};	unknown	A8AVG1	A8AVG1	0.14091	0.583557	28.8975	29.6161	29.7096	29.3323	29.6207	29.4145	29.3999	29.187	29.3578	29.7054	29.3651	29.3253
Amino acid aminohydrolase {ECO:0000313|EMBL:ABV10112.1};	ILL5	A8AVG2	A8AVG2	-0.308167	0.484662	28.7796	28.4771	28.3936	28.1488	28.5383	27.7541	28.6456	28.5804	28.1398	27.9055	27.6266	27.5259
ABC transporter, substrate-binding protein SP0148 {ECO:0000313|EMBL:ABV09131.1};	unknown	A8AVG3	A8AVG3	0.0834808	0.21692	34.0569	33.9322	33.6385	33.9768	33.701	34.0549	33.6713	33.7856	34.0255	33.2576	33.0129	33.1399
Lipoprotein {ECO:0000256|PIRNR:PIRNR002854};	hlpA	A8AVG4	A8AVG4	0.22384	0.819456	35.9539	36.036	36.3002	36.0246	36.0983	36.0667	36.0121	35.9088	35.5972	35.2673	35.1387	35.0607
Succinyl-diaminopimelate desuccinylase {ECO:0000313|EMBL:ABV09754.1};	unknown	A8AVG5	A8AVG5	0.57346	1.33779	30.4332	30.9235	30.885	30.5278	30.803	31.2115	30.2436	30.3293	30.2491	29.6786	29.7099	29.5925
Methionine import ATP-binding protein MetN {ECO:0000256|HAMAP-Rule:MF_01719};	metN	A8AVG6	A8AVG6	0.32542	0.491156	32.2647	32.6334	32.5986	32.6953	32.3661	32.7405	32.7843	32.1389	31.9025	31.9056	31.4114	31.1796
ABC transporter, permease protein, putative {ECO:0000313|EMBL:ABV09395.1};	unknown	A8AVG7	A8AVG7	0.283648	0.564636	29.3449	29.7246	30.0771	29.658	30.0217	29.9847	29.812	29.7781	29.2233	28.8181	28.7245	28.7538
Putative ABC transporter (ATP-binding protein) {ECO:0000313|EMBL:ABV11072.1};	cydD	A8AVG9	A8AVG9	-0.115468	0.171836	26.2619	26.9393	27.0168	26.7986	26.2637	26.851	26.553	27.0945	26.6121	26.2962	25.4189	25.7575
Putative ABC transporter (ATP-binding protein) {ECO:0000313|EMBL:ABV09230.1};	cydC	A8AVH0	A8AVH0	0.843827	0.803154	27.5777	26.4836	26.7127	27.3032	27.374	26.5443	26.0715	27.0002	25.6183	26.7008	26.003	26.9067
Uncharacterized protein {ECO:0000313|EMBL:ABV09596.1};	unknown	A8AVH1	A8AVH1	-0.00505829	0.00378248	26.6422	25.6505	25.3437	25.4295	25.3745	25.2555	25.2347	26.1648	24.6751	23.8454	24.1376	23.7983
ATP binding protein of ABC transporter {ECO:0000313|EMBL:ABV09536.1};	unknown	A8AVH3	A8AVH3	-1.60725	0.706299	27.67	24.5294	24.1597	24.7233	24.4856	22.703	24.5849	24.9442	27.2045	23.167	23.0584	22.7445
Uncharacterized protein {ECO:0000313|EMBL:ABV09293.1};	unknown	A8AVH4	A8AVH4	0.116539	0.279896	29.8392	29.9622	30.4983	30.3732	30.4815	30.4364	30.561	30.3784	30.002	30.1587	30.4742	30.0809
UPF0397 protein SGO_0469 {ECO:0000255|HAMAP-Rule:MF_01572};	unknown	A8AVH5	A8AVH5	-0.851767	0.969221	29.0727	27.9723	28.2562	28.3965	27.6705	27.8356	28.9336	29.3569	28.1673	28.0295	28.678	27.3784
DNA-binding protein {ECO:0000313|EMBL:ABV10077.1};	unknown	A8AVH7	A8AVH7	0.262398	0.442261	23.9221	24.3603	24.1546	24.2633	23.8484	24.2025	24.1207	23.4093	23.9971	24.423	23.8147	23.839
tRNA uridine(34) hydroxylase {ECO:0000255|HAMAP-Rule:MF_00469};	trhO	A8AVI2	A8AVI2	-0.0193443	0.0522395	32.1056	31.8197	32.1405	32.1338	31.8186	31.9438	31.8225	32.1273	32.0044	31.3019	31.5225	31.5728
Cell wall binding protein {ECO:0000313|EMBL:ABV11146.1};	unknown	A8AVI3	A8AVI3	0.806805	0.640169	22.7396	24.1657	23.3144	23.0491	22.9521	24.6241	23.072	22.6314	22.5015	22.7265	21.6139	22.7378
3-dmu-9_3-mt domain-containing protein {ECO:0000259|Pfam:PF06983};	unknown	A8AVI6	A8AVI6	-0.321865	0.626186	28.3816	28.5254	28.4598	28.5364	28.2945	28.7731	28.5251	28.8777	29.1667	28.6717	28.7	28.6288
TfoX_N domain-containing protein {ECO:0000259|Pfam:PF04993};	unknown	A8AVI7	A8AVI7	0.490906	0.215794	23.9534	23.4059	24.0257	24.3827	23.5314	22.0104	21.7305	23.4888	23.2325	23.6418	23.0615	24.038
ThiJ/PfpI family protein {ECO:0000313|EMBL:ABV09415.1};	unknown	A8AVI8	A8AVI8	0.00361315	0.0114325	25.5362	25.7322	25.8696	25.9274	25.7024	25.8689	25.9644	25.8347	25.6889	25.8643	25.6867	25.3207
Uncharacterized protein {ECO:0000313|EMBL:ABV09270.1};	unknown	A8AVI9	A8AVI9	0.132007	0.358442	29.7907	29.5678	29.4967	29.6384	29.6431	29.7306	29.2414	29.647	29.7277	30.0055	28.826	29.7698
Histidine kinase {ECO:0000256|ARBA:ARBA00012438};	unknown	A8AVJ0	A8AVJ0	0.501018	0.266302	26.8611	26.9799	27.2542	25.3405	27.5048	27.0527	25.5098	26.1228	26.7624	25.1249	27.2949	26.9277
DNA-binding response regulator {ECO:0000313|EMBL:ABV10779.1};	unknown	A8AVJ1	A8AVJ1	-0.475238	1.21341	26.4882	26.2893	26.2054	26.7386	26.1624	26.4352	26.8032	26.889	27.0698	25.9835	26.4741	27.0533
GTP pyrophosphokinase family protein {ECO:0000313|EMBL:ABV09288.1};	unknown	A8AVJ2	A8AVJ2	-0.391535	0.20534	24.0983	24.6027	24.0427	25.121	22.9946	24.7864	24.0745	24.8146	25.1874	23.5332	24.5677	24.4017
Phosphorylase, Pnp/Udp family {ECO:0000313|EMBL:ABV10636.1};	unknown	A8AVJ3	A8AVJ3	0.799306	1.58194	24.054	22.9069	24.3854	24.7342	24.2161	24.2728	23.9365	23.4518	23.4369	23.2265	23.8129	23.6888
ABC transporter, ATP-binding protein SP0483 {ECO:0000313|EMBL:ABV09617.1};	unknown	A8AVJ4	A8AVJ4	0.19451	0.535465	28.6862	28.8048	28.2967	28.4546	28.2588	28.5707	28.2665	28.4435	27.9905	28.0837	28.3282	28.1907
Cobalt transport family protein {ECO:0000313|EMBL:ABV09613.1};	unknown	A8AVJ5	A8AVJ5	-0.365485	0.162882	24.6012	22.0586	24.2382	23.1039	21.7737	24.3879	22.7616	23.5398	24.0607	25.0181	24.199	23.6713
Ribosomal RNA small subunit methyltransferase G {ECO:0000255|HAMAP-Rule:MF_00074};	rsmG	A8AVJ7	A8AVJ7	0.100436	0.29584	29.5563	29.1981	28.9618	29.5687	29.262	29.3672	29.1575	29.5021	29.237	29.2783	29.3674	29.4914
Transcriptional regulator, TetR family, putative {ECO:0000313|EMBL:ABV09258.1};	unknown	A8AVJ9	A8AVJ9	0.445614	0.393373	24.098	21.8419	23.6344	22.876	23.8405	22.289	22.8413	22.3059	22.5215	22.143	20.675	23.171
Protein LemA;	lemA	A8AVK0	A8AVK0	0.0580889	0.280347	32.8834	33.2431	33.4078	33.2427	33.4763	33.3202	33.2774	33.2124	33.375	33.2876	33.3923	33.3326
Dextransucrase {ECO:0000256|ARBA:ARBA00016389};	gtfG	A8AVK3	A8AVK3	-0.385522	0.156832	27.6241	27.5643	26.2272	27.5043	25.1453	28.1661	27.1606	27.3702	27.4415	27.0593	27.3291	27.3782
Putative permease {ECO:0000313|EMBL:ABV10206.1};	dsg	A8AVK4	A8AVK4	0.0888596	0.0843855	27.1609	25.7009	25.6899	26.9586	26.57	25.7024	26.3116	26.266	26.3867	26.3105	26.01	25.6571
Uncharacterized ACR, COG1399 {ECO:0000313|EMBL:ABV10549.1};	unknown	A8AVK7	A8AVK7	-0.0424372	0.121526	29.064	29.1084	29.1185	29.1354	29.5125	29.4771	29.4263	29.4859	29.3401	29.1535	29.5039	29.7735
Flotillin-like protein {ECO:0000313|EMBL:ABV10565.1};	floL	A8AVK8	A8AVK8	0.222172	0.680485	32.5211	32.4776	32.6146	32.5211	32.443	32.5675	32.5621	32.2283	32.0746	32.8257	32.5573	32.5828
6-phosphogluconate dehydrogenase, decarboxylating {ECO:0000256|PIRNR:PIRNR000109, ECO:0000256|RuleBase:RU000485};	gnd	A8AVK9	A8AVK9	-0.237296	0.601161	34.3679	34.3617	34.0963	34.5423	33.9699	34.0963	34.3976	34.5054	34.4174	34.3408	34.5356	34.5214
DNA-binding response regulator {ECO:0000313|EMBL:ABV09384.1};	unknown	A8AVL0	A8AVL0	0.116053	0.480966	27.9911	27.9695	27.22	28.0497	28.3835	28.1045	28.0729	28.029	28.0876	28.2808	28.0531	28.415
PTS system, IIBC component {ECO:0000313|EMBL:ABV10750.1};	unknown	A8AVL1	A8AVL1	0.279584	1.53895	32.9851	33.012	33.0483	32.861	33.0411	32.8701	32.5359	32.7426	32.655	32.659	32.3615	32.3703
RgfB {ECO:0000313|EMBL:ABV10712.1};	rgfB	A8AVL2	A8AVL2	-1.08414	0.428801	27.1548	27.3904	25.8835	27.5034	23.9796	26.1835	26.4522	26.8708	27.5958	25.4235	26.0967	27.2738
Uncharacterized protein {ECO:0000313|EMBL:ABV09833.1};	unknown	A8AVL3	A8AVL3	-1.39782	0.621688	23.045	23.6677	23.3111	21.5048	24.4345	23.5185	23.9339	24.1273	25.5901	23.1012	23.0063	21.9305
Transcriptional repressor NrdR {ECO:0000255|HAMAP-Rule:MF_00440};	nrdR	A8AVL4	A8AVL4	0.140921	0.154113	30.2134	29.8726	29.8144	29.5567	29.9856	29.1945	29.1823	29.1855	29.9462	28.7296	28.5615	29.5423
Replication initiation and membrane attachment protein (DnaB) superfamily {ECO:0000313|EMBL:ABV09136.1};	unknown	A8AVL5	A8AVL5	0.331799	1.23358	28.4038	28.4907	27.332	28.5577	28.6697	28.3172	28.3129	28.0653	28.171	28.3014	28.5209	28.1136
Primosomal protein DnaI {ECO:0000313|EMBL:ABV11178.1};	dnaI	A8AVL6	A8AVL6	0.00625292	0.0510642	30.3103	30.6104	30.2945	30.6668	30.6933	30.6006	30.696	30.6584	30.5875	30.533	30.7535	30.5839
NADPH-flavin oxidoreductase-like protein {ECO:0000313|EMBL:ABV10212.1};	unknown	A8AVL7	A8AVL7	-0.17216	0.285912	29.9857	29.971	29.7784	29.4599	30.1145	30.1047	30.0933	30.2403	29.862	29.9773	29.7843	29.6664
GTPase Der {ECO:0000255|HAMAP-Rule:MF_00195};	der	A8AVL8	A8AVL8	-0.0527954	0.137137	31.7411	31.7525	31.6633	32.0628	31.7046	31.6234	31.7735	31.9281	31.8476	31.8544	31.7698	31.9307
Snf2 family protein {ECO:0000313|EMBL:ABV09552.1};	unknown	A8AVL9	A8AVL9	-0.181044	0.256188	27.4094	27.7915	27.8028	28.0881	27.2337	27.4209	27.6228	27.6883	27.9748	29.2168	29.0103	28.9015
Uncharacterized protein {ECO:0000313|EMBL:ABV10364.1};	unknown	A8AVM0	A8AVM0	0.0685221	0.115904	29.7307	30.3017	30.5815	29.8729	30.4479	30.3059	30.3943	30.0347	29.9921	30.117	30.5921	30.5499
UDP-N-acetylmuramate--L-alanine ligase {ECO:0000255|HAMAP-Rule:MF_00046};	murC	A8AVM1	A8AVM1	-0.11109	0.291299	32.5848	32.1736	32.2735	32.2167	31.9488	32.2165	32.0475	32.4759	32.1919	32.6548	32.5662	32.5825
Acetyltransferase, GNAT family {ECO:0000313|EMBL:ABV09908.1};	unknown	A8AVM2	A8AVM2	1.10519	1.54973	25.6545	24.6129	25.4504	25.6041	24.9148	25.4571	24.6264	23.7559	24.2783	24.7496	24.4762	23.9561
Endolytic murein transglycosylase {ECO:0000256|HAMAP-Rule:MF_02065};	mltG	A8AVM4	A8AVM4	-0.349218	1.23009	31.3148	31.4792	31.6755	31.2413	31.266	31.6503	31.7176	31.7669	31.7209	31.5532	31.7802	31.6171
Transcription elongation factor GreA {ECO:0000255|HAMAP-Rule:MF_00105};	greA	A8AVM5	A8AVM5	0.113899	0.270932	31.3938	31.5908	31.3848	31.0767	31.4185	31.1912	31.337	30.8704	31.1374	31.6968	31.5769	32.0121
Membrane protein insertase YidC {ECO:0000256|HAMAP-Rule:MF_01811};	yidC	A8AVM7	A8AVM7	-0.00510279	0.0121603	31.853	31.4824	31.6998	31.3099	31.6365	31.4421	31.6693	31.381	31.3535	31.5768	31.7058	31.5974
SpoU rRNA Methylase family protein {ECO:0000313|EMBL:ABV10008.1};	unknown	A8AVM9	A8AVM9	-0.111099	0.109215	29.3962	29.1649	29.195	29.7129	28.8734	28.6937	29.0109	29.0154	29.5871	29.0386	29.6755	29.6877
HD domain protein {ECO:0000313|EMBL:ABV09699.1};	unknown	A8AVN0	A8AVN0	-0.432457	0.4127	25.3223	25.2539	24.8584	25.7623	25.0474	24.2683	25.2366	25.5575	25.5812	25.379	25.3827	24.8845
Membrane protein {ECO:0000313|EMBL:ABV11159.1};	unknown	A8AVN1	A8AVN1	-2.07901	0.979964	21.9118	22.7794	23.8472	20.8525	23.2392	21.0359	23.4259	25.0199	22.919	23.1556	23.3804	23.6839
Acetolactate synthase {ECO:0000256|ARBA:ARBA00013145, ECO:0000256|RuleBase:RU003591};	ilvB	A8AVN2	A8AVN2	0.156925	0.324317	30.2387	29.5174	30.2683	30.1079	30.0181	30.3903	30.3419	29.8782	29.8254	30.4207	30.4579	29.9263
Acetolactate synthase {ECO:0000256|ARBA:ARBA00013145};	ilvN	A8AVN3	A8AVN3	-0.0656344	0.105213	29.0427	28.5282	28.8584	28.7259	28.9152	29.0591	29.3692	28.7234	28.8046	29.1304	29.1247	29.0001
Ketol-acid reductoisomerase (NADP(+)) {ECO:0000255|HAMAP-Rule:MF_00435};	ilvC	A8AVN4	A8AVN4	0.0850054	0.353378	33.7263	33.3801	33.6226	33.8018	33.7347	33.9522	33.8942	33.6413	33.6981	33.6046	33.7631	33.691
L-threonine dehydratase {ECO:0000256|RuleBase:RU362012};	ilvA	A8AVN5	A8AVN5	0.180124	0.243565	29.9828	29.9516	29.3582	30.0973	29.3122	29.8779	29.3076	29.9071	29.5323	29.8823	29.8032	29.9735
Cof family protein {ECO:0000313|EMBL:ABV09561.1};	unknown	A8AVN6	A8AVN6	0.158842	0.449921	29.701	29.7052	29.2717	30.0263	29.5618	29.888	29.5382	29.7346	29.7268	29.8969	30.2085	30.3305
Xanthine/uracil permease family protein {ECO:0000313|EMBL:ABV09532.1};	unknown	A8AVN8	A8AVN8	0.356951	0.346297	26.9938	27.6033	27.4311	26.7081	27.8142	27.8627	27.0966	26.7607	27.4569	26.46	26.3779	25.4793
t(6)A37 threonylcarbamoyladenosine biosynthesis protein TsaE {ECO:0000256|ARBA:ARBA00018986};	unknown	A8AVN9	A8AVN9	3.35956	0.941866	27.4967	33.1922	33.7772	33.3689	33.5886	33.3389	28.6087	33.3978	28.2113	28.95	28.9475	28.815
Putative transcriptional regulator LytR {ECO:0000313|EMBL:ABV11060.1};	unknown	A8AVP1	A8AVP1	-0.0665919	0.134798	30.5057	30.3145	30.3643	29.8101	30.2612	30.3533	30.2964	30.0682	30.2599	30.7389	30.471	30.5166
Uncharacterized protein {ECO:0000313|EMBL:ABV11134.1};	unknown	A8AVP2	A8AVP2	0.0747725	0.187888	29.2869	30.0478	29.7392	30.056	30.1226	29.6442	29.8282	29.8506	29.9197	30.3224	30.1541	30.4332
HIT family protein {ECO:0000313|EMBL:ABV09376.1};	unknown	A8AVP3	A8AVP3	0.077769	0.168027	29.4749	29.6369	29.1959	29.8322	29.6123	29.6703	29.3071	29.8284	29.746	29.6384	29.7772	29.7851
ABC transporter, ATP-binding protein SP0522 {ECO:0000313|EMBL:ABV09980.1};	unknown	A8AVP4	A8AVP4	-0.223335	0.272208	28.1626	28.4931	28.1795	28.4185	27.6411	28.2642	27.9067	28.4027	28.6843	28.2782	28.1237	28.4242
ABC transporter, permease protein {ECO:0000313|EMBL:ABV10267.1};	unknown	A8AVP5	A8AVP5	0.109606	0.184921	26.6806	27.6741	26.9405	27.7079	27.5955	27.2911	27.7768	27.3561	27.1328	27.1237	27.4755	26.4905
APH domain-containing protein {ECO:0000259|Pfam:PF01636};	unknown	A8AVP6	A8AVP6	-0.175585	0.646119	31.5879	31.2029	31.3509	31.5055	31.2534	31.1135	31.5042	31.516	31.3791	31.3167	31.2935	31.1053
tRNA (guanine-N(7)-)-methyltransferase {ECO:0000255|HAMAP-Rule:MF_01057};	trmB	A8AVP7	A8AVP7	-0.321079	1.14962	29.0681	29.2268	29.2177	29.0009	28.9773	29.1858	29.3038	29.5983	29.2251	29.7527	29.7705	29.4045
Ribosome maturation factor RimP {ECO:0000255|HAMAP-Rule:MF_01077};	rimP	A8AVP8	A8AVP8	-0.240548	0.260302	26.3684	25.9173	26.9133	26.6682	26.8259	25.6907	26.4561	26.7907	26.6596	27.1533	27.476	27.5518
Transcription termination/antitermination protein NusA {ECO:0000256|HAMAP-Rule:MF_00945};	nusA	A8AVP9	A8AVP9	-0.0615616	0.149373	30.565	30.4884	30.7966	30.7062	30.4989	30.7347	30.61	30.5406	30.9739	31.3014	30.9723	31.4865
YlxR domain-containing protein {ECO:0000259|Pfam:PF04296};	unknown	A8AVQ0	A8AVQ0	0.229649	1.34652	26.8439	28.8945	28.5956	28.8165	29.0134	28.807	28.7349	28.6027	28.6104	29.3353	29.4359	27.7274
Ribosomal protein L7A family {ECO:0000313|EMBL:ABV09978.1};	unknown	A8AVQ1	A8AVQ1	0.0826321	0.129675	26.4693	26.6217	26.4098	26.5407	26.7288	26.1474	26.3679	26.6762	26.1249	27.6525	27.5138	27.3609
Translation initiation factor IF-2 {ECO:0000255|HAMAP-Rule:MF_00100};	infB	A8AVQ2	A8AVQ2	-0.135217	1.98762	33.5728	33.5209	33.5564	33.4758	33.4843	33.4166	33.5628	33.5867	33.6329	34.119	34.0471	34.0065
Ribosome-binding factor A {ECO:0000255|HAMAP-Rule:MF_00003};	rbfA	A8AVQ3	A8AVQ3	0.146919	0.222411	30.6434	30.6206	31.207	30.2394	30.7416	30.9989	30.3063	30.751	30.4819	31.0182	31.2545	30.9246
Na/Pi-cotransporter family protein {ECO:0000313|EMBL:ABV09205.1};	unknown	A8AVQ4	A8AVQ4	-0.559616	1.98774	27.5943	27.931	27.3026	27.1921	27.4076	27.2074	27.634	27.9728	27.8792	27.8382	27.3773	27.9389
N-acetylglucosamine-6-phosphate deacetylase {ECO:0000313|EMBL:ABV10537.1};	nagA	A8AVQ5	A8AVQ5	0.42075	0.571621	29.4651	29.2851	29.8096	29.1177	29.9672	29.4184	29.4866	28.9882	28.7663	28.0603	28.3657	28.1355
Oxidoreductase, aldo/keto reductase family {ECO:0000313|EMBL:ABV10986.1};	unknown	A8AVQ8	A8AVQ8	-0.157004	0.61689	30.7116	30.5544	30.9298	30.9655	30.8037	31.0607	31.0038	31.0247	31.2724	30.2331	30.6653	30.0522
Acetyltransferase {ECO:0000313|EMBL:ABV10493.1};	unknown	A8AVQ9	A8AVQ9	-0.771025	0.5602	24.8718	24.2989	25.2734	24.4409	23.1717	25.216	25.2099	25.1491	24.7827	26.2751	25.5405	24.6532
Type I restriction enzyme R Protein {ECO:0000256|RuleBase:RU364115};	hsdR	A8AVR0	A8AVR0	0.188794	0.357962	28.3597	28.4493	28.3077	28.5672	28.912	28.9266	28.9576	28.561	28.3208	28.2958	28.7376	28.5608
DUF1837 domain-containing protein {ECO:0000259|Pfam:PF08878};	unknown	A8AVR1	A8AVR1	-0.999662	0.415981	22.8116	23.7574	24.9823	23.971	24.1527	23.2307	26.7412	23.9742	23.638	22.2691	23.3284	25.2272
DNA helicase-like protein, putative {ECO:0000313|EMBL:ABV10574.1};	unknown	A8AVR2	A8AVR2	-0.132516	0.0836528	24.7727	25.9154	25.0797	25.1496	25.4683	24.2678	25.5682	25.4807	24.2344	24.2502	28.8565	25.5596
HsdS specificity protein of type I restriction-modification system {ECO:0000313|EMBL:ABV11142.1};	unknown	A8AVR3	A8AVR3	-4.55107	0.757307	22.8312	25.0949	25.6152	26.1455	25.4148	24.2991	32.2387	24.4284	32.8455	25.5969	24.8701	24.9764
Uncharacterized protein {ECO:0000313|EMBL:ABV10567.1};	unknown	A8AVR4	A8AVR4	-0.8005	0.665194	25.9527	27.5917	26.3125	26.7214	25.3129	26.5167	26.4293	26.9739	27.5493	27.4137	27.2517	27.4071
Uncharacterized protein {ECO:0000313|EMBL:ABV09952.1};	unknown	A8AVR5	A8AVR5	0.346982	0.435292	24.2772	24.5727	24.8484	24.4719	24.1886	24.4184	23.3537	24.3806	24.3038	24.083	23.9604	23.2619
Site-specific DNA-methyltransferase (adenine-specific) {ECO:0000256|ARBA:ARBA00011900};	hsdM	A8AVR6	A8AVR6	0.286456	0.729923	26.5066	26.245	26.2554	26.6736	26.3887	26.7127	26.0216	26.5199	26.3741	27.3699	27.1429	27.5575
Uncharacterized protein {ECO:0000313|EMBL:ABV10353.1};	unknown	A8AVR7	A8AVR7	0.167852	0.0563377	22.3128	23.1096	24.0508	23.904	22.0739	24.2371	24.1872	23.8314	21.6928	23.8021	24.6102	24.0742
Helix-turn-helix domain protein {ECO:0000313|EMBL:ABV09877.1};	unknown	A8AVR8	A8AVR8	-0.0817827	0.14302	27.8748	28.1632	25.5812	28.2336	27.5626	27.9158	27.9184	27.8822	28.1568	27.7508	27.8904	28.3783
Alcohol dehydrogenase {ECO:0000313|EMBL:ABV10952.1};	adhA	A8AVS1	A8AVS1	0.114154	0.149872	34.1347	34.0267	34.0478	33.4011	34.0411	33.5721	33.9761	33.3286	33.3671	34.0374	33.8425	33.8318
C5a peptidase {ECO:0000256|ARBA:ARBA00020956};	sgc	A8AVS2	A8AVS2	-0.0490328	0.0536355	33.8517	33.9387	33.858	33.3526	33.6455	34.2211	34.1398	33.713	33.5135	31.342	32.3036	32.2302
Glycine--tRNA ligase alpha subunit {ECO:0000255|HAMAP-Rule:MF_00254};	glyQ	A8AVS4	A8AVS4	0.0544682	0.095906	30.0723	29.9125	30.1295	29.6714	30.3502	30.0344	29.9559	29.8768	30.0598	30.3092	30.6112	30.3946
Glycine--tRNA ligase beta subunit {ECO:0000255|HAMAP-Rule:MF_00255};	glyS	A8AVS5	A8AVS5	-0.0759888	0.262038	31.5526	31.541	31.5278	31.6066	31.6289	31.8078	31.5816	31.9145	31.7751	32.444	32.1821	32.2553
UPF0291 protein SGO_0570 {ECO:0000255|HAMAP-Rule:MF_01103};	unknown	A8AVS6	A8AVS6	1.36417	0.50591	23.0508	24.7082	28.0487	26.3967	23.6553	22.4859	22.3748	22.9986	23.072	25.501	26.5488	26.5963
Ribosomal RNA small subunit methyltransferase H {ECO:0000255|HAMAP-Rule:MF_01007};	rsmH	A8AVS9	A8AVS9	-0.114318	0.264296	29.2174	28.9913	29.1561	29.2274	29.3549	28.8002	29.2341	29.3164	29.175	29.352	29.6329	29.3206
Cell division protein FtsL {ECO:0000256|HAMAP-Rule:MF_00910};	FtsL	A8AVT0	A8AVT0	-1.17634	0.794959	26.1328	26.3782	26.7681	26.057	25.1834	24.3032	26.6248	25.4631	26.9847	26.5613	25.1324	27.272
Penicillin-binding protein 2X {ECO:0000313|EMBL:ABV10648.1};	pbp2X	A8AVT1	A8AVT1	-0.0659561	0.167735	29.285	29.4448	28.9897	29.2954	29.2116	29.0809	29.1153	29.1398	29.5307	29.6886	29.7058	29.666
Phospho-N-acetylmuramoyl-pentapeptide-transferase {ECO:0000255|HAMAP-Rule:MF_00038};	mraY	A8AVT2	A8AVT2	0.803174	0.36328	29.3223	27.7759	27.4984	28.2525	28.9014	28.1217	26.0466	27.6893	29.1302	26.0903	28.8843	28.7607
DEAD-box ATP-dependent RNA helicase CshB {ECO:0000256|HAMAP-Rule:MF_01494};	cshB	A8AVT3	A8AVT3	-0.080066	0.36907	31.3994	31.1296	31.2279	31.2812	31.2476	31.0437	31.3692	31.2524	31.191	31.6871	31.539	31.7281
Amino acid ABC transporter permease protein {ECO:0000313|EMBL:ABV11089.1};	unknown	A8AVT4	A8AVT4	-0.12353	0.151506	31.2582	31.3155	31.4437	31.2622	31.3866	30.4292	31.1981	31.195	31.0556	30.6739	30.4974	30.5226
Amino acid ABC transporter ATP binding protein {ECO:0000313|EMBL:ABV10657.1};	unknown	A8AVT5	A8AVT5	0.300967	0.522437	31.5744	31.3654	31.0594	31.4062	31.4708	31.4684	30.7565	31.6192	31.0668	31.1039	31.1847	30.7242
Thioredoxin reductase {ECO:0000256|ARBA:ARBA00018719, ECO:0000256|RuleBase:RU003880};	trxB	A8AVT7	A8AVT7	-0.0154546	0.0325498	32.071	32.4651	32.0111	32.4494	32.1296	31.9981	32.1681	32.0796	32.3758	31.2208	30.9769	31.4215
Nicotinate phosphoribosyltransferase {ECO:0000256|ARBA:ARBA00013236, ECO:0000256|RuleBase:RU365100};	unknown	A8AVT8	A8AVT8	-0.0579618	0.346402	32.5425	32.3923	32.3926	32.629	32.484	32.4347	32.5502	32.6475	32.5239	32.3937	32.5794	32.5272
NH(3)-dependent NAD(+) synthetase {ECO:0000255|HAMAP-Rule:MF_00193};	nadE	A8AVT9	A8AVT9	0.124287	0.226532	30.0403	29.7514	29.802	30.0948	29.8073	30.04	29.654	29.6676	30.2477	29.6321	29.9405	30.0432
Acetyltransferase, GNAT family {ECO:0000313|EMBL:ABV09953.1};	unknown	A8AVU0	A8AVU0	-0.0260468	0.0516418	28.0622	27.3165	27.7278	27.4142	27.9619	27.7746	27.663	27.872	27.6938	26.8715	27.7554	27.1732
Aminopeptidase {ECO:0000256|PIRNR:PIRNR005700};	pepC	A8AVU1	A8AVU1	0.484933	0.972406	31.6678	31.6305	31.7833	32.3496	32.9813	32.4742	32.1475	32.3274	31.8754	31.4162	31.7209	31.6299
DD-transpeptidase {ECO:0000256|ARBA:ARBA00020219};	pbp1a	A8AVU2	A8AVU2	0.00400543	0.014241	32.5957	32.4862	33.9147	32.3413	32.4272	32.418	32.2297	32.408	32.5367	32.5268	32.7418	32.6134
Holliday junction resolvase RecU {ECO:0000255|HAMAP-Rule:MF_00130};	recU	A8AVU3	A8AVU3	-0.569898	1.13857	22.5448	23.7181	24.0922	23.1954	23.1058	23.6809	23.6157	24.143	23.9331	24.3591	24.2217	24.372
Cell cycle protein GpsB {ECO:0000255|HAMAP-Rule:MF_02011};	gpsB	A8AVU5	A8AVU5	0.0828724	0.156455	31.6654	31.9962	31.8029	32.2054	32.0101	31.6639	31.6392	32.0164	31.9751	30.9382	31.124	31.3953
Methyltransferase {ECO:0000313|EMBL:ABV10989.1};	unknown	A8AVU6	A8AVU6	-0.259486	0.743065	29.9565	29.6563	29.6625	29.764	30.0477	29.5639	29.9551	30.2043	29.9947	29.9122	29.5595	29.8168
Mid-cell-anchored protein Z {ECO:0000256|HAMAP-Rule:MF_01941};	mapZ	A8AVU7	A8AVU7	-0.108889	0.21975	31.0677	31.0949	31.0803	30.5032	30.7222	30.9279	31.0589	30.8727	30.5484	30.8825	30.6779	30.4103
Ribonuclease Y {ECO:0000255|HAMAP-Rule:MF_00335};	rny	A8AVU9	A8AVU9	0.103086	0.463508	31.6592	31.8481	31.4057	31.5741	31.699	31.5978	31.6771	31.372	31.5125	31.8475	31.8421	31.9593
Guanylate kinase {ECO:0000256|HAMAP-Rule:MF_00328};	gmk	A8AVV0	A8AVV0	0.0287336	0.0382221	30.3058	30.0703	30.0141	30.1668	30.2678	29.5209	30.0555	29.753	30.0609	29.0929	29.7123	29.1836
DNA-directed RNA polymerase subunit omega {ECO:0000256|ARBA:ARBA00013725, ECO:0000256|HAMAP-Rule:MF_00366};	rpoZ	A8AVV1	A8AVV1	0.142895	0.220838	30.2445	29.7244	29.6416	28.9359	29.715	29.2622	29.3858	29.0389	29.0597	30.3505	29.8034	30.6384
Primosomal protein N' {ECO:0000256|HAMAP-Rule:MF_00983};	priA	A8AVV2	A8AVV2	-0.228783	0.453984	28.8268	28.4499	28.9641	28.2868	28.3045	28.424	28.9893	28.3082	28.4042	28.6966	28.9641	28.4213
Methionyl-tRNA formyltransferase {ECO:0000255|HAMAP-Rule:MF_00182};	fmt	A8AVV3	A8AVV3	0.2769	0.627756	30.528	30.4464	30.9441	30.7028	30.9233	30.9809	30.4083	30.4168	30.9512	30.4206	30.8586	30.511
16S rRNA m5C967 methyltransferase {ECO:0000256|ARBA:ARBA00017029};	sun	A8AVV4	A8AVV4	-0.211901	0.828978	28.6738	28.5379	29.3592	28.5222	28.4123	28.7534	28.7204	28.8996	28.7034	29.4022	29.1953	29.2115
Phosphoprotein phosphatase {ECO:0000313|EMBL:ABV09792.1};	unknown	A8AVV5	A8AVV5	0.111217	0.246101	32.5491	32.4244	32.6569	32.365	32.6823	32.4767	32.6659	32.3872	32.1374	32.4277	32.455	32.298
Non-specific serine/threonine protein kinase {ECO:0000256|ARBA:ARBA00012513};	unknown	A8AVV6	A8AVV6	-0.0848281	0.267207	31.0857	31.0463	31.2897	30.9129	31.2982	31.1709	31.3264	31.1534	31.1567	31.3545	31.5111	31.2922
DUF2154 domain-containing protein {ECO:0000259|Pfam:PF09922};	unknown	A8AVV7	A8AVV7	-0.396301	0.642907	28.1595	28.2525	27.3715	27.8186	27.0219	27.8103	28.0033	28.0615	27.7748	27.9043	27.3332	27.9713
Sensor histidine kinase {ECO:0000256|PIRNR:PIRNR037431};	unknown	A8AVV8	A8AVV8	-0.113234	0.0995124	27.9917	27.5897	25.8579	27.9254	26.7088	27.2316	27.325	27.7909	27.0895	27.7788	27.8251	28.0554
Response regulator {ECO:0000313|EMBL:ABV10089.1};	unknown	A8AVV9	A8AVV9	-0.157848	0.500526	28.7152	29.4118	28.8789	29.0728	28.7822	28.9696	28.9985	29.316	28.9836	29.5972	29.8111	29.5713
Hydrolase, haloacid dehalogenase family/peptidyl-prolyl cis-trans isomerase, cyclophilin type {ECO:0000313|EMBL:ABV09316.1};	unknown	A8AVW0	A8AVW0	0.1788	0.534855	31.6782	31.4141	31.8192	31.6859	32.0233	31.8058	31.5917	31.8736	31.5132	31.9489	32.2953	31.904
General stress protein GSP13 {ECO:0000313|EMBL:ABV10194.1};	unknown	A8AVW1	A8AVW1	0.109102	0.320009	26.4066	26.0901	26.572	26.2417	26.2734	26.4264	26.4414	26.169	26.0038	26.5766	26.9042	26.5446
Cysteine synthase {ECO:0000256|RuleBase:RU003985};	cysK	A8AVW2	A8AVW2	0.132664	1.40251	36.1999	36.3107	36.6138	36.2562	36.2182	36.2548	36.1454	36.1595	36.0262	34.6517	34.5908	34.7785
Uncharacterized protein {ECO:0000313|EMBL:ABV09584.1};	unknown	A8AVW3	A8AVW3	0.330587	0.214119	22.8837	24.9866	24.2633	25.2738	24.8467	23.9415	23.7772	25.2499	24.0432	24.0345	23.7395	24.7724
Ribosome hibernation promoting factor {ECO:0000256|HAMAP-Rule:MF_00839};	hpf	A8AVW6	A8AVW6	0.0286331	0.0255862	33.4654	33.6578	33.2132	33.9544	33.3887	33.0869	33.6122	32.9105	33.8214	32.0774	32.1767	32.8569
UPF0374 protein SGO_0625 {ECO:0000255|HAMAP-Rule:MF_01568};	unknown	A8AVW8	A8AVW8	-0.0427901	0.0693213	27.7588	27.0183	27.7902	27.0896	27.4984	27.6855	27.6938	27.4452	27.2628	27.8123	27.9626	27.4166
Regulatory protein RecX {ECO:0000255|HAMAP-Rule:MF_01114};	recX	A8AVW9	A8AVW9	-0.246412	0.978801	27.0506	26.6648	26.3784	26.9298	26.8484	27.1866	27.3285	27.2509	27.1245	27.424	27.8396	27.547
3''-aminoglycoside phosphotransferase-like protein (Kanamycin kinase) {ECO:0000313|EMBL:ABV09774.1};	ymdC	A8AVX1	A8AVX1	0.393664	0.131945	24.8717	25.7725	25.0976	25.4211	24.2504	27.9444	25.2363	25.5157	25.6829	26.0684	24.9846	26.397
23S rRNA (Uracil-5-)-methyltransferase RumA {ECO:0000313|EMBL:ABV09422.1};	rumA-1	A8AVX2	A8AVX2	0.150166	0.201264	26.2225	26.9524	26.5549	26.7338	27.6437	27.1498	27.0888	27.1879	26.8001	27.3602	27.7762	27.6955
Glycerol uptake facilitator protein {ECO:0000313|EMBL:ABV10020.1};	unknown	A8AVX3	A8AVX3	-0.0938263	0.0574642	24.8089	22.5694	22.9871	22.8132	22.8668	23.2673	23.501	21.9925	23.7353	23.3082	22.7127	22.2177
Alpha-glycerophosphate oxidase {ECO:0000256|ARBA:ARBA00021658};	unknown	A8AVX4	A8AVX4	0.094759	0.358438	28.0985	28.0201	28.0171	28.3251	27.989	28.3109	28.132	28.1036	28.1051	29.1025	27.8733	27.9432
Glycerol kinase {ECO:0000255|HAMAP-Rule:MF_00186};	glpK	A8AVX5	A8AVX5	0.290692	0.236775	25.8049	27.8574	27.962	26.5074	25.5027	25.6325	24.9907	25.5269	26.2529	26.8521	26.4146	26.3225
Mga domain-containing protein {ECO:0000259|Pfam:PF05043};	unknown	A8AVX6	A8AVX6	-0.865952	0.389959	22.9756	22.3304	20.8601	23.178	23.6588	22.1349	25.416	23.5235	22.6301	23.7374	24.5996	23.5347
Uncharacterized protein {ECO:0000313|EMBL:ABV09550.1};	unknown	A8AVX8	A8AVX8	-0.237082	0.141324	26.4632	24.6075	25.6369	26.655	26.2935	24.8366	25.905	25.8702	26.7212	24.0445	24.6152	25.8113
Uncharacterized protein {ECO:0000313|EMBL:ABV11011.1};	unknown	A8AVX9	A8AVX9	-1.10164	1.97611	25.8886	25.6275	24.8846	24.8007	24.7709	24.1131	25.6391	25.8359	25.5146	26.3881	25.755	26.3144
Acetyltransferase, GNAT family {ECO:0000313|EMBL:ABV10455.1};	unknown	A8AVY0	A8AVY0	0.408201	1.02824	26.7189	26.6832	26.9952	27.2736	27.611	27.0721	27.0842	26.9107	26.7373	26.8607	26.9568	26.5041
Valine--tRNA ligase {ECO:0000256|HAMAP-Rule:MF_02004};	valS	A8AVY2	A8AVY2	-0.0585187	0.188626	32.296	32.5757	32.2603	32.2658	32.6681	32.5066	32.498	32.5546	32.5634	32.6306	32.6298	32.6867
Modification methylase {ECO:0000313|EMBL:ABV10214.1};	unknown	A8AVY3	A8AVY3	0.293997	0.519995	24.5199	26.0087	25.9579	25.7573	25.8541	26.325	25.8222	25.8965	25.3357	28.0192	27.9952	27.6985
ATPase, histidine kinase-, DNA gyrase B-, and HSP90-like domain protein protein {ECO:0000313|EMBL:ABV10244.1};	unknown	A8AVY4	A8AVY4	-0.123618	0.242946	30.3844	30.2863	30.6359	30.4748	30.4002	29.9847	30.4953	30.5819	30.1535	30.184	30.3317	30.4209
Uncharacterized protein {ECO:0000313|EMBL:ABV10646.1};	unknown	A8AVY5	A8AVY5	-0.586863	0.573615	28.9166	28.4549	28.12	28.9776	27.5541	28.3746	28.5065	29.1217	29.0387	29.0117	28.9317	28.8288
Cytosine-specific methyltransferase {ECO:0000256|RuleBase:RU000417};	unknown	A8AVY6	A8AVY6	-0.270068	0.393151	29.5957	29.1257	28.819	28.9302	28.5279	29.5007	29.372	29.1408	29.2561	29.3214	29.473	29.4665
Uncharacterized protein {ECO:0000313|EMBL:ABV09473.1};	unknown	A8AVY7	A8AVY7	0.124568	0.159764	27.7274	27.571	27.8872	27.3242	27.4852	28.1401	27.4362	27.823	27.3165	27.7208	27.6011	27.3774
Putative transcriptional repressor {ECO:0000313|EMBL:ABV09390.1};	unknown	A8AVZ1	A8AVZ1	-1.55764	1.11352	25.0798	24.4244	24.6846	24.1779	22.3317	22.3698	25.0108	24.2209	24.3206	25.5374	25.2374	25.944
YcxB domain-containing protein {ECO:0000259|Pfam:PF14317};	unknown	A8AVZ2	A8AVZ2	-1.52366	0.618069	26.2986	26.001	25.1162	25.7064	22.7642	25.7793	26.1404	27.1819	25.4985	25.6236	25.9485	25.8006
Methyltransferase, putative {ECO:0000313|EMBL:ABV10481.1};	unknown	A8AVZ3	A8AVZ3	-0.598509	0.196532	26.2269	25.7013	26.7845	25.7372	27.1126	23.3405	25.6467	25.5579	26.7813	26.7132	25.8887	25.6686
Phosphopantetheine adenylyltransferase {ECO:0000255|HAMAP-Rule:MF_00151};	coaD	A8AVZ4	A8AVZ4	0.5344	0.360943	27.0709	26.8521	25.2708	27.6961	25.8424	26.1661	26.4182	25.6125	26.0708	26.5493	26.6691	26.1228
Endopeptidase La {ECO:0000256|PROSITE-ProRule:PRU01122};	unknown	A8AVZ5	A8AVZ5	0.102013	0.394922	30.3071	30.2611	30.4258	30.6146	30.4823	30.5258	30.5691	30.5097	30.2379	30.7641	30.8714	30.7753
Uncharacterized protein {ECO:0000313|EMBL:ABV10315.1};	unknown	A8AVZ6	A8AVZ6	-0.418962	0.858362	26.0962	26.3802	26.7438	26.4142	25.8592	26.5522	26.5715	26.6629	26.8482	27.5244	27.3691	27.2386
Probable dual-specificity RNA methyltransferase RlmN {ECO:0000255|HAMAP-Rule:MF_01849};	rlmN	A8AVZ7	A8AVZ7	0.103957	0.221139	27.2315	28.6474	28.6109	28.0605	28.1052	27.9863	28.2528	27.6295	27.9577	29.5768	29.5674	29.04
VanZF domain protein {ECO:0000313|EMBL:ABV10246.1};	unknown	A8AVZ8	A8AVZ8	-0.713751	0.520033	23.3344	23.1241	23.0038	22.703	23.4068	23.2324	23.3404	23.1897	24.9534	24.0614	23.7764	24.0631
Tryptophan synthase beta chain {ECO:0000256|HAMAP-Rule:MF_00133};	trpB-2	A8AVZ9	A8AVZ9	-0.115937	0.141653	29.1677	29.5466	30.071	29.2624	30.01	29.85	30.2087	29.7289	29.5327	29.657	29.4878	29.4444
Anthranilate synthase component 1 {ECO:0000256|ARBA:ARBA00020653, ECO:0000256|RuleBase:RU364045};	trpE	A8AW00	A8AW00	0.164769	0.161951	26.0711	25.6886	25.1001	26.3228	26.2109	26.4522	26.8977	25.939	25.655	26.4565	26.3143	25.7154
Anthranilate synthase component II {ECO:0000313|EMBL:ABV11164.1};	unknown	A8AW01	A8AW01	0.504742	0.161745	23.9507	24.485	23.1308	22.7884	26.1221	22.9343	23.5744	22.6278	24.1284	23.8601	25.5975	24.7751
Anthranilate phosphoribosyltransferase {ECO:0000255|HAMAP-Rule:MF_00211};	trpD	A8AW02	A8AW02	-0.168028	0.0886194	25.4277	25.763	26.0121	25.574	25.0418	26.4934	26.1582	24.8547	26.6004	25.9735	25.9373	26.5028
Tryptophan synthase beta chain {ECO:0000256|HAMAP-Rule:MF_00133};	trpB-1	A8AW05	A8AW05	-0.0100873	0.0105091	25.6088	25.3517	25.9368	25.3134	25.7256	25.8496	26.1672	25.4886	25.263	26.8345	26.0444	26.0972
Tryptophan synthase alpha chain {ECO:0000255|HAMAP-Rule:MF_00131};	trpA	A8AW06	A8AW06	1.08141	0.287297	26.5377	23.7921	27.1032	23.93	26.7563	26.5483	22.6019	26.8173	24.5712	25.959	23.5221	24.1271
Non-heme iron-containing ferritin {ECO:0000313|EMBL:ABV10801.1};	unknown	A8AW08	A8AW08	-0.0056661	0.0100447	35.4907	35.7022	35.8926	35.1543	35.7629	35.4923	35.5687	35.4931	35.3647	34.0436	34.4165	34.1734
Rhodanese family protein {ECO:0000313|EMBL:ABV09849.1};	unknown	A8AW10	A8AW10	0.3473	0.621114	31.1423	30.8557	30.9523	30.8221	31.5897	30.9859	30.9494	30.6261	30.7804	30.583	30.7309	30.5504
GTP-binding protein TypA {ECO:0000313|EMBL:ABV09649.1};	typA	A8AW12	A8AW12	0.0348587	0.116176	33.9385	33.5645	33.7119	33.8238	33.6364	33.9981	33.8442	33.7724	33.7371	34.1928	34.1603	34.1193
UDP-N-acetylmuramoylalanine--D-glutamate ligase {ECO:0000255|HAMAP-Rule:MF_00639};	murD	A8AW14	A8AW14	-0.222221	0.594997	30.8128	30.9353	30.7136	31.0297	30.5359	30.702	30.8405	30.9673	31.1264	31.3993	31.3643	31.2588
UDP-N-acetylglucosamine--N-acetylmuramyl-(pentapeptide) pyrophosphoryl-undecaprenol N-acetylglucosamine transferase {ECO:0000255|HAMAP-Rule:MF_00033};	murG	A8AW15	A8AW15	-0.205292	1.09279	29.6707	29.8713	29.8318	29.5818	29.384	29.5596	29.5891	29.7795	29.7727	30.3432	29.7395	30.0101
Cell division protein DivIB {ECO:0000255|HAMAP-Rule:MF_00912};	divIB	A8AW16	A8AW16	-0.221181	0.510831	28.8317	28.5251	29.0453	28.927	28.4719	28.5448	28.7227	28.763	29.1216	28.9278	28.681	28.8933
Cell division protein FtsA {ECO:0000256|HAMAP-Rule:MF_02033, ECO:0000256|PIRNR:PIRNR003101};	ftsA	A8AW17	A8AW17	-0.081988	0.341984	34.2448	34.083	34.26	34.1715	33.9286	33.9508	34.0127	34.219	34.0652	33.9703	33.9504	34.0448
Cell division protein FtsZ {ECO:0000256|HAMAP-Rule:MF_00909};	ftsZ	A8AW18	A8AW18	-0.0322914	0.161988	35.0869	34.9506	35.0493	34.9798	34.7981	34.9976	34.8969	35.0314	34.9442	34.836	34.8829	35.1195
Pyridoxal phosphate homeostasis protein {ECO:0000256|HAMAP-Rule:MF_02087};	unknown	A8AW19	A8AW19	-0.00634956	0.0170492	29.8987	29.5895	29.9052	29.8915	30.0867	29.8945	30.1743	29.8461	29.8713	29.5834	29.2067	29.3139
Cell division protein SepF {ECO:0000255|HAMAP-Rule:MF_01197};	sepF	A8AW20	A8AW20	-0.0581233	0.114079	33.0963	32.8014	33.4781	32.7902	33.0806	32.9127	33.2382	33.0433	32.6765	33.1001	33.031	32.6563
Cell division protein {ECO:0000313|EMBL:ABV10470.1};	unknown	A8AW21	A8AW21	-0.113855	0.30457	26.2679	25.9232	26.3222	26.1811	25.8683	26.3223	26.225	26.3681	26.1203	25.7893	26.0076	26.0644
S4 domain {ECO:0000313|EMBL:ABV11040.1};	unknown	A8AW22	A8AW22	-1.25418	0.947224	22.9125	24.1263	24.203	23.8117	22.4418	22.7166	23.3943	24.3788	24.9596	24.4022	25.7305	25.4303
Cell division protein DivIVA {ECO:0000313|EMBL:ABV09334.1};	unknown	A8AW23	A8AW23	0.124512	0.40068	33.5795	33.3058	33.3949	33.4275	33.5869	33.1693	33.2244	33.37	33.2157	32.7838	32.8807	33.3633
Isoleucine--tRNA ligase {ECO:0000255|HAMAP-Rule:MF_02002};	ileS	A8AW24	A8AW24	-0.0231069	0.0473266	32.051	32.4286	31.8659	32.0914	32.1501	32.5515	32.1945	32.2129	32.455	32.9852	32.734	32.9541
Uncharacterized protein {ECO:0000313|EMBL:ABV10459.1};	unknown	A8AW26	A8AW26	0.115981	0.19179	31.868	31.7295	31.2819	31.998	31.7523	31.346	31.6505	31.327	31.7708	31.1567	31.0173	31.5393
MutT/nudix family protein {ECO:0000313|EMBL:ABV11039.1};	unknown	A8AW27	A8AW27	-0.659	0.756927	26.4945	27.0173	26.8549	25.3524	26.4833	26.5669	26.8937	26.6296	26.8563	26.4325	23.157	24.8954
Transcriptional regulator, DeoR family {ECO:0000313|EMBL:ABV09287.1};	unknown	A8AW28	A8AW28	0.0820726	0.0516688	25.8468	25.8528	25.1323	25.5647	26.0104	26.0643	26.5451	24.7909	26.0572	25.494	24.558	24.0288
ATP dependent Clp protease, ATP-binding subunit, ClpE {ECO:0000313|EMBL:ABV11168.1};	unknown	A8AW30	A8AW30	-0.0291964	0.14429	32.1208	32.281	32.3158	32.3355	32.3741	32.1675	32.2774	32.2855	32.4019	32.6334	32.6097	32.4994
Uncharacterized protein {ECO:0000313|EMBL:ABV10602.1};	unknown	A8AW31	A8AW31	0.00196203	0.00520907	31.2141	31.3692	31.2545	31.2509	31.5789	31.4772	31.5197	31.5001	31.2814	31.2552	30.5631	31.5519
Bifunctional protein FolD {ECO:0000255|HAMAP-Rule:MF_01576};	folD	A8AW32	A8AW32	0.145917	0.26808	28.4723	27.9819	28.4359	28.0542	28.6715	28.5844	28.4916	28.1717	28.2091	28.5511	28.4039	28.2534
Uncharacterized protein {ECO:0000313|EMBL:ABV09404.1};	unknown	A8AW33	A8AW33	0.296499	0.180704	22.4319	23.4692	22.9328	23.9192	22.1732	24.0547	23.2771	22.7882	23.1923	24.3291	23.1233	24.2104
ADP-dependent (S)-NAD(P)H-hydrate dehydratase {ECO:0000256|HAMAP-Rule:MF_01965};	nnrD	A8AW34	A8AW34	-0.577368	0.229747	24.8339	25.5406	23.1861	25.486	25.0602	23.1495	24.4382	24.5004	26.4893	23.6353	23.218	21.5127
Exodeoxyribonuclease 7 large subunit {ECO:0000255|HAMAP-Rule:MF_00378};	xseA	A8AW35	A8AW35	0.164066	0.758375	29.785	29.6997	30.0123	30.0662	30.0816	29.946	29.9492	29.6879	29.9646	29.7757	29.6832	29.7165
Exodeoxyribonuclease 7 small subunit {ECO:0000255|HAMAP-Rule:MF_00337};	xseB	A8AW36	A8AW36	0.186887	0.301933	28.909	28.5485	28.5337	28.4329	28.7772	28.552	28.8224	28.3504	28.0286	27.9805	28.3113	28.2516
Geranyltranstransferase {ECO:0000313|EMBL:ABV10041.1};	unknown	A8AW37	A8AW37	1.10592	0.334481	26.9247	27.0344	25.4154	28.2135	25.9343	26.9312	23.7291	26.1954	27.8368	26.4775	27.2805	27.2217
Hemolysin-like protein {ECO:0000313|EMBL:ABV10777.1};	unknown	A8AW38	A8AW38	0.370616	0.646887	27.3211	27.8601	26.1756	28.1058	27.8135	27.779	27.1984	27.9888	27.3992	27.4058	27.965	27.5589
Arginine repressor {ECO:0000256|HAMAP-Rule:MF_00173};	argR	A8AW39	A8AW39	0.00988007	0.0148723	30.3475	29.9964	29.6076	30.1804	30.5082	29.8433	30.2903	29.9531	30.2589	29.9265	29.4612	30.0283
DNA repair protein RecN {ECO:0000256|ARBA:ARBA00021315, ECO:0000256|PIRNR:PIRNR003128};	recN	A8AW40	A8AW40	-0.0815627	0.187346	30.2908	30.2465	29.7622	30.0946	30.1072	30.5516	30.4737	30.2814	30.243	30.1735	29.9713	30.1279
Serine/threonine protein phosphatase {ECO:0000313|EMBL:ABV09976.1};	unknown	A8AW41	A8AW41	-0.354527	0.157839	27.0745	27.201	27.2947	28.2021	25.3427	27.2168	27.1786	27.2289	27.4177	26.6062	30.5129	25.8193
DegV family protein {ECO:0000313|EMBL:ABV10321.1};	unknown	A8AW42	A8AW42	-0.176579	0.318539	30.9471	31.1903	31.0546	30.7583	30.8716	31.1261	31.4211	31.1314	30.7333	31.4638	30.6525	31.0357
DNA-binding protein HU {ECO:0000256|ARBA:ARBA00021922};	hup	A8AW43	A8AW43	0.133453	0.538069	36.5236	36.5043	36.2414	36.2943	36.5387	36.655	36.4083	36.3179	36.3616	36.5284	36.6258	36.3441
Ferric transport regulator protein {ECO:0000313|EMBL:ABV09761.1};	unknown	A8AW45	A8AW45	-0.338303	0.385215	24.1088	24.5355	24.1864	24.782	23.6243	24.3888	24.4217	24.8908	24.4975	24.5177	24.5684	24.7965
2,3-bisphosphoglycerate-dependent phosphoglycerate mutase {ECO:0000255|HAMAP-Rule:MF_01039};	gpmA	A8AW46	A8AW46	-0.0793126	0.369999	35.3337	35.4756	35.3361	35.3286	35.2792	35.4791	35.4544	35.3204	35.55	35.5472	35.4606	35.68
UPF0346 protein SGO_0705 {ECO:0000256|HAMAP-Rule:MF_01538};	unknown	A8AW47	A8AW47	-0.462601	0.322154	24.0571	24.7869	22.6331	23.639	23.4508	22.9631	24.9208	23.2408	23.2792	27.1848	26.6418	24.8047
PhoH-like protein {ECO:0000313|EMBL:ABV10732.1};	unknown	A8AW48	A8AW48	-0.0368983	0.0464322	29.2756	29.5975	29.5511	28.9434	29.4863	28.5797	28.981	28.9649	29.1743	29.6175	30.0424	29.7852
LPXTG cell wall surface protein {ECO:0000313|EMBL:ABV10216.1};	unknown	A8AW49	A8AW49	-0.103071	0.17052	33.1739	33.4488	33.4289	32.7843	32.9646	33.526	33.1874	33.1153	33.2814	34.0321	33.9117	33.927
Alanine dehydrogenase {ECO:0000256|ARBA:ARBA00012897, ECO:0000256|PIRNR:PIRNR000183};	ald	A8AW50	A8AW50	-0.188691	0.525593	34.6236	34.6436	34.2843	34.6325	34.1154	34.5089	34.5655	34.6525	34.6048	34.1346	34.4087	34.3292
Acetyltransferase, GNAT family {ECO:0000313|EMBL:ABV09564.1};	unknown	A8AW51	A8AW51	0.205153	0.231476	26.0678	26.0536	27.0361	27.1322	26.4398	26.3812	26.3373	26.9236	26.0768	27.3923	26.1461	26.2056
Endoribonuclease YbeY {ECO:0000255|HAMAP-Rule:MF_00009};	ybeY	A8AW52	A8AW52	-0.325282	0.596249	26.9588	26.9484	26.9601	27.0406	26.6505	26.8149	27.0887	27.5659	26.8273	26.6951	26.6304	26.8953
AB hydrolase-1 domain-containing protein {ECO:0000259|Pfam:PF12697};	unknown	A8AW55	A8AW55	0.032781	0.0142822	22.5754	23.1393	23.1141	23.1768	24.0276	23.7784	24.7911	22.3217	23.7717	24.5206	21.5797	23.0231
Formamidopyrimidine-DNA glycosylase {ECO:0000256|HAMAP-Rule:MF_00103};	mutM	A8AW56	A8AW56	0.486858	0.157023	27.3411	26.0205	28.2718	29.3545	25.8449	25.9065	26.609	26.6101	26.4264	26.2474	26.2791	26.4441
Dephospho-CoA kinase {ECO:0000256|HAMAP-Rule:MF_00376};	coaE	A8AW57	A8AW57	1.45246	1.85532	26.4143	25.1978	26.1376	27.2992	27.3298	27.2001	26.5132	25.4372	25.5212	26.7843	26.0866	24.8965
Protein-export membrane protein SecG {ECO:0000256|RuleBase:RU365087};	secG	A8AW59	A8AW59	-0.0682958	0.0513046	26.896	27.1005	27.109	27.3112	26.4436	27.5322	26.5697	27.2815	27.6407	28.2367	27.4716	27.8963
Ribonuclease R {ECO:0000256|HAMAP-Rule:MF_01895};	rnr	A8AW60	A8AW60	0.491022	1.86551	28.6135	28.8963	28.6978	29.1526	29.117	28.8372	28.4773	28.4908	28.6657	29.1262	29.5005	29.4974
SsrA-binding protein {ECO:0000255|HAMAP-Rule:MF_00023};	smpB	A8AW61	A8AW61	0.498119	0.246997	26.1994	25.217	26.1015	26.1767	26.1726	26.1337	27.2512	24.9992	24.7383	26.836	27.7288	25.9449
Dipeptidase {ECO:0000256|RuleBase:RU364089};	unknown	A8AW62	A8AW62	-4.20894	0.940404	24.4456	25.3749	25.9627	23.5145	24.4739	22.2922	29.3377	23.658	29.9117	27.9246	27.848	28.2525
Tellurite resistance protein TehB {ECO:0000313|EMBL:ABV09265.1};	tehB	A8AW63	A8AW63	-0.0217495	0.05062	28.6949	29.0056	29.2036	29.1702	29.0107	28.8026	28.9334	29.2196	28.8957	29.1175	28.8513	29.2086
Dipeptidase {ECO:0000256|RuleBase:RU364089};	unknown	A8AW65	A8AW65	1.02771	1.1263	27.526	27.6239	27.7443	27.3606	27.7527	27.2008	27.1995	26.0846	25.9469	28.0825	27.0362	27.0935
ABC transporter, ATP-binding protein SP1653 {ECO:0000313|EMBL:ABV09855.1};	unknown	A8AW69	A8AW69	0.310225	1.16445	26.7639	26.9254	26.5553	27.1202	26.7945	26.9415	26.5159	26.7975	26.6122	26.0319	25.9727	25.6551
ABC transporter permease protein {ECO:0000313|EMBL:ABV10171.1};	unknown	A8AW70	A8AW70	0.881382	0.827341	26.9503	26.7564	27.6856	27.171	26.8307	26.2944	26.0917	26.4899	25.0703	24.6838	25.0474	25.1846
Ser/Thr protein phosphatase family {ECO:0000313|EMBL:ABV09310.1};	unknown	A8AW71	A8AW71	-0.166213	0.266842	27.2121	26.9277	25.5358	26.8332	27.4874	27.2593	27.054	27.5877	27.4368	25.9226	25.8438	26.6843
RRF2 family protein {ECO:0000313|EMBL:ABV10104.1};	unknown	A8AW72	A8AW72	0.729474	0.848644	28.6698	29.1337	29.1688	29.7107	30.3809	29.0316	28.9816	29.1282	28.825	27.9027	27.7952	28.262
PspC domain protein {ECO:0000313|EMBL:ABV10778.1};	unknown	A8AW74	A8AW74	-0.20863	0.499286	23.0353	22.2787	23.8011	22.5546	23.0882	22.8735	23.0774	23.1971	22.8676	23.2481	23.073	23.4488
HPr kinase/phosphorylase {ECO:0000255|HAMAP-Rule:MF_01249};	hprK	A8AW75	A8AW75	-0.433777	0.601529	30.2473	30.0488	30.1576	29.3939	30.1019	29.4924	30.0392	30.5292	29.7211	29.953	30.2214	30.0148
Phosphatidylglycerol--prolipoprotein diacylglyceryl transferase {ECO:0000255|HAMAP-Rule:MF_01147};	lgt	A8AW76	A8AW76	0.0294647	0.0395111	27.8825	27.8911	28.0356	27.9981	27.9551	27.7827	27.4985	27.8117	28.3373	27.8004	28.0136	28.1813
Uncharacterized protein {ECO:0000313|EMBL:ABV10443.1};	unknown	A8AW77	A8AW77	0.185422	0.185752	29.6748	29.4908	29.6639	29.231	29.5643	29.9618	29.2008	28.9785	30.0215	28.5436	30.3299	29.4787
Uncharacterized protein {ECO:0000313|EMBL:ABV09675.1};	unknown	A8AW78	A8AW78	-0.244761	0.299819	30.0223	30.3364	30.1518	29.8807	29.4192	30.3453	30.0664	29.8207	30.4924	30.499	30.5797	30.9946
Peptidase, U32 family {ECO:0000313|EMBL:ABV10182.1};	unknown	A8AW81	A8AW81	-0.916754	0.909202	27.2611	27.8779	28.1175	27.989	26.4748	27.5918	28.0665	28.2377	28.5017	28.9518	28.6151	28.8992
Peptidase, U32 family {ECO:0000313|EMBL:ABV09747.1};	unknown	A8AW82	A8AW82	0.0567106	0.0679888	28.2298	28.46	28.241	27.8871	28.4153	28.4912	28.3888	27.7687	28.4661	29.317	28.7458	29.105
Uncharacterized protein {ECO:0000313|EMBL:ABV09185.1};	unknown	A8AW83	A8AW83	-0.0259329	0.0353196	28.1258	28.1579	28.2445	28.5271	28.1416	27.9396	28.5813	28.1053	27.9994	28.047	27.8719	28.5235
PC4 domain-containing protein {ECO:0000259|Pfam:PF02229};	unknown	A8AW84	A8AW84	-0.0484594	0.0663352	29.5079	29.1998	29.1389	29.0194	29.5701	29.0902	28.9043	29.4191	29.5018	29.3054	29.5959	29.661
Putative methionine synthase {ECO:0000313|EMBL:ABV10716.1};	unknown	A8AW86	A8AW86	0.0943216	0.138775	25.2731	25.0834	25.2094	25.265	25.8652	25.4692	25.6981	25.5236	25.0949	23.1573	22.509	24.7695
Uncharacterized protein {ECO:0000313|EMBL:ABV10243.1};	unknown	A8AW87	A8AW87	0.0894324	0.0692924	24.962	26.8895	26.787	26.5774	26.8323	26.595	25.7473	27.2625	26.7266	26.3436	24.9779	26.6578
Glutathione reductase {ECO:0000313|EMBL:ABV10291.1};	unknown	A8AW88	A8AW88	0.258548	0.378544	32.7922	32.2788	32.721	32.3745	32.6214	31.9399	31.7314	32.4378	31.9909	31.9934	32.0543	31.8834
Efflux transporter, RND family, MFP subunit subfamily {ECO:0000313|EMBL:ABV10081.1};	unknown	A8AW89	A8AW89	0.0599677	0.142956	30.4158	30.4653	30.3265	30.3692	30.4299	30.4833	30.0652	30.4898	30.5474	30.4365	30.2861	30.4682
ABC transporter, ATP-binding protein SP0786 {ECO:0000313|EMBL:ABV09585.1};	unknown	A8AW90	A8AW90	0.0148474	0.0455098	28.7329	29.1374	29.6655	29.2008	29.0836	29.3563	29.0418	29.2661	29.2883	28.8903	29.1993	29.4297
ABC transporter, ATP-binding protein {ECO:0000313|EMBL:ABV10955.1};	unknown	A8AW91	A8AW91	-0.53259	0.520241	26.9268	26.5411	28.1072	27.4803	26.4447	26.3728	27.1725	26.9025	27.8205	27.5124	27.923	26.4365
Lysine--tRNA ligase {ECO:0000255|HAMAP-Rule:MF_00252};	lysS	A8AW92	A8AW92	-0.0723674	0.512326	31.5397	31.9795	31.6372	31.8085	31.9629	31.9798	32.0146	31.9309	32.0228	32.2854	32.2772	32.3437
Phosphoglycerate mutase family protein {ECO:0000313|EMBL:ABV09821.1};	unknown	A8AW93	A8AW93	0.0496108	0.0249552	28.4473	28.1623	28.6869	29.0031	28.6067	27.0744	27.7096	28.7684	28.0575	28.2375	28.3871	28.267
Cys-tRNA(Pro)/Cys-tRNA(Cys) deacylase {ECO:0000256|PIRNR:PIRNR006181};	unknown	A8AW94	A8AW94	0.0300662	0.0408544	29.2244	29.0495	29.6566	29.6781	29.6945	29.7514	29.8535	29.9946	29.1858	29.614	29.6664	29.6238
Peptidase, U32 family {ECO:0000313|EMBL:ABV10167.1};	unknown	A8AW96	A8AW96	0.313193	0.11293	22.8477	25.0359	25.3459	24.0464	25.0139	26.6749	25.322	23.6633	25.8104	26.0835	24.5582	26.7228
Glutathione peroxidase {ECO:0000256|RuleBase:RU000499};	unknown	A8AW97	A8AW97	0.193982	0.0855992	23.3906	22.5634	23.3591	23.8938	23.9185	23.693	25.0889	23.5086	22.3259	22.9367	24.1286	23.1882
Cell division protein FtsW {ECO:0000313|EMBL:ABV09909.1};	unknown	A8AW98	A8AW98	-0.062315	0.0675501	24.9571	24.1893	24.6239	24.321	24.3878	23.7404	24.4336	24.4852	23.7175	23.4522	24.4171	23.8811
Phosphoenolpyruvate carboxylase {ECO:0000255|HAMAP-Rule:MF_00595};	ppc	A8AW99	A8AW99	-0.125891	0.345431	33.2836	33.1775	33.0279	33.3874	33.2519	33.0909	33.4329	33.1293	33.5457	33.1743	33.1237	33.2868
Elongation factor Tu {ECO:0000255|HAMAP-Rule:MF_00118};	tuf	A8AWA0	A8AWA0	-0.0656433	1.05733	37.8037	38.0291	37.9228	38.0861	37.986	38.0258	38.1006	38.0998	38.0945	38.1152	38.0464	38.1399
Triosephosphate isomerase {ECO:0000255|HAMAP-Rule:MF_00147};	tpiA	A8AWA1	A8AWA1	-0.0605583	0.121143	34.8181	34.4353	34.3922	34.0596	34.4477	34.2867	34.0932	34.5877	34.2948	34.2315	34.5465	34.2679
UDP-N-acetylglucosamine 1-carboxyvinyltransferase {ECO:0000256|HAMAP-Rule:MF_00111};	murA-1	A8AWA2	A8AWA2	-0.0620333	0.279785	31.9828	31.6283	31.7614	31.8275	31.5538	31.6939	31.6799	31.7585	31.8229	33.5992	32.3632	32.3902
DNA-entry nuclease {ECO:0000313|EMBL:ABV10833.1};	endA	A8AWA4	A8AWA4	0.144684	0.24318	26.5857	26.8749	27.047	26.9544	27.5057	27.3609	27.4489	27.0529	26.885	28.1923	28.2547	28.1715
Esterase of alpha/beta hydrolase superfamily, putative {ECO:0000313|EMBL:ABV10487.1};	unknown	A8AWA5	A8AWA5	-0.797939	0.57352	24.6711	22.4457	24.0182	25.073	23.037	24.347	24.9235	25.255	24.6723	24.7097	24.2203	25.0403
Transport protein {ECO:0000313|EMBL:ABV09217.1};	unknown	A8AWA6	A8AWA6	-0.257529	0.289097	33.0758	32.4459	32.4918	33.2791	32.316	32.3323	32.6284	33.2073	32.8643	31.869	31.8866	32.0375
Iron compound ABC transporter, ATP-binding protein {ECO:0000313|EMBL:ABV10382.1};	unknown	A8AWA8	A8AWA8	-0.533634	0.448773	25.7572	23.5502	23.8058	25.0829	24.058	23.7247	24.6392	25.4227	24.4046	23.9348	22.7064	22.751
Proline dipeptidase {ECO:0000313|EMBL:ABV09438.1};	pepq	A8AWB0	A8AWB0	-0.0213019	0.024189	32.7949	32.5738	31.9778	31.8054	32.5382	32.6736	32.4884	32.1236	32.4691	31.403	32.1533	32.3195
Catabolite control protein A {ECO:0000256|ARBA:ARBA00019435};	ccpA	A8AWB2	A8AWB2	-0.0700633	0.297265	32.8224	32.6136	32.4003	32.7145	32.7684	32.5922	32.9048	32.7531	32.6274	32.4316	32.0244	32.0999
Glycosyl transferase, group 1 family protein {ECO:0000313|EMBL:ABV10256.1};	unknown	A8AWB3	A8AWB3	-0.20178	0.404638	28.962	29.9878	30.1743	29.6333	29.3176	29.7891	29.9418	29.9409	29.4627	30.0601	30.3277	29.7136
Glycosyl transferase, group 1 {ECO:0000313|EMBL:ABV10037.1};	unknown	A8AWB4	A8AWB4	-0.188392	0.984467	30.4815	30.791	30.7438	30.5544	30.6153	30.5938	30.6008	30.8539	30.874	31.2522	31.3982	31.3566
Threonine--tRNA ligase {ECO:0000255|HAMAP-Rule:MF_00184};	thrS	A8AWB7	A8AWB7	-0.092247	0.1702	32.2948	32.8321	32.3012	32.6972	32.2045	32.8529	32.6493	32.7946	32.5874	32.8258	32.8196	32.8704
Response regulator {ECO:0000313|EMBL:ABV10634.1};	unknown	A8AWB8	A8AWB8	-0.29362	0.540551	30.5677	30.6252	30.3975	30.826	30.0772	30.56	30.5912	30.8401	30.9129	30.1873	30.0454	30.4439
Histidine kinase {ECO:0000256|ARBA:ARBA00012438};	unknown	A8AWB9	A8AWB9	-0.572557	0.48199	28.8662	28.3973	28.9067	28.9603	27.8661	27.6025	29.0834	28.9556	28.1076	28.8794	28.3014	28.2284
Zn-dependent hydrolase (Beta-lactamase superfamily) {ECO:0000313|EMBL:ABV09684.1};	vicX	A8AWC0	A8AWC0	0.545877	0.473393	24.7994	24.702	25.1506	23.9193	24.8202	25.5728	24.1157	24.0439	24.5149	25.8722	24.5635	25.1498
Uncharacterized protein {ECO:0000313|EMBL:ABV10141.1};	unknown	A8AWC1	A8AWC1	0.0917568	0.0480089	23.8246	24.073	24.0979	24.4836	24.5778	24.3434	24.8741	25.1704	23.0851	25.0733	23.589	24.6136
Ribonuclease 3 {ECO:0000255|HAMAP-Rule:MF_00104};	rnc	A8AWC2	A8AWC2	0.0866604	0.274681	27.9497	27.4615	27.1078	27.5844	27.4117	27.1908	27.4196	27.2535	27.2538	27.537	27.4317	28.0081
Chromosome partition protein Smc {ECO:0000256|HAMAP-Rule:MF_01894};	smc	A8AWC3	A8AWC3	0.0847848	0.141779	30.9609	30.5757	31.1627	30.4995	30.5222	31.1407	30.4953	30.6963	30.7164	31.2705	31.3793	31.2862
Cof family protein {ECO:0000313|EMBL:ABV09555.1};	unknown	A8AWC4	A8AWC4	0.0406233	0.0340233	27.4015	27.3523	27.0591	27.3311	26.1555	27.2452	26.6996	26.7624	27.1479	27.2295	27.3764	27.2949
Cof family protein {ECO:0000313|EMBL:ABV10818.1};	unknown	A8AWC5	A8AWC5	0.503068	0.469548	27.7753	27.7234	28.2716	28.9938	27.6311	28.2631	27.321	27.9122	28.1455	28.1578	28.2141	28.3934
Signal recognition particle receptor FtsY {ECO:0000256|HAMAP-Rule:MF_00920};	ftsY	A8AWC6	A8AWC6	-0.119044	0.422789	31.1785	31.0994	31.1711	31.2552	31.008	31.1748	31.4292	31.2676	31.0983	31.2492	30.7386	31.043
Glucose-6-phosphate 1-dehydrogenase {ECO:0000256|HAMAP-Rule:MF_00966};	zwf	A8AWC7	A8AWC7	-0.155632	0.506085	32.4163	32.2385	32.1873	32.6272	32.2091	32.3442	32.4416	32.6146	32.5912	32.3475	32.4317	32.4174
ABC transporter, substrate-binding protein {ECO:0000313|EMBL:ABV09872.1};	unknown	A8AWC8	A8AWC8	0.581507	0.541753	26.5201	24.1872	25.5466	26.8035	26.5158	26.7126	25.2744	26.1236	26.8894	26.2847	26.028	24.6916
S1 motif domain-containing protein {ECO:0000259|PROSITE:PS50126};	unknown	A8AWD1	A8AWD1	-0.301107	1.33159	30.0473	30.3633	30.0487	30.0767	29.7644	30.0484	30.2017	30.3243	30.2668	30.9766	30.7449	30.9703
Ribonuclease J {ECO:0000256|HAMAP-Rule:MF_01491};	rnj	A8AWD3	A8AWD3	-0.2059	0.396013	31.9761	31.912	31.5659	32.0638	31.4405	31.5224	32.0158	31.6855	31.9431	31.9579	31.5365	31.8166
Tributyrin esterase {ECO:0000313|EMBL:ABV10613.1};	unknown	A8AWD4	A8AWD4	0.0768681	0.263781	27.8676	28.1564	28.2998	28.1605	28.013	28.1708	28.1282	28.1561	27.8295	27.2932	28.2575	28.2585
RocB protein, putative {ECO:0000313|EMBL:ABV10933.1};	unknown	A8AWD6	A8AWD6	0.676999	1.65523	26.8053	26.2728	27.6094	27.465	27.0918	27.4355	26.6467	26.41	26.9045	26.0045	25.6688	25.2453
ABC transporter, ATP-binding protein SP1381 {ECO:0000313|EMBL:ABV09183.1};	unknown	A8AWD7	A8AWD7	0.180091	0.454183	31.1238	31.466	31.453	31.4894	31.7211	31.3984	31.628	31.2875	31.1531	30.5966	30.4692	30.1451
Membrane protein, putative {ECO:0000313|EMBL:ABV09743.1};	unknown	A8AWD8	A8AWD8	-0.744127	0.49439	28.4764	28.8975	28.5253	28.1785	29.1171	29.0924	30.6872	28.8254	29.1078	27.7513	27.9495	28.147
Polysaccharide deacetylase family protein {ECO:0000313|EMBL:ABV09755.1};	unknown	A8AWD9	A8AWD9	0.500519	1.47175	29.3626	29.724	29.756	29.8541	29.6965	29.4557	29.0946	29.3792	29.031	29.5469	30.025	29.8623
Homoserine dehydrogenase {ECO:0000256|ARBA:ARBA00013376, ECO:0000256|RuleBase:RU000579};	hom	A8AWE0	A8AWE0	-0.224742	0.414735	33.4603	33.4198	33.6631	32.8718	33.2707	33.5966	33.3766	33.3736	33.6632	33.5761	33.5826	33.6518
Homoserine kinase {ECO:0000255|HAMAP-Rule:MF_00384};	thrB	A8AWE1	A8AWE1	-0.0559896	0.145434	30.5397	30.4622	30.5146	30.7302	30.5075	30.25	30.4834	30.5955	30.5768	30.6173	30.4971	30.6149
Uncharacterized protein {ECO:0000313|EMBL:ABV09815.1};	unknown	A8AWE2	A8AWE2	1.16984	0.375998	28.6743	28.1232	28.4249	28.0862	28.5501	28.3955	28.4846	28.4595	24.5783	28.9048	29.425	29.1475
UDP-N-acetylenolpyruvoylglucosamine reductase {ECO:0000255|HAMAP-Rule:MF_00037};	murB	A8AWE3	A8AWE3	0.104378	0.187105	29.3025	30.2136	29.2114	30.3027	30.0502	29.7718	30.2283	29.8389	29.7444	29.6856	29.8137	29.302
Spermidine/putrescine import ATP-binding protein PotA {ECO:0000256|HAMAP-Rule:MF_01726};	potA	A8AWE4	A8AWE4	-0.0157363	0.0577286	31.8489	32.0706	32.2046	31.755	32.0461	32.0003	31.9982	31.9055	31.945	32.1773	31.9498	31.8226
Spermidine/putrescine ABC transporter, permease protein {ECO:0000313|EMBL:ABV09539.1};	potB	A8AWE5	A8AWE5	0.0513299	0.0492322	29.162	29.359	29.0306	28.4919	29.2885	29.0351	29.2582	29.0406	28.3627	28.9916	28.3066	28.8287
Spermidine/putrescine ABC transporter, permease protein {ECO:0000313|EMBL:ABV10124.1};	potC	A8AWE6	A8AWE6	-0.629753	0.992476	27.1497	27.1859	27.135	26.2477	26.5723	27.1847	27.14	27.2337	27.5202	26.7625	27.0331	26.9626
Spermidine/putrescine ABC transporter {ECO:0000313|EMBL:ABV10456.1};	potD	A8AWE7	A8AWE7	-0.181978	0.598355	30.0033	29.9011	30.0018	29.6441	29.6598	29.8802	30.1284	29.7523	29.8493	30.3846	30.2675	30.1811
Uncharacterized protein {ECO:0000313|EMBL:ABV09928.1};	unknown	A8AWE8	A8AWE8	-0.540073	0.106557	25.9369	25.2498	25.9754	22.3156	24.878	25.833	21.9081	26.0713	26.6674	24.8802	25.3318	22.9895
Pyruvate, orthophosphate dikinase {ECO:0000256|ARBA:ARBA00020220};	ppdK	A8AWE9	A8AWE9	-0.10922	0.0786566	25.9268	25.6311	25.6734	25.8804	25.4741	24.8927	25.7488	26.0723	24.7538	26.8054	26.8268	25.6523
CBS domain protein {ECO:0000313|EMBL:ABV10835.1};	unknown	A8AWF0	A8AWF0	-0.147604	0.180472	28.0204	27.5875	27.1066	27.5972	28.4683	28.0689	27.9079	28.5338	28.1356	27.9475	27.7315	27.0287
Putative pyruvate, phosphate dikinase regulatory protein {ECO:0000255|HAMAP-Rule:MF_00921};	unknown	A8AWF1	A8AWF1	-0.308931	1.23257	28.9122	29.4205	28.2117	28.7854	28.7454	28.5493	28.8862	29.1849	28.9359	28.5772	28.468	28.9315
Fructose-1,6-bisphosphatase class 3 {ECO:0000255|HAMAP-Rule:MF_01854};	fbp	A8AWF2	A8AWF2	-0.552224	0.19828	26.1547	25.4916	24.3971	26.9209	25.7459	28.0835	27.1043	26.2448	29.0579	24.7378	26.1067	25.1523
Aminotransferase, class-V {ECO:0000313|EMBL:ABV11131.1};	unknown	A8AWF3	A8AWF3	-0.211874	0.414843	29.0677	29.1703	29.168	29.3329	28.9019	28.6601	29.3243	29.1991	29.0072	28.9728	28.7916	28.8881
Probable tRNA sulfurtransferase {ECO:0000255|HAMAP-Rule:MF_00021};	thiI	A8AWF4	A8AWF4	-0.0206477	0.0662275	31.1397	31.1128	30.9846	31.0704	30.8139	30.9809	30.9079	31.1323	30.887	31.5021	30.5856	30.8572
Uncharacterized protein {ECO:0000313|EMBL:ABV10278.1};	unknown	A8AWF5	A8AWF5	0.582752	0.636532	23.8235	24.5527	23.2097	23.6613	23.0949	23.5289	23.2198	22.0941	23.2229	22.766	23.6321	23.0162
Uncharacterized protein {ECO:0000313|EMBL:ABV09701.1};	unknown	A8AWF6	A8AWF6	0.135151	0.0629918	25.7953	25.8617	25.6692	24.9714	25.2145	24.3881	25.9601	24.687	23.5215	24.2073	23.9417	25.0275
50S ribosomal protein L21 {ECO:0000255|HAMAP-Rule:MF_01363};	rplU	A8AWF7	A8AWF7	0.130478	0.513435	33.138	33.6203	33.3336	33.4241	33.6691	33.3295	33.4104	33.2538	33.3671	33.8219	33.9457	33.9515
Ribosomal protein {ECO:0000313|EMBL:ABV10328.1};	unknown	A8AWF8	A8AWF8	-0.392245	0.535028	23.1946	26.8038	26.3385	25.972	25.6858	25.4445	26.4704	25.5343	26.2744	25.9152	25.9897	26.2102
50S ribosomal protein L27 {ECO:0000255|HAMAP-Rule:MF_00539};	rpmA	A8AWF9	A8AWF9	0.257929	0.256439	32.776	32.7023	33.2485	32.1514	33.3349	32.9109	32.8776	32.5606	32.1851	33.7389	33.7067	33.3487
Rhodanese family protein {ECO:0000313|EMBL:ABV11173.1};	unknown	A8AWG0	A8AWG0	0.14868	0.300337	27.5328	27.6482	27.9085	27.4429	27.2109	27.4767	27.5647	27.1844	26.9354	27.0313	27.1454	27.4565
Lipoprotein, putative {ECO:0000313|EMBL:ABV10516.1};	unknown	A8AWG1	A8AWG1	0.7504	0.409248	23.4474	25.1263	24.2145	22.8651	23.906	24.7599	22.2004	22.974	24.1054	25.8798	24.7216	25.7867
Cof family protein {ECO:0000313|EMBL:ABV09840.1};	unknown	A8AWG2	A8AWG2	-0.0236168	0.0369782	27.7067	27.7358	28.0246	27.5292	27.6991	28.1318	27.6631	27.7171	28.0506	28.438	28.3525	27.9299
Elongation factor 4 {ECO:0000255|HAMAP-Rule:MF_00071};	lepA	A8AWG3	A8AWG3	-0.291578	0.859754	30.9678	30.7526	30.3876	30.9056	30.4349	30.6504	30.8506	31.1117	30.9033	31.2257	30.8688	30.7761
Lipoprotein, putative {ECO:0000313|EMBL:ABV10753.1};	unknown	A8AWG4	A8AWG4	-0.265753	0.489349	26.6611	26.7739	27.0817	26.8895	26.2651	26.6833	26.5803	27.0271	27.0277	27.1898	27.5664	26.9218
Transcriptional regulator, AraC family {ECO:0000313|EMBL:ABV10114.1};	unknown	A8AWG6	A8AWG6	-0.300786	0.104673	23.0675	25.2257	23.0966	23.0538	23.4439	25.4945	24.893	25.1101	22.8915	25.5631	24.4939	24.9685
Hydrolase, haloacid dehalogenase-like family {ECO:0000313|EMBL:ABV11015.1};	unknown	A8AWG8	A8AWG8	-0.0216859	0.0999912	26.1788	25.9231	26.045	25.959	25.7883	25.9122	26.0238	25.8312	25.8696	25.8271	26.0223	25.838
UvrABC system protein C {ECO:0000255|HAMAP-Rule:MF_00203};	uvrC	A8AWG9	A8AWG9	-0.115094	0.199798	26.4814	26.8556	27.279	27.2131	27.2002	26.6659	27.244	26.8848	27.2957	27.7941	27.8475	27.4271
Uncharacterized protein {ECO:0000313|EMBL:ABV10511.1};	unknown	A8AWH1	A8AWH1	0.0297324	0.0544301	30.2586	30.2545	30.4742	29.6528	29.8778	30.1889	29.9349	30.0249	29.6705	30.8282	30.4227	30.2483
Phosphoesterase-related protein {ECO:0000313|EMBL:ABV10804.1};	unknown	A8AWH2	A8AWH2	-0.0933463	0.0801653	27.1498	28.3425	27.9894	28.6346	28.0792	28.2628	28.0369	28.0467	29.173	27.9691	28.1025	28.9163
Uncharacterized protein {ECO:0000313|EMBL:ABV09591.1};	unknown	A8AWH3	A8AWH3	-1.69192	1.97187	23.0518	22.9972	23.5421	23.1986	22.8778	23.1486	25.0856	24.0467	25.1686	26.784	26.0504	25.2927
Nitroreductase {ECO:0000313|EMBL:ABV10373.1};	unknown	A8AWH4	A8AWH4	-0.117101	0.282526	32.7459	32.9468	32.4993	32.8175	32.6168	32.3474	32.5222	32.7701	32.8407	32.885	32.9302	32.8462
Dipeptidase PepV {ECO:0000313|EMBL:ABV10810.1};	pepV	A8AWH5	A8AWH5	-0.157552	0.836972	32.8597	32.4249	32.7912	32.6665	32.7504	32.8183	32.7522	32.9669	32.9888	32.5787	32.7842	32.8509
Uracil-DNA glycosylase {ECO:0000313|EMBL:ABV11023.1};	unknown	A8AWH6	A8AWH6	0.899209	1.69753	29.6596	29.4496	30.0238	29.895	30.6167	29.9552	29.1768	29.2066	29.3859	28.474	28.9522	28.7346
YbaK / prolyl-tRNA synthetases associated domain, putative {ECO:0000313|EMBL:ABV09773.1};	unknown	A8AWH7	A8AWH7	0.145646	0.134968	28.1737	28.2495	28.4925	27.8274	28.858	28.8887	28.5035	28.6307	28.0029	27.5644	27.7292	27.545
TfoX N-terminal domain superfamily {ECO:0000313|EMBL:ABV10432.1};	unknown	A8AWH8	A8AWH8	0.142398	0.21939	24.8327	25.1958	23.3774	24.7672	24.2201	24.4277	23.9917	24.6715	24.3246	24.5154	23.9001	24.8211
Transcriptional regulator, MarR family {ECO:0000313|EMBL:ABV11020.1};	unknown	A8AWH9	A8AWH9	-0.239096	0.0623182	25.0283	26.169	25.0481	23.5207	23.6966	26.6321	23.1735	25.3088	26.0844	23.9682	25.4944	25.5707
Oxidoreductase {ECO:0000313|EMBL:ABV09522.1};	unknown	A8AWI0	A8AWI0	-0.0492338	0.0800627	29.7642	29.3865	29.3924	29.9442	29.4492	29.2691	29.6785	29.6876	29.444	28.6191	28.502	28.501
Rhodanese family protein {ECO:0000313|EMBL:ABV09278.1};	unknown	A8AWI1	A8AWI1	-0.666124	0.926698	29.2586	29.7457	29.3236	29.1722	28.0214	28.6711	29.2099	29.3584	29.2947	29.1399	28.8805	29.282
Carboxypeptidase {ECO:0000313|EMBL:ABV10496.1};	unknown	A8AWI2	A8AWI2	0.125313	0.0761969	26.6373	26.6252	25.298	26.5633	25.1761	26.8439	25.5694	26.181	26.4569	24.1298	23.3597	23.3339
AraC_binding domain-containing protein {ECO:0000259|Pfam:PF02311};	unknown	A8AWI3	A8AWI3	0.171125	0.2382	27.0058	26.7945	27.2434	27.286	27.4638	26.5721	26.8458	26.8757	27.087	25.3248	25.4981	26.0584
Possible cell wall protein {ECO:0000313|EMBL:ABV10800.1};	unknown	A8AWI5	A8AWI5	-0.595255	0.312992	24.2185	24.2561	24.3328	22.9156	23.3267	25.227	23.8332	24.5244	24.8974	25.0473	21.8098	22.8301
50S ribosomal protein L31 type B {ECO:0000256|HAMAP-Rule:MF_00502};	rpmE	A8AWI7	A8AWI7	0.103568	0.113639	32.8536	32.8798	32.9124	32.0565	32.4782	32.3968	32.5521	31.6001	32.4686	33.1172	33.8027	33.325
DHH subfamily 1 protein {ECO:0000313|EMBL:ABV11070.1};	unknown	A8AWI8	A8AWI8	0.146271	0.406665	30.8044	30.7572	30.984	30.8048	30.9379	30.746	30.9558	30.4799	30.6142	30.9734	31.1042	30.6898
Flavodoxin {ECO:0000256|RuleBase:RU367037};	unknown	A8AWI9	A8AWI9	-0.470268	0.528869	29.1129	29.0953	27.5437	28.5869	27.9262	27.8419	28.492	28.1019	29.172	28.8826	27.8909	29.02
Putative permease {ECO:0000313|EMBL:ABV09941.1};	unknown	A8AWJ0	A8AWJ0	0.471308	0.12346	26.6814	27.7475	27.0043	26.9207	27.3912	27.5541	24.0525	28.1598	28.2398	26.3001	28.1369	28.2645
TPR domain protein {ECO:0000313|EMBL:ABV10539.1};	unknown	A8AWJ1	A8AWJ1	-0.465254	1.27165	26.4186	26.2481	26.364	26.0753	25.5662	26.0694	26.3099	26.3793	26.4176	26.4935	26.3807	26.3478
Alpha-acetolactate decarboxylase {ECO:0000256|ARBA:ARBA00020164, ECO:0000256|PIRNR:PIRNR001332};	budA	A8AWJ2	A8AWJ2	-0.321372	0.24673	24.9522	25.8683	25.1038	25.6818	24.8056	25.7033	25.764	24.9657	26.4251	25.239	25.1415	26.2977
Surface-associated protein CshA {ECO:0000313|EMBL:ABV09381.1};	cshA	A8AWJ3	A8AWJ3	0.425559	0.278799	30.7891	31.3724	31.6564	29.8365	31.6577	31.5806	30.8634	30.3362	30.5985	31.926	31.408	31.3885
Rqc2 homolog RqcH {ECO:0000256|HAMAP-Rule:MF_00844};	fbpA	A8AWJ4	A8AWJ4	-0.0767892	0.137891	29.7791	29.9323	29.5029	29.9872	29.3506	29.525	29.5632	29.6925	29.8374	28.8019	29.2547	29.378
ABC transporter, substrate binding protein {ECO:0000313|EMBL:ABV10248.1};	unknown	A8AWJ5	A8AWJ5	0.195007	0.398554	29.1663	29.7796	29.3596	29.484	29.8244	30.1913	29.6753	29.5709	29.6685	30.0646	29.8515	29.1978
ABC transporter, ATP-binding protein {ECO:0000313|EMBL:ABV09964.1};	unknown	A8AWJ7	A8AWJ7	-0.534932	0.272249	25.452	26.0558	22.8662	26.4885	24.4191	25.9645	25.245	26.3392	26.8927	27.1267	25.8603	27.2587
Phenylalanine--tRNA ligase alpha subunit {ECO:0000256|HAMAP-Rule:MF_00281};	pheS	A8AWJ8	A8AWJ8	-0.275379	0.637737	31.8159	31.7547	31.6614	31.4002	31.7857	31.6157	32.17	31.8366	31.6212	31.8749	32.0145	31.8509
Acetyltransferase, GNAT family {ECO:0000313|EMBL:ABV10869.1};	unknown	A8AWJ9	A8AWJ9	-0.21701	0.872094	27.0765	27.1493	25.5278	26.8546	26.8797	27.1106	27.0019	27.2646	27.2294	25.0438	26.6844	26.5348
Phenylalanine--tRNA ligase beta subunit {ECO:0000256|HAMAP-Rule:MF_00283};	pheT	A8AWK0	A8AWK0	0.0544332	0.144039	33.1725	32.9036	33.0152	33.6215	33.2334	33.2936	33.3282	33.4526	33.2044	33.2571	33.214	33.5173
Uncharacterized protein {ECO:0000313|EMBL:ABV09468.1};	unknown	A8AWK1	A8AWK1	0.0349204	0.0514852	25.8764	26.3119	26.8017	27.151	26.5742	26.973	26.8161	26.6164	27.1609	27.558	26.9845	27.7278
DUF1722 domain-containing protein {ECO:0000259|Pfam:PF08349};	unknown	A8AWK2	A8AWK2	1.18802	0.76512	23.3327	21.4159	23.6432	24.501	25.3915	23.5211	24.0745	23.3198	22.4552	24.5106	24.2019	24.2352
Uncharacterized protein {ECO:0000313|EMBL:ABV09870.1};	unknown	A8AWK5	A8AWK5	-0.552403	0.274007	24.6673	23.9371	25.2687	21.7946	24.285	24.0713	24.032	23.6641	24.112	23.7982	23.8266	23.6671
Uncharacterized protein {ECO:0000313|EMBL:ABV09466.1};	unknown	A8AWK7	A8AWK7	-0.109428	0.103031	24.6034	24.5061	23.7986	25.1773	23.8689	24.6379	24.5879	24.7332	24.6914	22.6386	24.2097	23.7531
Lipoprotein, putative {ECO:0000313|EMBL:ABV09573.1};	unknown	A8AWL0	A8AWL0	-0.520992	0.455851	26.7922	26.7419	26.6557	26.5057	25.4176	26.5025	26.0228	26.8163	27.1497	26.0196	26.9233	26.8964
Permease domain protein {ECO:0000313|EMBL:ABV09416.1};	unknown	A8AWL3	A8AWL3	-0.190919	0.344932	26.5159	26.6977	26.5758	26.6081	26.0333	26.0676	26.6208	26.4909	26.1701	27.0014	25.7197	27.3399
ABC transporter, ATP-binding protein {ECO:0000313|EMBL:ABV10013.1};	unknown	A8AWL4	A8AWL4	-0.072155	0.122196	24.7031	26.856	26.8686	26.9743	26.6381	26.4427	26.4587	26.8872	26.9257	28.2132	24.5424	27.4334
Putative transcriptional regulator RggC {ECO:0000313|EMBL:ABV10127.1};	rggC	A8AWL8	A8AWL8	-1.3299	0.192412	23.8825	24.1044	23.14	25.1797	22.9454	21.8336	29.431	21.2546	23.2627	23.9181	23.0935	23.3693
Transporter, probable SP1116 {ECO:0000313|EMBL:ABV10471.1};	unknown	A8AWL9	A8AWL9	0.670059	0.260653	23.6931	24.0074	24.2627	23.908	25.2288	23.648	24.343	21.7996	24.6321	23.3486	22.1343	25.0316
LapA_dom domain-containing protein {ECO:0000259|Pfam:PF06305};	unknown	A8AWM0	A8AWM0	0.541624	1.23158	27.3209	26.2284	26.1594	26.933	27.362	27.1946	26.5811	26.359	26.9247	27.1999	26.9067	26.5393
Lipid II isoglutaminyl synthase (glutamine-hydrolyzing) subunit GatD {ECO:0000256|HAMAP-Rule:MF_02213};	gatD	A8AWM1	A8AWM1	-0.639636	1.04008	27.8649	28.2867	27.7104	28.4333	27.6461	28.2215	28.455	29.0356	28.7291	28.6945	29.0165	28.9663
Lipid II isoglutaminyl synthase (glutamine-hydrolyzing) subunit MurT {ECO:0000256|HAMAP-Rule:MF_02214};	murT	A8AWM2	A8AWM2	0.0202738	0.0335849	30.1516	29.8042	30.0107	30.2472	29.9489	29.9888	30.1254	30.3046	29.694	30.533	30.2832	30.2997
Diadenylate cyclase {ECO:0000256|HAMAP-Rule:MF_01499};	dacA	A8AWM3	A8AWM3	0.490044	0.723244	29.2545	29.0475	28.3714	29.9286	29.1171	29.0672	28.9116	28.6335	29.0977	28.7116	28.5912	28.3598
Uncharacterized protein {ECO:0000313|EMBL:ABV09283.1};	unknown	A8AWM4	A8AWM4	0.201337	0.109214	30.7406	28.3115	29.4068	30.2992	29.5014	29.0973	30.4405	29.368	28.4853	29.1703	29.2579	28.8936
Phosphoglucosamine mutase {ECO:0000255|HAMAP-Rule:MF_01554};	glmM	A8AWM5	A8AWM5	-0.042195	0.279444	31.9846	32.2764	32.1003	32.1086	31.9961	32.1145	32.2028	32.042	32.101	32.0392	32.1944	32.4537
LPXTG cell wall surface protein, collagen binding domain {ECO:0000313|EMBL:ABV10821.1};	unknown	A8AWM6	A8AWM6	-0.284565	0.278272	29.3973	28.9729	29.5238	28.2576	29.3962	29.2861	29.6386	28.9899	29.165	29.5667	29.8999	30.1988
GTPase Obg {ECO:0000255|HAMAP-Rule:MF_01454};	obg	A8AWM9	A8AWM9	-0.0235392	0.168232	31.9302	31.8843	31.987	31.9046	31.8444	31.7266	31.8636	31.8414	31.8411	31.8762	31.7961	31.8641
Conserved domain protein {ECO:0000313|EMBL:ABV09641.1};	unknown	A8AWN1	A8AWN1	-0.0181643	0.00882509	24.3683	24.101	23.8451	23.2986	24.1974	23.829	22.5439	24.4467	24.389	21.7437	23.7106	23.8965
Peptidase E {ECO:0000313|EMBL:ABV11091.1};	unknown	A8AWN3	A8AWN3	0.800203	0.315134	23.5983	24.4765	24.5828	25.2002	23.991	24.034	24.1085	21.7524	24.9636	24.131	23.9613	23.8244
Transcriptional regulator, Cro/CI family, putative {ECO:0000313|EMBL:ABV10411.1};	unknown	A8AWN4	A8AWN4	-0.454724	0.165916	25.6323	25.8847	25.5942	25.758	26.9784	23.5855	25.6775	25.5451	26.4635	25.1262	25.2737	26.3762
Putative hydrolase or acyltransferase {ECO:0000313|EMBL:ABV09673.1};	unknown	A8AWN5	A8AWN5	-0.397257	0.236489	24.963	26.3666	24.8681	25.5614	23.4665	23.9625	24.3665	25.0248	24.7908	24.3998	23.004	23.2986
Conserved domain protein {ECO:0000313|EMBL:ABV10932.1};	unknown	A8AWN6	A8AWN6	0.121002	0.536868	25.8621	25.8874	25.3335	25.7995	25.5514	25.8251	25.5364	25.5805	25.6961	25.5837	25.8313	25.6525
DNA polymerase III subunit gamma/tau {ECO:0000256|RuleBase:RU364063};	dnaX	A8AWN7	A8AWN7	-0.281684	0.333242	30.7276	30.2028	30.2275	30.7153	29.6558	29.813	30.1252	30.409	30.4949	30.3122	29.9573	30.1966
Uncharacterized protein {ECO:0000313|EMBL:ABV09511.1};	unknown	A8AWN8	A8AWN8	-1.23626	1.62694	23.5835	22.1145	22.3947	22.9589	23.1414	22.448	24.1173	24.5516	23.5882	23.1532	24.1685	24.2197
Bifunctional ligase/repressor BirA {ECO:0000256|HAMAP-Rule:MF_00978};	birA	A8AWN9	A8AWN9	-0.108264	0.229783	28.3618	28.2763	28.2739	28.321	28.6972	28.3574	28.5057	28.8348	28.3598	28.2662	27.8693	27.8644
Galactose operon repressor GalR {ECO:0000313|EMBL:ABV11013.1};	purR	A8AWP0	A8AWP0	0.0044562	0.00528228	26.6371	26.7353	26.5104	26.9547	27.2707	26.8857	27.1023	27.4261	26.5694	26.5856	26.4889	26.4951
Lipoprotein, putative {ECO:0000313|EMBL:ABV09982.1};	unknown	A8AWP1	A8AWP1	-0.778868	0.470113	25.3533	25.6653	25.1614	24.5467	23.1738	25.1278	24.529	24.7578	25.8981	26.1084	25.4537	25.6568
2-isopropylmalate synthase {ECO:0000256|ARBA:ARBA00012973, ECO:0000256|HAMAP-Rule:MF_01025};	leuA	A8AWP2	A8AWP2	-0.301111	0.422511	30.7265	30.9411	30.533	31.0719	30.5436	30.4536	30.8018	30.7127	31.458	31.3288	31.5228	31.435
3-isopropylmalate dehydrogenase {ECO:0000256|HAMAP-Rule:MF_01033};	leuB	A8AWP3	A8AWP3	-0.121775	0.215958	29.207	29.1909	28.7849	28.9919	28.9187	28.7658	28.6021	29.2808	29.1588	29.2281	29.136	29.3689
3-isopropylmalate dehydratase large subunit {ECO:0000255|HAMAP-Rule:MF_01026};	leuC	A8AWP5	A8AWP5	0.649872	0.439592	23.2242	22.3489	24.4567	23.332	22.2128	23.7465	23.2759	22.2823	21.7835	26.2979	24.3588	25.6862
3-isopropylmalate dehydratase small subunit {ECO:0000255|HAMAP-Rule:MF_01031};	leuD	A8AWP6	A8AWP6	-0.196154	0.428395	25.9331	25.9707	26.5152	25.8711	25.898	25.8659	25.6857	26.304	26.2337	27.4997	27.0626	24.7496
YrdC-like domain-containing protein {ECO:0000259|PROSITE:PS51163};	unknown	A8AWP7	A8AWP7	-0.197159	0.290403	31.6508	31.249	31.7078	31.3013	30.7683	31.5789	31.4039	31.1807	31.6555	31.9996	31.8873	31.8962
SlyA-like protein {ECO:0000313|EMBL:ABV09397.1};	unknown	A8AWP8	A8AWP8	-0.463246	0.594076	22.0956	23.0549	22.2403	24.015	23.4277	24.3527	24.3383	24.8016	24.0451	23.9765	23.4552	23.4907
Galactokinase {ECO:0000256|HAMAP-Rule:MF_00246};	galK	A8AWR3	A8AWR3	0.937834	0.774406	28.2825	28.3962	27.6461	27.2839	28.799	28.3949	27.8165	27.154	26.6938	27.3009	27.7759	26.6362
Galactose-1-phosphate uridylyltransferase {ECO:0000256|HAMAP-Rule:MF_00571};	galT	A8AWR4	A8AWR4	0.212507	0.0856853	22.9748	23.3813	23.5682	22.6905	21.7735	24.6684	23.0483	22.413	23.0335	23.2641	22.79	26.9379
UDP-glucose 4-epimerase {ECO:0000256|ARBA:ARBA00018569, ECO:0000256|RuleBase:RU366046};	galE-2	A8AWR5	A8AWR5	0.367356	0.915475	26.3426	26.4534	26.3408	26.6325	26.289	26.6969	26.1882	26.403	25.9252	26.2777	25.8044	26.0104
Phosphoenolpyruvate synthase, putative {ECO:0000313|EMBL:ABV09567.1};	unknown	A8AWR7	A8AWR7	-0.183605	0.15781	26.1462	25.3041	25.3576	26.4185	25.1078	26.0815	25.7311	26.3853	26.0422	25.5764	26.3693	26.4535
Phosphatidylserine decarboxylase proenzyme 2 {ECO:0000313|EMBL:ABV09436.1};	unknown	A8AWR9	A8AWR9	-0.647028	0.424246	23.6083	23.001	23.1214	23.1755	21.4413	22.9803	23.5537	22.4787	23.5059	24.4477	23.5412	23.799
Phosphoenolpyruvate synthase {ECO:0000313|EMBL:ABV10611.1};	ppsA	A8AWS1	A8AWS1	-0.0345478	0.0159104	28.4032	26.9162	27.38	26.8932	25.6342	26.0354	27.4542	25.5511	25.6613	26.6809	26.6877	26.1437
Uncharacterized protein {ECO:0000313|EMBL:ABV10794.1};	unknown	A8AWS2	A8AWS2	0.163012	0.0430629	24.797	23.7781	24.6941	22.3501	26.1795	23.9733	24.8762	24.426	22.7117	25.0214	25.6447	25.6559
Zinc metalloproteinase C {ECO:0000313|EMBL:ABV09187.1};	zmpC	A8AWS3	A8AWS3	0.705158	0.319902	24.1414	26.3713	26.9405	24.6568	26.7659	27.1009	25.9025	24.5093	25.9963	28.9343	28.6767	28.4297
HTH tetR-type domain-containing protein {ECO:0000259|PROSITE:PS50977};	unknown	A8AWS4	A8AWS4	0.385035	0.139359	23.3525	24.4585	22.5334	23.2372	25.7778	25.3528	24.9966	23.0988	25.1173	24.3238	24.2755	24.1075
ABC transporter, ATP-binding protein {ECO:0000313|EMBL:ABV09518.1};	unknown	A8AWS5	A8AWS5	0.514812	0.509864	28.2196	29.4113	29.1801	28.7754	29.9642	28.9206	28.6177	29.1496	28.3484	28.3712	27.6046	28.2721
ABC transporter permease protein {ECO:0000313|EMBL:ABV10258.1};	unknown	A8AWS6	A8AWS6	1.04919	0.470456	24.591	23.4683	25.6794	24.8192	25.9005	25.4249	25.7652	22.6332	24.5985	24.9731	24.4196	22.6594
Deblocking aminopeptidase {ECO:0000313|EMBL:ABV10564.1};	unknown	A8AWS7	A8AWS7	0.26777	0.422074	30.2271	30.2274	30.1501	30.2044	30.1585	30.1297	30.3179	29.3942	29.9772	30.2262	29.8045	30.2229
Peptidoglycan N-acetylglucosamine deacetylase A {ECO:0000313|EMBL:ABV09346.1};	pgdA	A8AWS9	A8AWS9	-0.16614	0.51753	29.6881	29.5136	29.304	28.9512	29.2334	28.9385	29.2642	29.0073	29.3499	28.8126	29.4513	29.1594
DEAD RNA helicase {ECO:0000313|EMBL:ABV09805.1};	deaD	A8AWT0	A8AWT0	-0.0357304	0.0347569	28.7488	28.6179	28.6088	28.2297	28.3745	28.5493	28.7087	28.8	27.752	28.9002	28.7389	28.705
Oxidoreductase {ECO:0000313|EMBL:ABV10105.1};	unknown	A8AWT1	A8AWT1	-0.146523	0.199936	29.2018	29.585	28.5472	29.6418	29.3857	28.9785	29.5467	29.8014	29.0974	29.8149	29.419	29.4989
Uridine kinase {ECO:0000255|HAMAP-Rule:MF_00551};	udk	A8AWT2	A8AWT2	-0.196763	1.13993	29.0748	28.9855	29.1894	28.8746	29.0664	28.8437	29.0772	29.0899	29.208	29.1283	29.6066	29.2532
Endoribonuclease L-PSP, putative {ECO:0000313|EMBL:ABV10170.1};	unknown	A8AWT4	A8AWT4	-0.0270138	0.0163058	29.9579	29.6896	30.4419	29.3268	31.0669	30.3417	30.3577	29.8599	30.5988	29.9692	30.0233	30.4388
Nucleotide-binding protein SGO_0954 {ECO:0000255|HAMAP-Rule:MF_00636};	unknown	A8AWT5	A8AWT5	-0.0769037	0.13543	30.0108	29.9417	29.8739	29.5534	30.0616	30.2467	30.0139	30.0897	29.9888	30.2208	30.4585	30.1024
Putative gluconeogenesis factor {ECO:0000256|HAMAP-Rule:MF_00973};	unknown	A8AWT6	A8AWT6	0.484615	0.982612	28.0277	27.5859	28.2161	28.3333	28.3302	28.3111	27.4359	27.8486	28.2362	28.5875	28.4607	28.2911
Probable cell division protein WhiA {ECO:0000255|HAMAP-Rule:MF_01420};	whiA	A8AWT7	A8AWT7	0.332501	0.459921	26.6182	26.7391	25.8922	26.3261	26.8611	26.1421	25.6778	26.438	26.2159	26.6587	26.6752	32.1758
Uncharacterized protein {ECO:0000313|EMBL:ABV10372.1};	unknown	A8AWT8	A8AWT8	-0.145852	0.205669	29.1003	29.1258	28.724	29.2311	29.0839	28.3522	29.0031	28.9961	29.1056	29.8795	30.3762	30.3043
N-acetyltransferase domain-containing protein {ECO:0000259|Pfam:PF13302};	unknown	A8AWT9	A8AWT9	-0.615222	0.154879	24.9475	25.3929	22.6182	22.5748	25.4367	24.9899	26.2142	26.063	22.5698	26.8341	26.8972	25.7432
Copper homeostasis protein CutC {ECO:0000256|HAMAP-Rule:MF_00795};	cutC	A8AWU0	A8AWU0	-0.956591	0.909493	28.6368	28.4748	27.4287	28.3105	27.4408	27.1272	27.9187	29.0433	28.7862	28.5932	27.2836	28.7235
Uncharacterized protein {ECO:0000313|EMBL:ABV10063.1};	unknown	A8AWU1	A8AWU1	0.104235	0.225704	23.6771	22.833	23.2086	23.2242	23.6715	23.2128	23.1145	23.2297	23.4516	23.8694	24.0894	21.0889
ABC transporter, permease/ATP-binding protein {ECO:0000313|EMBL:ABV09750.1};	unknown	A8AWU2	A8AWU2	0.0822582	0.0621497	25.3277	26.3496	27.1908	26.4257	26.507	25.129	25.721	26.0693	26.0246	26.6034	26.0351	27.1716
ABC transporter, permease/ATP-binding protein {ECO:0000313|EMBL:ABV09659.1};	unknown	A8AWU3	A8AWU3	-0.107876	0.0700436	24.3117	25.0953	25.7828	24.8438	26.0629	24.6908	25.8097	25.3961	24.7154	25.8841	25.9574	26.3461
Putative transcriptional regulator, GntR family {ECO:0000313|EMBL:ABV09322.1};	unknown	A8AWU4	A8AWU4	-0.965995	2.80321	22.7367	22.355	23.5034	22.6663	23.0438	22.839	23.7261	23.7819	23.939	23.3961	23.6685	23.1846
Pyridoxal kinase {ECO:0000256|ARBA:ARBA00012104};	pdxK	A8AWU5	A8AWU5	-0.0648867	0.113322	31.6746	31.548	31.7257	31.6418	31.5496	31.195	31.7585	31.228	31.5946	29.7648	28.0519	29.8347
Integral membrane protein {ECO:0000313|EMBL:ABV10500.1};	unknown	A8AWU6	A8AWU6	-0.0290858	0.0081616	28.4061	27.8547	27.9942	27.4373	25.5274	26.356	24.6844	26.4612	28.2624	22.9768	24.1156	21.8839
Streptococcal hemagglutinin {ECO:0000313|EMBL:ABV10391.1};	hsa	A8AWU7	A8AWU7	0.234094	0.471914	29.4859	29.5163	29.6613	28.9467	29.522	29.4661	29.2967	29.0119	28.924	28.2336	28.3756	28.2524
Glucosyltransferase 3 {ECO:0000256|HAMAP-Rule:MF_00841};	nss	A8AWU9	A8AWU9	-0.453147	0.279222	25.8029	26.7607	23.7383	27.6628	25.6416	26.148	26.6977	26.6979	27.4163	26.3582	24.6369	25.6998
Accessory Sec system protein translocase subunit SecY2 {ECO:0000255|HAMAP-Rule:MF_01466};	secY2	A8AWV0	A8AWV0	-1.0179	0.342847	23.5283	25.5828	24.2322	24.6138	24.1153	24.2814	24.3723	23.9112	27.7807	24.0876	22.226	23.688
Accessory secretory protein {ECO:0000313|EMBL:ABV10061.1};	asp1	A8AWV1	A8AWV1	-0.105722	0.259923	26.3113	26.4555	25.7513	26.5717	26.152	26.6096	26.5319	26.441	26.6776	24.6728	25.4631	25.8939
Accessory sescretory protein {ECO:0000313|EMBL:ABV10770.1};	asp2	A8AWV2	A8AWV2	0.201117	0.0619972	26.8176	24.9405	25.9329	26.9937	24.3714	25.3972	26.6503	25.6825	23.8261	25.2138	23.7426	24.2113
Accessory secretory protein {ECO:0000313|EMBL:ABV09488.1};	asp3	A8AWV3	A8AWV3	-0.0535431	0.0317634	24.8172	25.3127	25.3145	24.7188	25.9285	25.6304	26.1542	25.6222	24.6621	23.9953	24.8715	22.1243
UDP-N-acetylglucosamine--peptide N-acetylglucosaminyltransferase GtfA subunit {ECO:0000256|HAMAP-Rule:MF_01472};	gtaA	A8AWV4	A8AWV4	-0.146823	0.183618	27.3756	26.4344	27.3606	26.777	26.9999	27.5118	27.121	27.6586	26.9496	26.2021	27.2884	25.4797
UDP-N-acetylglucosamine--peptide N-acetylglucosaminyltransferase stabilizing protein GtfB {ECO:0000256|HAMAP-Rule:MF_01473};	gtfB	A8AWV5	A8AWV5	0.140804	0.175281	25.9575	25.9455	26.4146	26.5575	26.9067	26.0831	26.6123	26.001	26.5117	25.5918	25.3746	24.6983
Uncharacterized protein {ECO:0000313|EMBL:ABV09637.1};	unknown	A8AWV6	A8AWV6	0.447379	0.218476	23.1295	23.1723	22.9908	23.4371	23.2599	22.9888	23.7312	23.3923	21.2202	23.3548	22.9452	22.6387
DegV family protein {ECO:0000313|EMBL:ABV10627.1};	unknown	A8AWV8	A8AWV8	-0.128138	0.470541	28.5214	28.3632	28.497	28.2333	28.3794	28.5751	28.4581	28.4619	28.6522	28.5868	28.7284	28.2629
Transcriptional regulator, TetR family domain protein {ECO:0000313|EMBL:ABV10861.1};	unknown	A8AWV9	A8AWV9	-0.154629	0.387872	27.7116	27.2381	26.9345	26.9632	27.1993	27.3959	27.3927	27.1259	27.5036	27.2125	27.1739	28.0066
ComE operon protein 2 family {ECO:0000313|EMBL:ABV09495.1};	unknown	A8AWW0	A8AWW0	-0.972282	1.27607	27.3114	27.8334	27.6305	27.0903	25.9776	26.2124	27.4205	27.1913	27.5854	27.7018	27.5839	27.4624
Amino acid ABC transporter, amino acid-binding protein {ECO:0000313|EMBL:ABV10228.1};	unknown	A8AWW1	A8AWW1	0.177813	0.701573	33.6179	33.8441	34.0228	34.0316	34.0034	34.1476	34.0214	33.9549	33.6728	31.7426	31.97	31.8895
Amino acid ABC transporter, ATP-binding protein SP0709 {ECO:0000313|EMBL:ABV10692.1};	unknown	A8AWW2	A8AWW2	0.334372	0.590706	29.6894	30.6236	28.7411	30.2763	29.6058	30.4031	29.8311	29.7929	29.658	27.8133	27.4985	27.9362
Amino acid ABC transporter, permease protein SP0710 {ECO:0000313|EMBL:ABV09996.1};	unknown	A8AWW3	A8AWW3	0.191348	0.248804	28.0001	28.2194	28.0278	27.9264	27.637	28.1325	28.2255	27.5699	27.3263	25.4595	23.3941	25.1527
Amino acid ABC transporter, permease protein SP0711 {ECO:0000313|EMBL:ABV10534.1};	unknown	A8AWW4	A8AWW4	0.410428	0.476773	26.8272	26.8205	26.4812	27.6996	26.7646	26.8249	27.1237	26.5006	26.4335	23.2763	23.9696	24.838
Uncharacterized protein {ECO:0000313|EMBL:ABV09860.1};	unknown	A8AWW5	A8AWW5	-0.693251	0.319066	24.7859	25.4909	26.022	26.1579	23.3028	25.2668	26.0185	25.7321	25.0566	23.0139	23.5546	23.1394
S-adenosylmethionine synthase {ECO:0000255|HAMAP-Rule:MF_00086};	metK	A8AWW6	A8AWW6	0.247959	1.25282	32.0115	31.6566	31.6446	31.8427	31.8373	31.5894	31.5613	31.4285	31.5358	32.0587	32.137	32.1729
Probable transcription regulator-like protein lin0464, putative {ECO:0000313|EMBL:ABV10999.1};	unknown	A8AWW7	A8AWW7	0.0545661	0.0425771	25.498	24.2155	29.1441	25.5452	25.8887	25.3286	26.2818	25.4268	24.8901	25.1668	25.6168	24.7331
Uncharacterized protein {ECO:0000313|EMBL:ABV09329.1};	unknown	A8AWW8	A8AWW8	0.507565	0.305081	27.126	25.6269	25.3621	27.6643	25.7964	25.8972	25.5189	25.7882	26.528	25.6813	31.4153	25.8969
Transporter, major facilitator family {ECO:0000313|EMBL:ABV09797.1};	unknown	A8AWW9	A8AWW9	0.219844	0.280336	24.2781	24.0231	24.986	24.8237	24.1923	24.478	24.6951	24.3314	23.8081	23.0945	24.9261	24.0233
Uncharacterized protein {ECO:0000313|EMBL:ABV10254.1};	unknown	A8AWX0	A8AWX0	-0.0668341	0.0399804	32.8615	32.7576	33.1209	31.7731	32.3639	32.2976	32.6549	31.1435	32.8369	32.7748	32.86	33.7322
tRNA dimethylallyltransferase {ECO:0000255|HAMAP-Rule:MF_00185};	miaA	A8AWX1	A8AWX1	0.0549024	0.0645789	27.2857	26.6844	26.4387	27.4322	26.571	26.9303	26.7238	26.8086	27.2365	25.8076	26.1473	26.9519
GTPase HflX {ECO:0000256|HAMAP-Rule:MF_00900};	hflX	A8AWX2	A8AWX2	0.133164	0.780281	29.7327	29.3081	29.7299	29.7966	29.7196	29.5703	29.5539	29.6392	29.4938	29.3657	29.2509	29.1086
Uncharacterized protein {ECO:0000313|EMBL:ABV10609.1};	unknown	A8AWX3	A8AWX3	-0.295307	0.136948	26.9095	26.1868	26.5443	28.2508	25.9518	27.0629	27.4065	26.6109	28.1339	27.8347	27.7923	28.0401
Ribonuclease Z {ECO:0000255|HAMAP-Rule:MF_01818};	rnz	A8AWX4	A8AWX4	0.209294	0.384375	30.3141	30.2402	30.8324	30.6252	30.7942	30.1234	30.4725	30.3427	30.0998	29.7768	30.4877	30.1907
Oxidoreductase, short-chain dehydrogenase/reductase family {ECO:0000313|EMBL:ABV09143.1};	unknown	A8AWX5	A8AWX5	1.43956	0.283991	32.8866	28.7634	28.2024	28.1057	32.6478	32.9543	28.3984	28.5744	32.4163	28.3114	27.7082	28.3127
Methyltransf_11 domain-containing protein {ECO:0000259|Pfam:PF08241};	unknown	A8AWX6	A8AWX6	0.560918	0.964953	27.8809	28.3392	28.4521	28.2851	28.1926	28.6668	27.3967	27.8763	28.1887	28.2776	28.3483	27.9704
Predicted hydrolase {ECO:0000313|EMBL:ABV10381.1};	unknown	A8AWX8	A8AWX8	0.529631	0.544125	23.5808	24.0768	24.0617	23.3658	23.1864	24.5183	23.3558	22.9986	23.1273	24.0642	23.9964	23.0853
Single-stranded-DNA-specific exonuclease RecJ {ECO:0000256|ARBA:ARBA00019841};	recJ	A8AWX9	A8AWX9	-1.63552	0.887519	30.1215	30.1532	28.6451	30.9025	28.7581	28.4766	30.317	31.0682	31.6585	30.4978	31.2448	31.3714
Adenine phosphoribosyltransferase {ECO:0000255|HAMAP-Rule:MF_00004};	apt	A8AWY0	A8AWY0	-0.164618	0.668423	32.2352	31.9851	32.2233	31.9892	31.7627	32.0233	31.9485	32.2095	32.1112	32.5254	32.3135	32.3434
Homoserine O-acetyltransferase {ECO:0000255|HAMAP-Rule:MF_00295};	metAA	A8AWY1	A8AWY1	0.177259	0.061478	26.1515	26.7486	25.3839	24.2852	27.1845	26.5758	25.0451	26.6762	25.7925	26.7187	27.101	27.124
DNA replication protein DnaD {ECO:0000313|EMBL:ABV09242.1};	unknown	A8AWY2	A8AWY2	-0.704917	1.02673	29.1301	27.568	28.0985	26.9516	27.0007	26.5988	27.472	27.0885	28.1053	28.0182	27.8504	28.8235
Glutathione S-transferase family protein {ECO:0000313|EMBL:ABV09557.1};	unknown	A8AWY3	A8AWY3	0.218185	0.500324	28.2172	27.7447	27.3086	28.0717	27.8501	27.6438	27.3472	27.7913	27.7725	27.56	27.8868	27.6111
Bcl-2 family protein {ECO:0000313|EMBL:ABV10326.1};	unknown	A8AWY4	A8AWY4	0.281904	0.456749	29.174	29.1549	27.1484	29.1962	28.9285	29.3358	29.3013	28.4799	28.8336	29.3211	29.4224	29.2802
GTP cyclohydrolase 1 type 2 homolog {ECO:0000256|ARBA:ARBA00022112};	unknown	A8AWY5	A8AWY5	-0.0938937	0.233713	28.5832	28.5091	28.7904	28.5991	28.6244	28.5144	28.7573	28.8882	28.3741	28.8419	28.7868	28.7765
Oxidoreductase, DadA family protein SP1608 {ECO:0000313|EMBL:ABV09864.1};	unknown	A8AWY6	A8AWY6	0.664073	0.636611	26.8776	26.0564	26.9874	28.0405	27.9097	26.6664	26.7362	27.2166	26.6717	27.2845	26.3409	27.8033
Glucose-1-phosphate thymidylyltransferase {ECO:0000256|ARBA:ARBA00012461, ECO:0000256|RuleBase:RU003706};	rfbA-1	A8AWY8	A8AWY8	-0.349006	0.876832	31.8436	32.0828	32.1376	31.7139	31.5722	32.0164	31.8669	32.1717	32.3108	31.5654	31.8227	31.5642
dTDP-4-keto-6-deoxyglucose-3,5-epimerase {ECO:0000313|EMBL:ABV10397.1};	rmlC	A8AWY9	A8AWY9	0.269335	0.589495	30.9031	31.408	31.4547	31.6991	31.2484	31.1067	30.8874	31.2079	31.1509	31.5617	31.069	31.5626
dTDP-glucose 4,6-dehydratase {ECO:0000256|ARBA:ARBA00011990, ECO:0000256|RuleBase:RU004473};	rfbB-1	A8AWZ0	A8AWZ0	-0.301837	0.538416	31.9286	31.7542	31.4588	31.6639	31.1208	31.0873	31.5566	31.3313	31.8896	31.2109	31.5256	31.8192
UDP-glucose 4-epimerase {ECO:0000256|ARBA:ARBA00018569, ECO:0000256|RuleBase:RU366046};	galE-1	A8AWZ1	A8AWZ1	-0.165104	0.351196	32.8162	33.1946	32.5681	33.0254	32.6406	32.8918	32.704	33.2239	33.1253	33.1369	32.9303	33.4347
Glycosyltransferase involved in cell wall biogenesis {ECO:0000313|EMBL:ABV09226.1};	unknown	A8AWZ2	A8AWZ2	0.115096	0.368289	28.4993	28.3445	28.466	28.4115	28.5862	28.38	28.4627	28.4532	28.1164	28.5424	28.3542	28.0262
Putative glycosyltransferase {ECO:0000313|EMBL:ABV11068.1};	unknown	A8AWZ5	A8AWZ5	-0.193848	1.00594	27.7856	27.4955	26.6981	27.4312	27.451	27.5917	27.5413	27.7937	27.7205	28.2081	28.3005	27.7876
Membrane protein, putative {ECO:0000313|EMBL:ABV09688.1};	unknown	A8AWZ6	A8AWZ6	0.232738	0.348809	27.265	26.8024	28.0696	26.9751	27.7195	27.7121	27.2612	27.4396	27.0076	27.5005	27.3102	27.4353
Membrane protein, putative {ECO:0000313|EMBL:ABV09936.1};	unknown	A8AWZ7	A8AWZ7	-1.99905	0.612208	25.7735	26.1707	25.6098	26.2598	27.8661	25.6448	25.9879	29.6632	30.1167	25.6858	25.4265	31.0947
Glycosyl transferase {ECO:0000313|EMBL:ABV09934.1};	unknown	A8AWZ8	A8AWZ8	-0.0883776	0.133029	28.3059	28.317	28.043	28.3685	27.7194	28.4616	28.2302	28.4136	28.1708	29.0081	28.0827	28.3211
dTDP-4-dehydrorhamnose reductase {ECO:0000256|RuleBase:RU364082};	rfbD	A8AWZ9	A8AWZ9	0.156503	0.281046	31.2513	31.4343	31.9574	32.0453	31.6246	31.937	31.526	32.0831	31.5283	31.9754	31.6878	31.5017
Rhamnosyltransferase, putative {ECO:0000313|EMBL:ABV10825.1};	rgpA	A8AX00	A8AX00	-1.10866	0.551347	25.5393	26.2991	24.4128	26.2496	26.512	23.8209	26.4002	27.1204	26.3879	27.2367	26.7484	26.6968
Rhamnosyltransferase {ECO:0000313|EMBL:ABV10203.1};	unknown	A8AX01	A8AX01	0.209545	0.241857	27.5278	27.1421	27.713	28.1277	27.3541	26.9681	27.322	27.2421	27.2572	27.7716	27.8602	27.5209
Transport permease protein {ECO:0000256|RuleBase:RU361157};	unknown	A8AX02	A8AX02	0.0217215	0.0383452	28.1187	27.6525	27.6945	28.0992	27.5306	28.1123	27.8696	27.9175	27.8899	28.0586	27.9689	28.1073
Putative polysaccharide ABC transporter {ECO:0000313|EMBL:ABV09839.1};	unknown	A8AX03	A8AX03	0.0910314	0.351686	29.2768	29.223	29.2302	29.4826	29.1877	29.1447	29.1895	29.1478	29.2045	29.8449	29.3955	29.8285
Glycosyltransferase {ECO:0000313|EMBL:ABV09362.1};	rgp	A8AX04	A8AX04	-0.402203	0.510704	28.1274	28.8791	28.9532	28.229	28.6436	28.2229	28.1397	29.1409	29.0216	28.6961	28.7467	28.9566
Rhamnosyltransferase {ECO:0000313|EMBL:ABV11006.1};	unknown	A8AX05	A8AX05	0.0806573	0.653883	29.9475	29.7827	30.2069	29.942	29.895	29.9579	29.7734	29.8285	29.9511	30.0847	30.3927	29.9699
Membrane protein, putative {ECO:0000313|EMBL:ABV10541.1};	unknown	A8AX06	A8AX06	-0.131765	0.148617	27.9396	27.9455	26.9039	27.7511	28.2438	27.1355	27.7749	27.7518	27.999	28.306	28.3148	28.5041
Uncharacterized protein {ECO:0000313|EMBL:ABV09630.1};	unknown	A8AX07	A8AX07	0.0866445	0.166959	27.8611	27.0663	27.5495	27.5414	27.8385	27.6213	27.9	27.2995	27.5418	27.5291	27.6215	27.2539
Uncharacterized protein {ECO:0000313|EMBL:ABV10264.1};	unknown	A8AX09	A8AX09	0.0322781	0.12845	30.0719	30.2036	30.6353	30.3788	30.3864	30.2529	30.3489	30.4225	30.1499	30.0468	30.3224	30.1514
Cytidylate kinase {ECO:0000255|HAMAP-Rule:MF_00238};	cmk	A8AX10	A8AX10	-0.185457	0.45776	29.0351	29.5197	28.8935	29.3156	29.1364	29.442	29.1954	29.7041	29.5508	29.66	29.4849	29.7436
Translation initiation factor IF-3 {ECO:0000256|HAMAP-Rule:MF_00080, ECO:0000256|RuleBase:RU000646};	infC	A8AX11	A8AX11	-0.0451775	0.0854877	31.2312	31.8668	31.5091	31.2084	31.8032	31.4639	31.4252	31.6761	31.5097	32.0611	32.3567	32.3202
50S ribosomal protein L35 {ECO:0000255|HAMAP-Rule:MF_00514};	rpmI	A8AX12	A8AX12	0.254982	0.735607	31.2345	30.9253	32.0729	31.721	31.7708	31.4517	31.3213	31.6346	31.2227	31.5466	31.9106	30.4988
50S ribosomal protein L20 {ECO:0000255|HAMAP-Rule:MF_00382};	rplT	A8AX13	A8AX13	0.186451	0.951249	33.9015	33.9156	34.0849	34.3016	34.1571	34.2702	33.9712	34.2175	33.9808	34.6548	34.1659	34.0501
Lactoylglutathione lyase {ECO:0000313|EMBL:ABV10724.1};	gloA	A8AX14	A8AX14	-0.102467	0.168567	32.1306	32.1314	31.9326	32.3354	31.7284	31.9899	31.893	32.3967	32.0714	31.4655	31.6223	31.591
Amino acid ABC transporter, ATP-binding protein SP1242 {ECO:0000313|EMBL:ABV10342.1};	unknown	A8AX15	A8AX15	-0.0421162	0.0852932	30.78	30.9094	30.9779	30.8015	31.3975	31.0069	31.1102	31.1271	31.0949	30.3168	30.5075	30.5115
Glutamine ABC transporter permease and substrate binding protein {ECO:0000313|EMBL:ABV09697.1};	unknown	A8AX16	A8AX16	0.18504	0.262985	31.1284	30.5912	31.4928	30.7752	31.6192	31.3953	31.3029	31.0516	30.8801	30.3796	30.739	30.4381
UvrABC system protein B {ECO:0000255|HAMAP-Rule:MF_00204};	uvrB	A8AX17	A8AX17	-0.157771	0.221558	28.4458	28.6232	29.1385	28.7446	28.1378	28.9262	28.5301	29.0213	28.7305	29.096	29.305	29.2014
Uncharacterized protein {ECO:0000313|EMBL:ABV10930.1};	unknown	A8AX18	A8AX18	-0.18354	0.0615745	24.7011	23.9063	23.7169	23.9506	22.5291	22.6605	25.0557	22.626	22.0092	23.2286	24.3127	24.6963
Acetyltransferase, GNAT family {ECO:0000313|EMBL:ABV10466.1};	unknown	A8AX19	A8AX19	-0.715047	0.49179	26.4807	25.7096	26.5227	26.0546	24.5584	26.0776	25.5074	26.6343	26.694	25.6978	25.9925	25.5888
Uncharacterized protein {ECO:0000313|EMBL:ABV09994.1};	unknown	A8AX20	A8AX20	0.904102	0.841368	27.2762	26.3457	26.7321	27.2903	27.952	26.7937	25.7623	26.5301	27.0314	27.088	27.2912	26.6286
MutT/nudix family protein {ECO:0000313|EMBL:ABV09264.1};	unknown	A8AX23	A8AX23	0.785262	0.332328	22.8824	23.6631	23.9333	25.5893	22.8425	24.0984	22.2659	23.8909	24.0176	24.7224	24.4471	22.3755
Transcription regulator BH1216 {ECO:0000313|EMBL:ABV10894.1};	unknown	A8AX24	A8AX24	0.703574	1.48413	27.4873	27.5611	27.6475	28.652	28.2141	28.366	27.8339	27.9322	27.3552	27.7159	27.5168	28.117
Uncharacterized protein {ECO:0000313|EMBL:ABV09590.1};	unknown	A8AX26	A8AX26	-0.170135	0.394548	28.9546	29.1334	28.7654	28.8057	28.3608	28.9608	28.8334	28.933	28.8713	29.4522	29.2482	29.2791
Hydrolase, alpha/beta hydrolase fold family {ECO:0000313|EMBL:ABV10050.1};	unknown	A8AX27	A8AX27	-0.269855	0.0632586	23.3559	23.3075	22.2016	22.083	24.969	23.9801	26.1577	21.9578	23.7262	25.6394	25.3838	25.2823
tRNA pseudouridine synthase B {ECO:0000255|HAMAP-Rule:MF_01080};	truB	A8AX28	A8AX28	0.0606531	0.070999	27.3158	27.6592	28.4793	27.9472	28.2586	28.0293	28.1462	28.4329	27.474	28.4096	28.5382	27.9308
Riboflavin biosynthesis protein {ECO:0000256|PIRNR:PIRNR004491};	ribF	A8AX29	A8AX29	0.178315	0.458028	28.6137	28.7241	28.7411	29.1517	28.8027	28.7994	28.5112	28.9211	28.7865	29.0269	28.8916	29.0444
Regulatory protein Spx {ECO:0000256|HAMAP-Rule:MF_01132};	spxA	A8AX30	A8AX30	-0.234603	0.193452	28.7432	29.8465	28.3873	28.5937	28.565	28.4197	28.0213	28.6504	29.6105	29.1489	27.9603	29.4483
UPF0223 protein SGO_1052 {ECO:0000255|HAMAP-Rule:MF_01041};	unknown	A8AX31	A8AX31	0.226248	0.544316	26.9837	27.3759	27.812	26.8551	27.2267	27.3797	27.0709	26.7416	26.9703	27.4341	27.2005	27.2437
Inositol monophosphatase family protein {ECO:0000313|EMBL:ABV09345.1};	app	A8AX32	A8AX32	0.0570418	0.142712	27.7922	27.4973	27.9414	27.8227	27.4823	27.4869	27.6124	27.3496	27.6587	27.3955	27.0493	27.3363
NOL1/NOP2/sun family protein {ECO:0000313|EMBL:ABV09836.1};	unknown	A8AX33	A8AX33	-0.0863806	0.13108	27.9264	26.8985	27.1284	26.9543	27.2635	26.5926	27.3129	26.8995	26.8571	27.4497	26.5817	27.1198
Phosphate-binding protein {ECO:0000256|RuleBase:RU367119};	unknown	A8AX34	A8AX34	-0.414831	0.719129	28.5747	29.0436	29.1765	29.0155	28.8912	28.7527	28.8116	29.4382	29.6541	29.5844	29.6728	29.425
Phosphate transport system permease protein {ECO:0000256|RuleBase:RU363054};	pstC	A8AX35	A8AX35	1.63554	0.543829	23.5305	25.229	25.5485	25.8303	26.3652	24.6957	23.5754	22.0975	26.3117	24.2238	21.3771	26.1924
Phosphate import ATP-binding protein PstB {ECO:0000256|HAMAP-Rule:MF_01702};	pstB	A8AX37	A8AX37	-0.0513719	0.0971511	29.0346	28.5006	28.8726	29.114	28.984	28.5216	29.0419	28.8826	28.8493	29.0015	29.4338	29.5236
Phosphate import ATP-binding protein PstB {ECO:0000256|HAMAP-Rule:MF_01702};	pstB	A8AX38	A8AX38	-0.453664	0.424656	28.52	28.968	28.5361	28.5248	27.8998	29.0924	28.3983	29.0613	29.4185	28.9594	29.4444	29.1403
Phosphate-specific transport system accessory protein PhoU {ECO:0000256|PIRNR:PIRNR003107};	unknown	A8AX39	A8AX39	-0.129655	0.697312	30.8861	31.0691	30.8595	30.9193	30.9321	30.7196	30.9239	30.9519	31.0843	31.5164	31.115	31.2586
Uncharacterized protein {ECO:0000313|EMBL:ABV10704.1};	unknown	A8AX40	A8AX40	2.89091	0.618476	22.8283	21.5637	23.5702	23.8529	29.8305	23.6792	24.0287	22.2499	22.4112	22.6636	22.5256	23.536
Uncharacterized protein {ECO:0000313|EMBL:ABV09757.1};	unknown	A8AX42	A8AX42	0.000476837	0.000811956	23.7637	23.9326	24.5088	23.8761	23.7573	23.8622	24.0795	23.9514	23.4632	23.8507	24.1683	23.5527
Uncharacterized protein {ECO:0000313|EMBL:ABV10940.1};	unknown	A8AX44	A8AX44	0.261016	0.247684	28.1203	29.2383	28.0769	28.5345	29.1092	28.2493	28.8766	28.4875	27.7459	28.959	28.5894	28.8181
Uncharacterized protein {ECO:0000313|EMBL:ABV11149.1};	unknown	A8AX45	A8AX45	-0.147765	0.658647	30.2255	30.0463	30.2896	29.8997	30.2348	30.048	30.2693	30.1755	30.1811	30.5241	29.9286	30.3149
Uncharacterized protein {ECO:0000313|EMBL:ABV09746.1};	unknown	A8AX46	A8AX46	0.15185	0.196581	26.9465	26.6915	29.0889	25.5547	26.015	26.2041	25.6463	25.4607	26.2113	26.6675	25.6651	26.8171
Aminopeptidase {ECO:0000256|RuleBase:RU364040};	unknown	A8AX48	A8AX48	-0.107072	0.570325	33.5269	33.4851	33.6274	33.4655	33.5182	33.5457	33.4594	33.6698	33.7213	33.3998	33.2864	33.5487
Biotin transporter {ECO:0000256|PIRNR:PIRNR016661};	bioY-2	A8AX49	A8AX49	0.104628	0.149621	23.7508	22.9047	23.6812	23.7828	23.3891	23.7271	23.3235	23.2747	23.987	23.3703	23.6301	23.6903
Uncharacterized protein {ECO:0000313|EMBL:ABV09843.1};	unknown	A8AX50	A8AX50	-0.721785	0.711248	25.8216	24.4864	24.0167	25.0262	23.9416	24.7898	25.2649	25.8929	24.7652	23.9571	25.4182	23.7488
Transcriptional regulatory protein CiaR {ECO:0000313|EMBL:ABV09622.1};	ciaR	A8AX51	A8AX51	0.269464	0.422729	30.5995	30.0374	29.7387	30.7391	30.2832	30.0527	30.1761	30.352	29.7385	29.8606	30.1016	30.1127
Histidine kinase {ECO:0000256|ARBA:ARBA00012438};	unknown	A8AX52	A8AX52	0.0945231	0.159207	28.6448	28.2848	28.3091	29.0312	28.6696	28.3715	28.3918	28.7896	28.6073	28.2663	28.5149	28.4434
Alpha-amylase {ECO:0000313|EMBL:ABV10115.1};	unknown	A8AX54	A8AX54	0.194203	0.540582	27.0982	27.1226	27.7651	27.4834	27.8568	27.8071	27.4291	27.735	27.4007	26.9384	26.7283	27.1266
30S ribosomal protein S20 {ECO:0000256|HAMAP-Rule:MF_00500};	rpsT	A8AX55	A8AX55	0.189535	0.131197	33.0222	33.0124	33.8301	32.322	33.5085	33.1333	33.5618	32.6207	32.2127	34.2067	34.1878	34.0074
Pantothenate kinase {ECO:0000255|HAMAP-Rule:MF_00215};	coaA	A8AX56	A8AX56	-0.318163	0.533466	27.6492	28.3817	27.6003	28.1069	27.8396	27.5537	28.3827	28.3371	27.7348	28.7479	28.5683	28.878
Methyltransferase domain protein {ECO:0000313|EMBL:ABV09559.1};	unknown	A8AX57	A8AX57	0.139863	0.0752466	25.7196	25.9123	25.1891	26.2671	25.6443	24.8346	25.3331	26.3655	24.6277	26.1795	26.128	25.7738
Pyrimidine-nucleoside phosphorylase {ECO:0000256|ARBA:ARBA00014680};	pdp	A8AX58	A8AX58	0.278651	0.616933	30.6217	30.3523	30.5813	30.6707	30.8322	30.664	30.794	30.418	30.1189	30.5438	30.6618	30.2659
Deoxyribose-phosphate aldolase {ECO:0000255|HAMAP-Rule:MF_00114};	deoC	A8AX59	A8AX59	0.0634715	0.466437	31.622	31.4329	31.6752	31.595	31.5454	31.6345	31.4224	31.577	31.5851	31.6765	31.5705	31.2782
Cytidine deaminase {ECO:0000256|RuleBase:RU364006};	cdd	A8AX60	A8AX60	-0.402424	0.76157	28.1305	28.971	28.0568	28.9683	28.3996	28.2907	28.8514	28.8155	29.199	28.9451	28.3447	29.2475
Lipoprotein {ECO:0000313|EMBL:ABV09569.1};	unknown	A8AX61	A8AX61	0.0346184	0.160422	35.2025	34.775	34.9305	34.8551	34.9361	34.7839	34.9462	34.7111	34.8141	35.249	35.2581	35.2002
Sugar ABC transporter, ATP-binding protein SP0846 {ECO:0000313|EMBL:ABV10287.1};	unknown	A8AX62	A8AX62	-0.0193774	0.0552902	32.8683	32.7509	32.7028	32.6051	32.8335	32.617	32.6827	32.5512	32.8798	33.1593	32.9612	33.1709
Sugar ABC transporter permease protein, putative {ECO:0000313|EMBL:ABV10782.1};	unknown	A8AX63	A8AX63	-0.256872	0.252888	28.2096	28.0161	29.512	28.2322	29.4358	29.3757	29.3287	29.0846	29.401	30.0219	30.1904	28.5528
ABC transporter, permease protein {ECO:0000313|EMBL:ABV09257.1};	unknown	A8AX64	A8AX64	-0.743518	0.35737	28.5028	28.7985	28.149	28.4384	28.8006	26.5179	28.0704	28.263	29.6541	28.1713	28.2677	28.6431
Acetyltransferase, GNAT family {ECO:0000313|EMBL:ABV09867.1};	unknown	A8AX65	A8AX65	-0.113868	0.138732	23.8315	23.4664	24.1377	22.8491	23.2731	23.6847	23.0146	23.5592	23.5746	24.1594	23.5221	23.5305
Transcription regulator, LysR family {ECO:0000313|EMBL:ABV09981.1};	unknown	A8AX67	A8AX67	0.0444628	0.309874	29.1144	28.9312	29.43	29.2815	29.1763	29.1462	29.1463	29.234	29.0903	29.3356	29.3611	29.3344
Pseudouridine synthase {ECO:0000256|RuleBase:RU362028};	unknown	A8AX69	A8AX69	-0.427352	0.346723	27.7662	27.2365	27.8839	27.5507	27.0477	27.2405	26.8879	27.6518	28.5812	28.9159	28.3938	29.4419
Uncharacterized protein {ECO:0000313|EMBL:ABV10775.1};	unknown	A8AX70	A8AX70	-0.976498	1.93242	22.9743	23.2115	23.6299	21.9453	22.6523	22.4768	23.2075	23.3899	23.4064	23.2646	23.7285	23.8259
Imm43 domain-containing protein {ECO:0000259|Pfam:PF15570};	unknown	A8AX73	A8AX73	-0.0879682	0.0389533	25.3956	24.235	25.9415	25.9874	23.4092	25.207	24.8083	25.0109	25.0483	25.11	23.8059	24.4701
Uncharacterized protein {ECO:0000313|EMBL:ABV11062.1};	unknown	A8AX74	A8AX74	-0.403056	0.485373	23.973	23.6721	23.5868	23.2711	23.3125	22.5534	23.1437	23.2276	23.9748	22.7706	22.3953	22.549
Acetoin(diacetyl) reductase {ECO:0000256|ARBA:ARBA00022326};	butA	A8AX75	A8AX75	-0.101032	0.449031	36.1076	36.2237	35.8954	36.0387	36.3055	36.2058	36.3539	36.329	36.1701	35.2569	35.343	35.3418
Glutamate 5-kinase {ECO:0000255|HAMAP-Rule:MF_00456};	proB	A8AX76	A8AX76	-0.165736	0.218598	28.9948	28.5146	28.7861	29.0575	28.7274	28.4539	29.0019	29.2722	28.462	28.5391	28.3396	28.1129
Gamma-glutamyl phosphate reductase {ECO:0000255|HAMAP-Rule:MF_00412};	proA	A8AX77	A8AX77	-0.110209	0.907186	31.0457	30.5847	30.2004	30.7913	30.7235	30.9041	30.9015	30.8902	30.958	30.145	30.6862	30.2713
Pyrroline-5-carboxylate reductase {ECO:0000256|HAMAP-Rule:MF_01925};	proC	A8AX78	A8AX78	-0.20049	0.949064	28.6735	28.218	28.0211	28.0204	27.8781	27.9893	28.2752	28.2266	27.9875	27.6403	28.0555	27.7126
Alkylphosphonate utilization operon protein PhnA {ECO:0000313|EMBL:ABV10630.1};	phnA	A8AX79	A8AX79	0.522952	0.254705	26.0278	26.4102	26.9434	25.1502	26.7528	26.9662	26.7187	25.8658	24.7159	27.4573	27.297	26.8024
Carbamoyl-phosphate synthase small chain {ECO:0000256|HAMAP-Rule:MF_01209};	carA	A8AX82	A8AX82	0.142492	0.15056	29.6531	30.1559	30.1358	30.0358	30.0591	29.9115	29.5526	30.5578	29.4686	28.5142	29.6994	28.1951
Carbamoyl-phosphate synthase large chain {ECO:0000255|HAMAP-Rule:MF_01210};	carB	A8AX83	A8AX83	-0.125872	0.255468	32.3666	31.9925	31.869	32.3038	31.727	32.0928	32.0689	32.3666	32.0658	30.2546	31.4709	31.3127
Bifunctional protein PyrR {ECO:0000255|HAMAP-Rule:MF_01219};,PyrR bifunctional protein {ECO:0000313|EMBL:ABV09431.1};	pyrR,unknown	A8AX86;A8AX81	A8AX86	0.00122197	0.00132701	33.6898	33.4606	32.9142	33.6506	33.3547	32.6736	33.3385	33.2688	33.0679	30.8868	32.1874	31.7591
Uracil transporter {ECO:0000256|ARBA:ARBA00020323};	unknown	A8AX87	A8AX87	-0.993561	0.30885	24.5752	25.478	27.2785	26.1935	23.4397	24.7189	25.9047	23.9102	27.518	24.9375	26.2348	24.9892
Aspartate carbamoyltransferase {ECO:0000255|HAMAP-Rule:MF_00001};	pyrB	A8AX88	A8AX88	-0.309494	0.709303	35.0274	34.7857	34.8829	35.1684	34.5641	34.5998	35.0424	35.1605	35.0579	33.148	33.9543	34.1055
Surface antigen SCP-like domain {ECO:0000313|EMBL:ABV10153.1};	unknown	A8AX89	A8AX89	0.142569	0.142904	31.3019	31.484	31.5637	30.359	31.4541	31.3576	31.0517	30.6756	31.0158	31.1855	31.0329	30.764
Phosphotransferase system repressor {ECO:0000313|EMBL:ABV09724.1};	fruR	A8AX90	A8AX90	0.322454	0.956898	31.5187	31.2649	31.3766	31.3917	31.6779	31.438	31.4316	30.9942	31.1144	31.1051	30.922	30.7845
Tagatose-6-phosphate kinase {ECO:0000256|PIRNR:PIRNR000535};	fruB	A8AX91	A8AX91	0.121178	0.183386	32.5618	32.4932	32.5735	32.3702	32.2256	32.7695	32.6143	32.4217	31.9658	32.5208	32.5422	32.0056
PTS system, fructose specific IIABC components {ECO:0000313|EMBL:ABV10885.1};	fruA	A8AX92	A8AX92	-0.185176	0.311996	33.5017	33.8132	33.6441	33.3953	33.3498	33.963	33.4847	33.8187	33.9602	33.7147	33.5517	33.8109
Uncharacterized protein {ECO:0000313|EMBL:ABV09144.1};	unknown	A8AX93	A8AX93	0.232677	0.287507	29.0937	28.9397	29.0334	29.4338	29.0613	28.8339	28.6956	28.5159	29.4193	28.4167	29.0032	29.117
DegV family protein {ECO:0000313|EMBL:ABV10199.1};	unknown	A8AX94	A8AX94	-0.421943	0.475567	27.5577	28.249	28.299	26.8967	27.7286	27.7883	27.9927	28.2775	27.4092	28.3382	28.3741	28.0606
4-hydroxy-tetrahydrodipicolinate reductase {ECO:0000255|HAMAP-Rule:MF_00102};	dapB	A8AX95	A8AX95	0.0130221	0.0448023	29.96	30.1491	30.4744	30.2148	30.3081	30.2939	30.0755	30.3927	30.3095	30.0361	30.4391	30.352
CCA-adding enzyme {ECO:0000255|HAMAP-Rule:MF_01263};	cca	A8AX96	A8AX96	-0.271257	0.536423	27.4719	27.6052	27.5378	27.7019	27.3938	27.0221	27.4349	27.7736	27.7231	28.1944	28.0797	28.2123
ABC transporter, ATP-binding protein SP1553 {ECO:0000313|EMBL:ABV09562.1};	unknown	A8AX97	A8AX97	-0.466384	0.556307	28.9132	28.3742	28.5981	28.776	28.627	28.6257	29.0305	29.8291	28.5684	28.4205	28.2662	28.5653
Abi-alpha protein, putative {ECO:0000313|EMBL:ABV09925.1};	unknown	A8AX98	A8AX98	0.350408	0.278046	26.5529	26.6222	23.9078	27.415	27.0445	26.4671	27.1104	25.7783	26.9867	26.6548	27.1976	26.5569
GMP synthase [glutamine-hydrolyzing] {ECO:0000256|HAMAP-Rule:MF_00344};	guaA	A8AX99	A8AX99	-0.0742683	0.413924	33.0667	33.1381	33.2071	33.0591	33.0124	32.9602	33.0274	33.2256	33.0015	33.0109	32.5265	32.7641
Transcription regulator, GntR family {ECO:0000313|EMBL:ABV10851.1};	unknown	A8AXA0	A8AXA0	0.0686461	0.101034	27.3811	27.3997	27.146	27.5221	27.9681	27.3079	27.8232	27.3518	27.4172	27.6324	27.7033	27.4575
UPF0122 protein SGO_1122 {ECO:0000255|HAMAP-Rule:MF_00245};	unknown	A8AXA1	A8AXA1	-1.55147	1.05694	23.8605	26.428	24.3422	24.6263	23.9909	25.1379	24.9926	26.3682	27.0487	25.8321	25.9133	27.0105
Signal recognition particle protein {ECO:0000256|HAMAP-Rule:MF_00306};	ffh	A8AXA2	A8AXA2	-0.149134	0.394811	32.5292	32.6677	32.4993	32.8486	32.8338	32.4444	32.8191	32.7268	33.0282	32.9052	32.2351	32.7636
Cell surface hydrolase {ECO:0000313|EMBL:ABV09129.1};	unknown	A8AXA3	A8AXA3	1.22942	0.250375	25.732	26.9737	26.4364	26.3191	25.4978	31.6926	26.4033	26.8057	26.6122	26.6499	26.2703	26.8902
TPR_REGION domain-containing protein {ECO:0000259|PROSITE:PS50293};	unknown	A8AXA4	A8AXA4	1.86122	0.527037	23.9762	23.5588	23.3462	28.8929	23.8956	24.7752	24.3911	23.7013	23.8876	23.2671	23.4282	23.2183
Tyrosine recombinase XerS {ECO:0000255|HAMAP-Rule:MF_01816};	xerS	A8AXA5	A8AXA5	0.0277526	0.0566013	25.8342	26.0021	28.4899	25.9946	25.9616	26.1325	26.153	26.1727	25.6798	26.4929	26.8096	26.881
ABC transporter, ATP-binding protein SP0687 {ECO:0000313|EMBL:ABV10332.1};	unknown	A8AXA6	A8AXA6	0.171236	0.217914	25.5704	26.4442	26.219	26.5704	26.1982	27.0112	26.0765	26.7545	26.435	26.2388	25.4548	25.4138
Bacteriocin-associated integral membrane protein subfamily {ECO:0000313|EMBL:ABV10887.1};	unknown	A8AXA7	A8AXA7	0.114598	0.0872901	25.6336	25.1279	26.2083	25.9412	26.9019	25.9343	26.1661	25.5492	26.7184	24.818	23.8321	24.2719
Lipoate--protein ligase {ECO:0000256|ARBA:ARBA00012367};	lplA	A8AXA8	A8AXA8	-0.0806414	0.0627668	31.0757	31.2235	30.7388	31.7025	30.8642	31.3604	30.6757	31.9414	31.552	30.4329	30.9252	30.6994
Dihydrolipoyl dehydrogenase {ECO:0000256|RuleBase:RU003692};	unknown	A8AXA9	A8AXA9	-0.282243	0.548638	33.8254	33.634	33.4349	34.1995	33.4745	33.5971	33.9634	34.0992	34.0551	33.1095	33.4902	33.5393
Dihydrolipoamide S-acetyltransferase {ECO:0000313|EMBL:ABV10614.1};	sucB	A8AXB0	A8AXB0	-0.288343	0.425976	31.8455	31.8917	31.3425	32.3535	31.6677	31.4368	31.9993	32.0413	32.2825	31.4351	31.4593	31.2893
Acetoin dehydrogenase {ECO:0000313|EMBL:ABV11141.1};	unknown	A8AXB1	A8AXB1	0.0190067	0.0200849	31.7777	31.6683	31.7189	32.3715	31.5585	31.9701	31.5275	32.1761	32.1395	31.2349	31.6195	31.2356
Acetoin dehydrogenase {ECO:0000313|EMBL:ABV09385.1};	acoA	A8AXB2	A8AXB2	-0.10837	0.0661142	30.3162	30.8239	31.0109	31.6856	31.0331	30.4119	30.2872	31.6968	31.4717	30.3534	31.2432	31.0468
ATP-grasp domain-containing protein {ECO:0000259|PROSITE:PS50975};	unknown	A8AXB3	A8AXB3	0.194777	0.147997	29.5575	30.0927	30.3618	29.9275	30.1336	29.3155	29.766	28.7937	30.2325	27.2095	27.7674	27.6868
Putative esterase superfamily {ECO:0000313|EMBL:ABV10555.1};	unknown	A8AXB4	A8AXB4	1.86694	0.742265	23.5887	26.9397	28.172	27.6589	29.1739	27.8287	24.3846	26.7064	27.9696	24.2289	25.8713	22.6584
Putative esterase superfamily {ECO:0000313|EMBL:ABV11148.1};	unknown	A8AXB5	A8AXB5	-0.353708	1.27828	28.0247	28.5999	28.4831	27.884	28.2617	28.1308	28.3763	28.3801	28.5813	26.9527	26.6447	26.6553
Autolysin, N-acetylmuramidase-like protein {ECO:0000313|EMBL:ABV10136.1};	unknown	A8AXB7	A8AXB7	-0.936325	0.57366	26.2978	23.7213	25.1174	25.9421	24.1173	24.0793	24.9049	25.8373	26.2055	26.7207	27.2828	26.7789
Probable GTP-binding protein EngB {ECO:0000255|HAMAP-Rule:MF_00321};	engB	A8AXB8	A8AXB8	0.281122	0.527656	30.8372	30.1816	30.3678	31.1098	30.7014	31.0304	30.8747	30.854	30.2695	31.2091	31.3148	31.3842
ATP-dependent Clp protease ATP-binding subunit ClpX {ECO:0000255|HAMAP-Rule:MF_00175};	clpX	A8AXB9	A8AXB9	-0.0507692	0.234797	31.6559	31.7773	31.6654	31.8048	31.5918	31.8046	31.6993	31.794	31.8603	31.5676	32.052	31.9116
Dihydrofolate reductase {ECO:0000256|ARBA:ARBA00012856, ECO:0000256|PIRNR:PIRNR000194};	folA	A8AXC0	A8AXC0	0.0636164	0.095548	29.757	29.402	29.291	29.8996	29.2934	29.2094	29.4681	29.5303	29.2131	28.9478	29.1501	29.2213
Thymidylate synthase {ECO:0000255|HAMAP-Rule:MF_00008};	thyA	A8AXC2	A8AXC2	0.0350215	0.0620205	29.8012	29.3796	29.4226	30.0421	29.4837	29.4349	29.6204	29.5783	29.657	29.5803	29.6812	29.6713
Glucokinase {ECO:0000256|ARBA:ARBA00014701};	glcK	A8AXC3	A8AXC3	-0.067838	0.0609539	32.9175	32.894	32.5258	33.2307	32.1897	32.9496	32.4009	33.0623	33.1102	32.2617	33.0809	32.7889
Cell surface hydrolase {ECO:0000313|EMBL:ABV10095.1};	unknown	A8AXC4	A8AXC4	0.220643	0.345438	25.2013	25.5247	25.8054	25.893	25.6108	25.3648	24.9767	25.6824	25.5476	26.8683	26.5322	26.7336
Surface-associated protein CshB {ECO:0000313|EMBL:ABV10319.1};	cshB	A8AXC5	A8AXC5	0.238371	0.173041	29.2887	30.0155	29.8458	28.7462	30.0162	30.3111	29.7106	29.0505	29.5973	30.1254	30.1323	30.0809
Pneumococcal vaccine antigen A-like protein {ECO:0000313|EMBL:ABV10501.1};	unknown	A8AXC6	A8AXC6	0.442991	1.60211	27.1098	26.656	28.0049	27.4615	27.2399	27.641	27.0908	27.0085	26.9142	27.1487	26.6126	26.1017
Uncharacterized protein {ECO:0000313|EMBL:ABV11003.1};	unknown	A8AXC7	A8AXC7	-0.169304	0.250875	29.705	29.626	29.6105	29.6682	28.9104	29.3254	29.2063	29.7382	29.4674	29.5975	29.7073	30.0949
Serine hydroxymethyltransferase {ECO:0000255|HAMAP-Rule:MF_00051};	glyA	A8AXC8	A8AXC8	-0.130091	0.522305	34.3847	34.1404	34.462	34.4765	34.414	34.3227	34.3807	34.722	34.5008	33.806	34.4612	34.3006
Sua5/YciO/YrdC/YwlC family protein {ECO:0000313|EMBL:ABV10043.1};	unknown	A8AXC9	A8AXC9	0.271972	0.193149	25.2252	25.3315	26.3619	25.5154	25.8244	24.5346	25.5363	24.291	25.2313	25.0003	24.9088	23.4437
Release factor glutamine methyltransferase {ECO:0000256|HAMAP-Rule:MF_02126};	prmC	A8AXD0	A8AXD0	-0.434746	0.182136	23.1126	22.2971	23.1684	22.6915	22.9479	23.0316	25.1074	22.6899	22.178	26.1108	22.3835	25.9105
4-oxalocrotonate tautomerase-related protein {ECO:0000313|EMBL:ABV09250.1};	unknown	A8AXD3	A8AXD3	0.399913	0.221563	28.1242	27.5603	27.5602	26.5954	28.013	27.8429	28.0659	26.9988	26.187	28.0015	27.4655	27.2012
Xanthine phosphoribosyltransferase {ECO:0000255|HAMAP-Rule:MF_01184};	xpt	A8AXD5	A8AXD5	0.197762	0.108941	28.3822	29.5115	29.2201	27.6945	29.6037	29.5197	29.0817	28.3687	28.7742	23.288	23.0469	23.6152
GMP reductase {ECO:0000255|HAMAP-Rule:MF_01511};	guaC	A8AXD6	A8AXD6	-0.296607	0.171425	27.7679	28.6123	28.8361	27.5627	29.0739	29.5879	29.4908	28.9629	28.6606	28.5273	27.3087	27.325
Twin-arginine translocation protein, Tat A/E family {ECO:0000313|EMBL:ABV10517.1};	tatA	A8AXD8	A8AXD8	1.05903	0.437252	22.3011	24.679	23.0424	25.5739	24.1479	25.2427	25.7897	22.7151	23.2826	22.9416	22.9027	22.4822
Iron permease FTR1 family {ECO:0000313|EMBL:ABV09170.1};	unknown	A8AXE0	A8AXE0	0.0913804	0.168869	29.3803	28.3939	29.0247	29.7648	29.1822	29.4749	29.2211	29.6075	29.3191	28.9962	28.7942	29.1196
Deferrochelatase/peroxidase {ECO:0000256|RuleBase:RU365017};	unknown	A8AXE1	A8AXE1	0.55908	0.222	29.9766	31.7292	29.6687	31.8804	29.6646	31.9288	31.8731	30.0373	29.8863	28.9744	29.385	29.1043
Lipoprotein, putative {ECO:0000313|EMBL:ABV09787.1};	unknown	A8AXE2	A8AXE2	-0.397703	0.448779	31.8113	31.5691	31.2737	31.8176	30.7206	31.6448	31.4535	32.0084	31.9143	32.2775	31.906	32.0896
Voltage-gated chloride channel family protein {ECO:0000313|EMBL:ABV09405.1};	unknown	A8AXE3	A8AXE3	-0.142148	0.0779771	26.64	26.8496	22.2905	25.4235	27.6055	26.2946	26.7748	26.5436	26.4317	26.2085	25.8701	26.079
NADH oxidase {ECO:0000313|EMBL:ABV11161.1};	nox	A8AXE4	A8AXE4	-0.144508	0.288944	32.6081	32.8565	32.8441	32.8835	32.4419	32.6917	32.5627	33.1022	32.7858	33.2254	32.9724	33.0894
FAD:protein FMN transferase {ECO:0000256|ARBA:ARBA00016337, ECO:0000256|PIRNR:PIRNR006268, ECO:0000256|RuleBase:RU363002};	unknown	A8AXE5	A8AXE5	-0.879208	0.543623	25.9681	26.8822	25.183	23.8935	24.0552	25.9651	25.4646	25.9935	25.0934	26.6378	24.3066	25.8039
NADPH-dependent FMN reductase {ECO:0000313|EMBL:ABV09241.1};	unknown	A8AXE6	A8AXE6	-0.0231412	0.0245348	31.5351	31.1786	31.4015	30.913	31.7872	30.7821	31.1999	31.1669	31.1849	30.924	30.9445	30.8587
NADPH-dependent FMN reductase {ECO:0000313|EMBL:ABV10953.1};	unknown	A8AXE7	A8AXE7	-0.22677	0.428743	31.8881	31.8596	32.2949	31.3416	31.8758	31.8713	32.2026	31.7632	31.8031	31.6017	31.4985	31.8711
Thioredoxin family protein {ECO:0000313|EMBL:ABV09147.1};	unknown	A8AXE8	A8AXE8	0.284892	0.707027	29.9511	29.8699	29.9464	30.1531	30.1511	29.6265	29.6278	29.8036	29.6445	29.5994	29.4911	29.4243
Histidine kinase {ECO:0000313|EMBL:ABV10946.1};	unknown	A8AXF1	A8AXF1	-0.707654	0.248291	26.3315	24.5674	25.292	26.4195	24.4436	26.7873	28.292	25.9871	25.4943	26.2504	27.5649	24.0356
Response regulator {ECO:0000313|EMBL:ABV10498.1};	unknown	A8AXF2	A8AXF2	0.818382	0.43558	24.5423	23.055	22.8491	24.9462	25.1238	24.3884	22.5966	24.1401	25.2665	24.3319	23.246	24.0602
Thioredoxin family protein {ECO:0000313|EMBL:ABV09373.1};	unknown	A8AXF4	A8AXF4	-0.379621	0.737221	23.6921	25.197	23.6583	24.1054	23.7704	23.6307	23.8377	24.3747	24.4331	23.7088	25.4568	22.8773
Histidine kinase {ECO:0000256|ARBA:ARBA00012438};	unknown	A8AXF7	A8AXF7	-0.325764	0.166174	25.6327	25.6821	26.1877	26.0637	23.7278	25.7881	25.4979	25.6176	25.4413	24.5807	24.6153	24.1192
DNA-binding response regulator {ECO:0000313|EMBL:ABV09593.1};	unknown	A8AXF8	A8AXF8	0.88551	0.899042	25.5123	22.9029	24.2082	23.9143	24.8288	23.2882	23.3154	23.1043	22.955	20.7822	22.3758	23.2467
Branched-chain amino acid transport system carrier protein {ECO:0000256|RuleBase:RU362122};	brnQ	A8AXG0	A8AXG0	0.0662556	0.0499043	23.0712	23.4378	23.248	22.7765	23.0356	22.889	23.1634	21.9449	23.394	23.6271	25.514	23.442
GdmH {ECO:0000313|EMBL:ABV09232.1};	unknown	A8AXG1	A8AXG1	-0.241138	0.356577	24.3834	23.5817	24.659	23.0218	23.8631	23.7511	23.9803	23.7196	23.6596	24.5132	23.5656	23.9051
Acetyltransferase, GNAT family {ECO:0000313|EMBL:ABV09676.1};	unknown	A8AXG2	A8AXG2	-0.795412	0.555902	27.4216	28.7288	28.2789	26.2891	28.3801	27.326	27.7991	28.472	28.1104	27.7869	26.9937	28.3942
ABC transporter, permease/ATP-binding protein {ECO:0000313|EMBL:ABV10663.1};	unknown	A8AXG3	A8AXG3	-0.307997	0.245923	26.6537	26.5016	27.1346	25.3925	26.7949	26.8957	26.8391	26.6725	26.4955	27.3314	26.922	27.0938
ABC transporter, permease/ATP-binding protein {ECO:0000313|EMBL:ABV11121.1};	unknown	A8AXG4	A8AXG4	-0.0989965	0.146738	27.9443	27.3766	27.0785	27.4364	27.5204	27.3202	27.9981	27.3911	27.1848	28.2153	27.7483	28.1724
Lipoprotein, putative {ECO:0000313|EMBL:ABV09918.1};	unknown	A8AXG6	A8AXG6	0.00319799	0.00699598	32.7282	32.913	32.4864	32.6957	32.7447	32.8525	32.7309	32.5303	33.0221	32.9766	33.0712	33.1527
50S ribosomal protein L7/L12 {ECO:0000255|HAMAP-Rule:MF_00368};	rplL	A8AXG8	A8AXG8	-0.271754	0.379631	35.5253	35.8684	35.2826	35.6915	34.9883	35.684	35.3637	35.8103	36.0051	36.2982	36.2509	36.5601
50S ribosomal protein L10 {ECO:0000255|HAMAP-Rule:MF_00362};	rplJ	A8AXG9	A8AXG9	0.235697	1.20033	34.5115	34.5671	34.5917	34.5836	34.8229	34.8716	34.497	34.5014	34.5726	34.9403	34.9145	34.8724
Methylenetetrahydrofolate--tRNA-(uracil-5-)-methyltransferase TrmFO {ECO:0000255|HAMAP-Rule:MF_01037};	trmFO	A8AXH0	A8AXH0	-0.491395	0.966354	29.6509	29.5548	29.0193	29.7947	29.8487	29.156	29.9236	30.149	30.201	30.394	30.3455	30.7107
SatD-like protein {ECO:0000313|EMBL:ABV10802.1};	satD	A8AXH3	A8AXH3	-0.841983	0.461886	26.3572	27.0016	22.9637	26.6094	26.7364	24.3557	26.5445	27.035	26.6479	26.994	27.3264	26.1918
DNA topoisomerase 1 {ECO:0000256|HAMAP-Rule:MF_00952};	topA	A8AXH4	A8AXH4	0.147062	0.432043	31.0749	31.0382	31.0597	30.8091	31.2354	31.2193	31.0114	30.9449	30.8663	31.3819	31.2316	31.1911
Acetyltransferase, CysE/LacA/LpxA/NodL family {ECO:0000313|EMBL:ABV09419.1};	unknown	A8AXH6	A8AXH6	0.152248	0.443455	27.0016	26.4794	27.02	26.8368	26.7553	26.7524	26.6625	26.8619	26.3634	26.5226	26.6863	26.3069
Beta-glucoside operon antiterminator {ECO:0000313|EMBL:ABV11054.1};	unknown	A8AXH7	A8AXH7	-0.396326	0.364399	23.6018	22.4808	22.5735	22.6495	23.1871	24.1673	23.5454	23.797	23.8506	23.0103	23.6329	23.2401
Ribonuclease HII {ECO:0000255|HAMAP-Rule:MF_00052};	rnhB	A8AXH8	A8AXH8	-1.09922	0.847791	23.358	23.895	23.773	23.992	22.145	23.6603	23.972	24.6107	24.5123	24.0942	23.7305	24.2908
Ribosome biogenesis GTPase A {ECO:0000256|ARBA:ARBA00014898, ECO:0000256|PIRNR:PIRNR006230};	unknown	A8AXH9	A8AXH9	0.19385	0.403961	29.8082	29.4218	29.6463	29.6856	30.254	29.6393	29.6814	29.576	29.74	29.8291	29.7894	29.0679
Anaerobic ribonucleotide reductase {ECO:0000313|EMBL:ABV10038.1};	unknown	A8AXI0	A8AXI0	0.0147463	0.0239149	32.5912	31.8372	32.374	32.701	32.2066	32.3592	32.1235	32.4951	32.604	32.3637	32.2527	32.5011
4-hydroxy-tetrahydrodipicolinate synthase {ECO:0000255|HAMAP-Rule:MF_00418};	dapA	A8AXI2	A8AXI2	0.270026	0.968538	30.1308	29.7474	30.2317	30.3232	30.3453	30.071	30.1686	29.8961	29.8646	29.5475	29.549	29.6182
Aspartate-semialdehyde dehydrogenase {ECO:0000256|ARBA:ARBA00013120, ECO:0000256|HAMAP-Rule:MF_02121};	asd	A8AXI3	A8AXI3	-0.00178083	0.00226276	30.4723	30.8598	30.472	30.6621	30.5448	30.4614	30.6444	30.9417	30.0876	31.4108	30.9831	31.4147
DNA alkylation repair enzyme {ECO:0000313|EMBL:ABV09383.1};	alkD	A8AXI4	A8AXI4	0.458211	0.257982	24.8797	25.1888	23.8648	25.5497	25.3361	23.6016	23.7556	24.4087	24.9485	24.8902	25.8515	27.1325
Hypothetical FAD-dependent oxidoreductase, putative {ECO:0000313|EMBL:ABV10694.1};	unknown	A8AXI5	A8AXI5	0.140725	0.383256	27.7236	27.368	27.6311	27.7407	27.773	27.7661	27.6709	27.3301	27.8565	28.1495	28.3018	28.3618
Acyltransferase {ECO:0000313|EMBL:ABV10255.1};	unknown	A8AXI6	A8AXI6	1.68492	0.680755	24.266	22.0125	22.7994	24.2988	26.1562	22.4224	22.2561	23.2512	22.3154	24.3335	24.4207	23.8262
Formate--tetrahydrofolate ligase {ECO:0000256|HAMAP-Rule:MF_01543};	fhs-1	A8AXI7	A8AXI7	0.201118	0.277259	31.7709	32.1298	32.7493	31.7328	32.6378	32.188	32.2284	31.7881	31.9387	29.6043	29.4695	29.176
Phosphopantothenate--cysteine ligase {ECO:0000313|EMBL:ABV10566.1};	coaB	A8AXI9	A8AXI9	-0.177261	0.201452	28.2756	28.0917	28.8468	28.9064	28.2059	27.923	28.179	28.7142	28.6738	28.6516	28.4898	28.6206
Phosphopantothenoylcysteine decarboxylase {ECO:0000313|EMBL:ABV09348.1};	coaC	A8AXJ0	A8AXJ0	-0.794164	0.66845	29.8246	29.937	29.8103	29.562	29.3754	28.0519	29.9652	30.1162	29.2904	29.6497	29.4933	29.023
Uncharacterized membrane protein {ECO:0000313|EMBL:ABV09663.1};	unknown	A8AXJ1	A8AXJ1	-0.123651	0.173896	27.2282	26.9987	27.6044	27.139	27.01	27.6431	27.0416	27.4347	27.6868	26.9615	27.0927	26.8238
Phosphomannomutase {ECO:0000313|EMBL:ABV10121.1};	manB	A8AXJ2	A8AXJ2	0.0328585	0.108978	34.5112	34.1985	34.1418	34.2358	34.2265	34.2174	34.3813	34.1957	34.0042	33.6845	33.5502	33.6297
Possible bacteriocin transport accessory protein {ECO:0000313|EMBL:ABV10860.1};	bta	A8AXJ3	A8AXJ3	0.0335859	0.185656	31.8885	32.0694	31.9523	31.7294	31.9008	31.8396	31.7574	31.7285	31.8832	31.7722	31.6558	31.9644
Adenine DNA glycosylase {ECO:0000256|ARBA:ARBA00022023, ECO:0000256|RuleBase:RU365096};	mutY	A8AXJ5	A8AXJ5	0.495698	0.212825	27.3598	27.299	25.7949	27.8224	27.1256	27.436	25.2064	27.7552	27.9353	28.4332	27.28	27.7256
Phosphate acetyltransferase {ECO:0000313|EMBL:ABV10014.1};	pta	A8AXJ6	A8AXJ6	0.289921	0.884897	32.1718	32.2198	32.4153	32.4239	32.807	32.7199	32.5484	32.211	32.3216	32.2898	32.1098	32.3571
Pseudouridine synthase {ECO:0000256|RuleBase:RU362028};	unknown	A8AXJ7	A8AXJ7	-1.65922	0.795063	24.2917	24.0788	23.1722	23.0759	21.3591	23.1624	22.6708	24.8175	25.0867	24.5026	25.3351	24.7593
NAD kinase {ECO:0000255|HAMAP-Rule:MF_00361};	nadK	A8AXJ8	A8AXJ8	0.340502	0.59981	29.8127	29.6554	29.4842	29.8765	29.8137	30.5843	29.8589	29.7402	29.6538	29.0522	28.861	30.4245
GTP pyrophosphokinase-like protein {ECO:0000313|EMBL:ABV09164.1};	unknown	A8AXJ9	A8AXJ9	0.69611	0.566775	27.2093	27.4072	27.2028	28.1897	27.7282	27.2131	27.5347	27.426	26.082	27.6069	27.5984	27.4845
Adenylate cyclase {ECO:0000313|EMBL:ABV10808.1};	unknown	A8AXK0	A8AXK0	-0.349841	0.347933	28.9992	28.6851	27.3554	29.4215	28.3085	28.1195	29.1536	28.8983	28.847	27.4425	28.1568	28.4904
Putative ribose-phosphate pyrophosphokinase {ECO:0000256|HAMAP-Rule:MF_00583};	prs	A8AXK1	A8AXK1	-0.0729408	0.168885	32.5477	31.7369	32.0235	32.3276	32.2186	32.2193	32.6299	32.2642	32.0903	32.1714	32.063	31.7119
Pyridoxal-phosphate dependent aminotransferase {ECO:0000313|EMBL:ABV10067.1};	unknown	A8AXK2	A8AXK2	-0.240089	0.233679	28.1465	28.4108	28.4213	28.2188	28.4799	28.9594	28.3719	28.5401	29.4664	29.177	29.3631	30.5197
Uncharacterized protein {ECO:0000313|EMBL:ABV09972.1};	unknown	A8AXK3	A8AXK3	0.828274	0.592785	30.8234	31.2666	30.8741	32.4085	30.7819	32.7945	31.1621	30.9986	31.3394	30.7677	31.008	31.514
Uncharacterized protein {ECO:0000313|EMBL:ABV09502.1};	unknown	A8AXK4	A8AXK4	0.00308418	0.00480222	27.0111	26.7121	26.7364	26.4086	26.5529	26.7733	26.3475	26.4438	26.9342	26.5369	26.789	26.9644
Redox-sensing transcriptional repressor Rex {ECO:0000256|HAMAP-Rule:MF_01131};	rex	A8AXK5	A8AXK5	-0.0194524	0.0529153	29.9192	29.8342	29.859	29.9073	30.0403	29.9252	30.0455	30.1411	29.7445	29.6061	29.3302	29.4146
Sortase A {ECO:0000313|EMBL:ABV10387.1};	srtA	A8AXK7	A8AXK7	0.32723	0.432442	28.1899	27.3947	27.6355	28.4374	28.3771	27.4877	27.9706	27.7275	27.6223	28.368	28.1263	28.1236
DNA gyrase subunit A {ECO:0000256|HAMAP-Rule:MF_01897};	gyrA	A8AXK8	A8AXK8	-0.0783812	0.260116	31.7994	32.2398	32.1336	31.973	32.0919	31.9249	32.0903	32.2561	31.8784	32.2826	32.1794	32.0701
L-lactate dehydrogenase {ECO:0000255|HAMAP-Rule:MF_00488};	ldh	A8AXK9	A8AXK9	-0.28278	0.591095	35.7837	35.5914	35.2752	35.7922	35.4958	35.0978	35.6108	35.7648	35.8585	35.8999	35.7141	35.8646
30S ribosomal protein S1 {ECO:0000313|EMBL:ABV09330.1};	rpsA	A8AXL0	A8AXL0	-0.116971	0.630472	35.8039	36.0028	35.8074	35.8251	35.7436	35.9573	35.8601	35.9639	36.053	36.4914	36.4889	36.5322
Uncharacterized protein {ECO:0000313|EMBL:ABV09368.1};	unknown	A8AXL1	A8AXL1	0.0941086	0.301342	30.0887	30.4346	30.3868	30.3822	30.4616	30.4936	30.2209	30.2375	30.5966	31.0222	31.0244	30.9689
Branched-chain-amino-acid aminotransferase {ECO:0000256|RuleBase:RU004517};	ilvE	A8AXL2	A8AXL2	0.23584	0.753517	30.4337	30.2831	30.179	30.4414	30.4719	30.5352	30.4446	30.3228	29.9736	29.841	29.7222	29.9616
DNA topoisomerase 4 subunit A {ECO:0000256|HAMAP-Rule:MF_00937};	parC	A8AXL3	A8AXL3	-0.031531	0.0531388	30.3767	30.3278	30.1786	30.5891	30.0906	30.0886	30.5223	30.1423	30.1983	31.1233	31.2086	31.2257
Aminoglycoside adenylyltransferase {ECO:0000313|EMBL:ABV09589.1};	unknown	A8AXL5	A8AXL5	-0.63729	0.650179	26.9574	27.2797	27.0611	26.885	26.0663	27.3464	27.8191	27.3929	26.9975	26.9473	27.0796	26.9601
Lipoprotein, putative {ECO:0000313|EMBL:ABV09703.1};	unknown	A8AXL6	A8AXL6	0.0915248	0.389536	29.1495	28.4762	28.3296	28.9974	29.1259	29.2999	29.023	28.9861	29.1393	29.7168	29.8622	29.4086
Uncharacterized protein {ECO:0000313|EMBL:ABV10612.1};	unknown	A8AXL8	A8AXL8	-0.239938	0.249465	27.6239	27.7214	26.5518	27.5099	27.1047	27.5956	26.9736	27.804	28.1524	28.759	28.353	28.6202
DNA topoisomerase 4 subunit B {ECO:0000256|HAMAP-Rule:MF_00939};	parE	A8AXL9	A8AXL9	0.17227	0.637089	28.8962	28.8574	28.5773	29.0965	28.9345	29.3477	28.9282	28.9393	28.9944	29.4264	29.6322	29.1735
5'-nucleotidase family protein {ECO:0000313|EMBL:ABV10362.1};	unknown	A8AXM1	A8AXM1	0.175659	0.157406	32.4372	32.0228	32.6468	31.505	32.754	32.7289	32.2678	32.0268	32.1662	32.013	32.1957	32.4176
Dihydroorotase {ECO:0000256|HAMAP-Rule:MF_00220};	pyrC	A8AXM2	A8AXM2	-0.159636	0.652521	31.7933	31.8035	31.9485	32.0619	31.7269	31.8576	32.0841	32.1035	31.9376	31.2765	31.3537	31.2621
Mutator mutT protein {ECO:0000313|EMBL:ABV09184.1};	mutX	A8AXM3	A8AXM3	0.895533	0.38618	26.2436	23.5248	26.2768	24.6475	25.7337	24.6477	22.7806	23.7161	25.8456	21.7925	25.4008	22.4484
Uracil-DNA glycosylase {ECO:0000255|HAMAP-Rule:MF_00148};	ung	A8AXM4	A8AXM4	-0.898218	0.513876	30.9606	30.6074	29.0092	30.4567	28.4998	28.6736	30.6126	30.4873	29.2248	28.0566	28.6303	28.4806
Uncharacterized protein {ECO:0000313|EMBL:ABV10651.1};	unknown	A8AXM5	A8AXM5	-0.235854	0.108958	23.8802	24.6676	24.5045	24.874	23.1236	25.0425	25.4983	23.844	24.4053	23.0259	24.3458	23.7978
Integral membrane protein, putative {ECO:0000313|EMBL:ABV11110.1};	unknown	A8AXM6	A8AXM6	-0.662327	0.34746	24.9062	24.0138	26.1211	23.9785	22.1315	23.9463	25.0059	23.6604	23.377	25.2308	24.8751	24.4078
Orotate phosphoribosyltransferase {ECO:0000255|HAMAP-Rule:MF_01208};	pyrE	A8AXM7	A8AXM7	-0.330175	0.69337	32.6763	32.639	32.1165	32.5256	32.0529	32.4998	32.4237	32.6905	32.9547	31.0605	31.4266	31.3283
Orotidine 5'-phosphate decarboxylase {ECO:0000255|HAMAP-Rule:MF_01200};	pyrF	A8AXM8	A8AXM8	-1.14475	0.651592	25.9478	26.7625	25.4076	27.0604	24.9728	26.3897	27.0896	26.5301	28.2375	23.5873	25.5876	26.3955
Dihydroorotate dehydrogenase {ECO:0000256|HAMAP-Rule:MF_00224};	pyrd	A8AXM9	A8AXM9	-0.119464	0.403334	29.1698	28.9088	28.9574	29.1165	28.9727	28.7528	29.189	29.0558	28.9556	27.2093	28.0781	27.6978
Dihydroorotate dehydrogenase B (NAD(+)), electron transfer subunit {ECO:0000256|HAMAP-Rule:MF_01211};	pyrK	A8AXN0	A8AXN0	-0.206119	0.488897	27.8913	27.8718	27.6403	27.3701	27.443	27.0162	27.3807	27.3304	27.7365	26.5775	27.1981	26.6446
Probable transcriptional regulator (LysR family) {ECO:0000313|EMBL:ABV09914.1};	unknown	A8AXN1	A8AXN1	-0.0433807	0.0734085	29.5913	29.3609	29.2421	29.1863	29.6544	29.007	29.37	29.4295	29.1783	29.3244	29.8351	29.7898
NAD-dependent protein deacetylase {ECO:0000256|HAMAP-Rule:MF_01968};	cobB	A8AXN2	A8AXN2	-0.79799	0.266091	24.1269	24.1967	23.9373	24.5106	21.543	24.9527	24.6026	23.4737	25.324	23.0097	24.1031	25.2236
Histidine protein kinase {ECO:0000313|EMBL:ABV11169.1};	unknown	A8AXN3	A8AXN3	-1.1493	1.20826	25.1134	24.6012	24.0057	22.7086	23.9724	23.9117	24.3697	24.9737	24.6971	24.7068	24.1731	25.1995
Purine nucleoside phosphorylase DeoD-type {ECO:0000255|HAMAP-Rule:MF_01627};	deoD	A8AXN4	A8AXN4	-0.0419439	0.197178	32.1567	32.2177	31.7921	32.134	31.9175	32.1033	32.1791	32.08	32.0216	32.6542	32.4428	32.487
Glutamine amidotransferase, class I {ECO:0000313|EMBL:ABV09765.1};	unknown	A8AXN5	A8AXN5	-0.206072	0.226659	25.8757	26.6648	25.6445	25.4977	25.5194	26.2721	25.6235	25.8329	26.4509	26.3931	26.6212	26.4616
Purine nucleoside phosphorylase {ECO:0000256|PIRNR:PIRNR000477};	unknown	A8AXN7	A8AXN7	-0.254807	0.564258	32.6233	32.6372	32.3164	31.7759	32.3617	32.3688	32.3441	32.4744	32.4524	32.5141	32.7947	32.6047
Phosphopentomutase {ECO:0000255|HAMAP-Rule:MF_00740};	deoB	A8AXN8	A8AXN8	-0.329266	0.557849	32.3986	33.0851	31.9857	32.8295	32.0947	32.1631	32.6203	32.5354	32.9194	33.1286	32.8105	33.4614
Ribose-5-phosphate isomerase A {ECO:0000255|HAMAP-Rule:MF_00170};	rpiA	A8AXN9	A8AXN9	-0.0881068	0.0668632	29.4703	29.6748	30.426	29.2817	28.6614	29.625	28.5623	29.5279	29.7423	30.3156	30.0605	28.9731
tRNA modification GTPase MnmE {ECO:0000255|HAMAP-Rule:MF_00379};	mnmE	A8AXP0	A8AXP0	0.768117	1.85973	30.522	30.034	30.3663	30.8532	30.8862	30.5923	29.7008	30.1029	30.2236	30.6284	30.599	29.9427
Thioredoxin family protein {ECO:0000313|EMBL:ABV09652.1};	unknown	A8AXP1;A8AZP5	A8AXP1	0.109096	0.0834969	27.649	27.7645	28.0978	27.6896	27.5342	28.0254	26.8609	27.6803	28.3807	28.6309	28.7345	28.1433
FeS_assembly_P domain-containing protein {ECO:0000259|Pfam:PF01883};	unknown	A8AXP4	A8AXP4	-0.370612	0.217318	27.6979	28.2644	27.3432	27.8909	28.1897	26.1102	27.4923	27.8908	27.9195	27.6959	27.726	28.5826
RNA polymerase sigma factor SigA {ECO:0000256|HAMAP-Rule:MF_00963};	rpoD	A8AXP5	A8AXP5	-0.115513	0.286822	32.2225	31.8119	32.0392	31.8883	31.5793	31.834	32.1442	31.7239	31.7801	32.3883	32.2673	32.4107
DNA primase {ECO:0000256|HAMAP-Rule:MF_00974, ECO:0000256|PIRNR:PIRNR002811};	dnaG	A8AXP6	A8AXP6	-0.165439	0.37299	28.5123	28.7944	29.2741	28.682	28.9726	28.9007	28.8169	29.3423	28.8924	29.2025	29.2524	29.0358
Large-conductance mechanosensitive channel {ECO:0000256|HAMAP-Rule:MF_00115};	mscL	A8AXP7	A8AXP7	-0.365304	0.16385	26.4555	27.1619	27.2441	27.3549	28.7776	26.6026	27.8211	27.0667	28.9432	27.1454	26.9413	28.13
30S ribosomal protein S21 {ECO:0000255|HAMAP-Rule:MF_00358};	rpsU	A8AXP8	A8AXP8	0.117383	0.105851	33.4656	32.8947	32.8895	33.2106	32.8343	33.4114	33.5845	33.1686	32.351	32.6669	33.7113	33.3177
Putative membrane-associated Zn-dependent protease {ECO:0000313|EMBL:ABV09956.1};	unknown	A8AXQ2	A8AXQ2	-0.161902	0.25973	26.2281	26.2894	26.2257	26.2043	25.9075	25.592	26.3467	25.7457	26.0971	26.3619	26.474	25.6053
Penicillinase repressor, putative {ECO:0000313|EMBL:ABV09642.1};	unknown	A8AXQ3	A8AXQ3	-0.0990098	0.111413	28.3249	28.0756	28.357	28.7948	27.9095	27.8737	28.0729	28.4529	28.3493	28.5867	28.0832	28.4782
Integral membrane protein {ECO:0000313|EMBL:ABV10768.1};	unknown	A8AXQ4	A8AXQ4	-0.260396	0.162064	24.5319	24.0073	24.313	24.9517	23.4705	24.2307	23.8042	24.3622	25.2677	26.0183	25.2874	26.3082
Oxidoreductase {ECO:0000313|EMBL:ABV10289.1};	unknown	A8AXQ5	A8AXQ5	0.0764453	0.403638	33.5302	33.1906	33.4833	33.5668	33.4326	33.6497	33.4409	33.5702	33.4086	33.1208	33.002	33.0226
Ferredoxin--NADP reductase {ECO:0000255|HAMAP-Rule:MF_01685};	unknown	A8AXQ6	A8AXQ6	-0.151442	0.3524	29.2257	28.9666	28.9324	29.2473	29.107	29.1256	29.4645	28.966	29.5038	29.7055	29.6277	29.6092
ABC transporter, ATP-binding protein SP1282 {ECO:0000313|EMBL:ABV10385.1};	unknown	A8AXQ7	A8AXQ7	-0.179326	0.336973	27.1234	26.5787	27.2749	27.0541	26.8389	26.4687	26.7482	27.2222	26.9293	27.1244	27.3971	27.2157
Putative transcriptional regulator (TetR/AcrR family) {ECO:0000313|EMBL:ABV10879.1};	unknown	A8AXQ9	A8AXQ9	0.0389843	0.0714436	26.589	26.511	26.9974	26.8027	26.571	26.302	26.4047	26.769	26.3849	26.4715	27.0526	26.6992
ABC transporter, permease/ATP-binding protein {ECO:0000313|EMBL:ABV10522.1};	unknown	A8AXR2	A8AXR2	0.0255585	0.0108987	25.0954	26.0991	25.7258	24.9131	25.8613	23.9125	25.6508	25.1019	23.8575	25.5313	25.6923	24.7669
ABC transporter, permease/ATP-binding protein SP1358 {ECO:0000313|EMBL:ABV10971.1};	unknown	A8AXR3	A8AXR3	0.214906	0.117501	25.1529	26.4349	25.82	24.6605	26.7777	25.0855	25.0245	25.5702	25.2841	25.2668	27.0487	26.2807
Asparagine--tRNA ligase {ECO:0000256|HAMAP-Rule:MF_00534};	asnS	A8AXR5	A8AXR5	-0.0680033	0.182446	32.688	32.7887	32.7141	32.8089	32.5621	32.666	32.8401	32.897	32.5039	33.2449	33.044	33.0888
Lipoprotein, putative {ECO:0000313|EMBL:ABV10702.1};	unknown	A8AXR6	A8AXR6	-0.0443713	0.0237132	24.6982	25.1049	23.9457	23.9022	24.4991	24.4926	23.5801	23.9354	25.5115	23.9112	23.2446	23.6669
Uncharacterized protein {ECO:0000313|EMBL:ABV09572.1};	unknown	A8AXR7	A8AXR7	-0.151003	0.0992795	24.2452	23.5533	24.0941	23.7366	24.2792	22.6368	24.1697	23.6365	23.2994	24.3551	24.4584	21.6517
Aminotransferase {ECO:0000256|RuleBase:RU000481};	aspC	A8AXR8	A8AXR8	0.103175	0.197687	31.1589	31.7439	31.62	31.7771	31.5659	31.6364	31.6797	31.808	31.1821	31.6707	31.5619	31.5514
DUF5590 domain-containing protein {ECO:0000259|Pfam:PF17881};	unknown	A8AXR9	A8AXR9	0.695676	1.50449	25.1723	25.8112	25.014	25.7564	25.4109	25.5212	25.0598	25.0506	24.4911	25.0763	25.4761	25.7282
Transcriptional regulator MarR family {ECO:0000313|EMBL:ABV10494.1};	unknown	A8AXS0	A8AXS0	-0.1402	0.369267	26.5586	26.6852	27.5114	26.9957	27.0244	27.1568	26.9068	27.2805	27.4103	27.5046	27.1164	26.4918
Possible NADPH-dependent reductase {ECO:0000313|EMBL:ABV10945.1};	unknown	A8AXS1	A8AXS1	-0.199203	0.131111	26.5543	26.7338	27.2961	27.1712	26.5055	25.355	26.7411	26.6943	26.1939	22.7061	24.1365	24.8808
Sucrose-6-phosphate hydrolase {ECO:0000256|RuleBase:RU362110};	unknown	A8AXS3	A8AXS3	-0.0234362	0.00843907	23.4135	24.3502	23.0085	24.3252	24.9499	21.9611	23.7686	23.8983	23.6396	23.8777	23.1269	22.4633
Transmembrane permease MsmF {ECO:0000313|EMBL:ABV10054.1};	unknown	A8AXS5	A8AXS5	-0.900925	0.553536	23.0658	24.1486	24.3862	22.7935	23.1819	23.7698	25.0493	24.542	22.8566	22.9223	21.6922	22.0638
Substrate-binding protein MsmE {ECO:0000313|EMBL:ABV10956.1};	unknown	A8AXS6	A8AXS6	0.714828	0.819729	30.0051	29.6041	29.9354	29.8138	29.7337	29.9065	29.8691	28.5157	28.9246	29.4871	28.095	27.6412
Transcriptional repressor MsmR {ECO:0000313|EMBL:ABV09581.1};	unknown	A8AXS7	A8AXS7	0.266926	0.442561	25.2537	25.2136	26.1849	25.4099	25.6878	25.9732	25.0565	25.7516	25.462	23.8061	25.3748	24.8873
UPF0246 protein SGO_1307 {ECO:0000255|HAMAP-Rule:MF_00652};	unknown	A8AXS8	A8AXS8	-0.537624	0.470945	27.5505	28.5349	27.1384	27.9108	27.1351	27.1774	27.5708	28.7946	27.4706	28.9506	27.5456	27.8808
Uncharacterized protein {ECO:0000313|EMBL:ABV11075.1};	unknown	A8AXS9	A8AXS9	-0.175632	0.297699	28.4748	27.89	28.5178	28.5784	27.9978	28.065	28.364	28.6677	28.1363	28.356	28.4869	27.7406
Coproporphyrin III ferrochelatase {ECO:0000256|ARBA:ARBA00019484, ECO:0000256|HAMAP-Rule:MF_00323};	hemH	A8AXT2	A8AXT2	0.0726261	0.0453301	24.7129	25.6046	26.1514	25.0476	25.9996	26.2502	24.8817	26.0439	26.154	25.9161	25.9486	24.3439
Peptidase T {ECO:0000255|HAMAP-Rule:MF_00550};	pepT	A8AXT3	A8AXT3	-0.395995	0.992083	31.1746	31.7913	31.4509	31.4361	31.3281	30.9184	31.4326	31.7754	31.6625	31.7523	31.7577	32.0947
Pneumococcal histidine triad A protein {ECO:0000313|EMBL:ABV10151.1};	unknown	A8AXT4	A8AXT4	2.22261	0.526407	24.3563	22.6465	22.7049	25.5754	29.7677	24.561	23.2214	23.7153	26.2996	26.0035	22.8744	23.1807
tRNA (guanine-N(1)-)-methyltransferase {ECO:0000255|HAMAP-Rule:MF_00605};	trmD	A8AXT6	A8AXT6	0.196387	0.269162	27.5423	27.321	27.43	27.7411	27.4731	26.9777	26.8532	27.252	27.4975	27.0565	28.0429	27.2672
Ribosome maturation factor RimM {ECO:0000255|HAMAP-Rule:MF_00014};	rimM	A8AXT7	A8AXT7	-0.0658607	0.28752	28.2449	29.117	29.1503	28.761	28.8674	29.0593	29.021	28.9454	28.9189	28.0511	28.386	27.1091
Potassium uptake protein, Trk family {ECO:0000313|EMBL:ABV10048.1};	unknown	A8AXU0	A8AXU0	0.0533638	0.0735776	27.0765	27.368	27.1451	26.735	27.6013	27.0428	27.041	27.1153	27.0628	28.0441	27.8591	27.5051
UPF0109 protein SGO_1322 {ECO:0000256|HAMAP-Rule:MF_00088};	unknown	A8AXU3	A8AXU3	0.201746	0.533531	29.1215	28.9087	29.2019	28.8372	29.32	29.1908	29.0713	28.8844	28.7872	28.953	28.9153	28.6948
30S ribosomal protein S16 {ECO:0000255|HAMAP-Rule:MF_00385};	rpsP	A8AXU4	A8AXU4	-0.15786	0.113157	33.3861	32.8134	33.257	32.0883	33.5527	33.6381	33.3497	33.1609	33.2421	33.9295	34.011	33.707
Uncharacterized protein {ECO:0000313|EMBL:ABV10356.1};	unknown	A8AXU5	A8AXU5	-0.781579	1.22047	25.5715	26.4555	25.9241	25.5099	24.841	25.7748	26.1609	25.9549	26.3546	25.8249	25.2111	25.8025
Acid sugar phosphatase {ECO:0000256|ARBA:ARBA00013942};	unknown	A8AXU8	A8AXU8	0.0340379	0.0633973	29.9537	30.2859	30.1409	30.6388	30.0141	30.2753	30.3655	30.2272	30.2334	30.0415	29.7505	29.3042
Uncharacterized protein {ECO:0000313|EMBL:ABV09305.1};	unknown	A8AXU9	A8AXU9	0.0196082	0.066199	27.4696	27.65	27.4265	27.6315	27.5153	27.554	27.4339	27.7412	27.4668	27.4709	27.6808	27.6829
Heme chaperone HemW {ECO:0000256|ARBA:ARBA00017228, ECO:0000256|RuleBase:RU364116};	unknown	A8AXV0	A8AXV0	0.342749	0.110552	25.5644	23.485	25.0359	25.3272	23.963	24.9156	25.4239	22.2989	25.4547	26.3557	26.2189	25.1367
Transporter {ECO:0000313|EMBL:ABV10092.1};	unknown	A8AXV1	A8AXV1	0.0422656	0.0228358	28.48	27.706	28.2132	28.2231	29.4663	27.4604	28.5654	27.9394	28.5181	26.1016	25.8879	25.8103
HlyB/MsbA family ABC transporter {ECO:0000313|EMBL:ABV10331.1};	unknown	A8AXV2	A8AXV2	-0.116879	0.173836	28.5329	28.1467	28.5286	27.9995	28.5419	28.0408	28.4856	27.9398	28.5075	24.9061	23.5797	24.9742
Putative transcription regulator {ECO:0000313|EMBL:ABV10735.1};	unknown	A8AXV3	A8AXV3	1.28662	0.868248	23.7062	23.4904	23.8651	25.007	24.6581	23.6692	22.0601	23.5061	23.9081	24.4699	22.9505	22.1736
O-acetylhomoserine (Thiol)-lyase {ECO:0000313|EMBL:ABV10004.1};	cysD	A8AXV5	A8AXV5	0.937495	0.757847	25.5459	26.3419	27.5613	26.4042	27.8358	27.2339	26.8223	26.3463	25.4928	23.6305	25.7142	24.2028
ATP-dependent DNA helicase {ECO:0000256|RuleBase:RU364053};	pcrA	A8AXV7	A8AXV7	-0.1304	0.281502	29.7354	29.8486	29.9831	30.0109	29.928	29.7721	29.9638	30.3624	29.776	30.539	30.6376	30.5336
Cation efflux family protein {ECO:0000313|EMBL:ABV10776.1};	unknown	A8AXV8	A8AXV8	0.586526	0.386297	23.8526	23.7728	23.574	25.5573	25.095	24.4284	25.462	23.581	24.2781	25.4534	24.8969	25.3441
Signal peptidase I {ECO:0000256|RuleBase:RU362042};	unknown	A8AXV9	A8AXV9	0.067454	0.769509	30.2038	29.9143	29.9246	29.9191	29.9945	30.0506	29.9434	29.8971	29.9213	29.962	29.8699	29.7079
Pyruvate kinase {ECO:0000256|ARBA:ARBA00018587, ECO:0000256|RuleBase:RU000504};	pyk	A8AXW0	A8AXW0	-0.197263	1.04428	36.7547	36.5106	36.8412	36.636	36.4304	36.6131	36.6365	36.8133	36.8215	36.4243	36.3677	36.2609
ATP-dependent 6-phosphofructokinase {ECO:0000255|HAMAP-Rule:MF_00339};	pfkA	A8AXW1	A8AXW1	-0.113073	0.424359	34.6185	34.6211	34.6309	34.7002	34.8697	34.5427	34.7295	34.7818	34.9405	34.398	34.6182	34.4836
DNA polymerase III subunit alpha {ECO:0000256|ARBA:ARBA00019114};	dnaE	A8AXW2	A8AXW2	-0.279853	0.989307	29.4734	29.2955	29.3557	29.3616	29.454	29.0495	29.662	29.4857	29.5569	29.2737	29.1356	29.444
ABC transporter, ATP-binding protein SP1715 {ECO:0000313|EMBL:ABV09783.1};	unknown	A8AXW3	A8AXW3	-0.366051	1.23466	33.6441	33.7624	33.6674	33.2113	33.3234	33.6256	33.7302	33.8731	33.6552	33.788	33.465	33.4749
ABC transporter, ATP-binding protein SP1715 {ECO:0000313|EMBL:ABV09174.1};	unknown	A8AXW4	A8AXW4	-0.0842381	0.139293	30.0787	29.4815	30.1651	29.5728	29.4744	30.0564	29.5877	29.7302	30.0384	29.6638	29.731	29.6561
Uncharacterized protein {ECO:0000313|EMBL:ABV09607.1};	unknown	A8AXW7	A8AXW7	0.242076	0.260998	27.1733	26.6514	27.451	25.9866	26.7755	26.8913	26.7805	26.0438	26.1029	27.4002	26.8779	27.3773
Membrane associated lipoprotein {ECO:0000313|EMBL:ABV10007.1};	unknown	A8AXW8	A8AXW8	-0.0315558	0.0265432	26.7674	26.3274	25.723	26.1844	27.0129	26.4505	26.4696	26.0992	27.1737	27.0466	27.7875	27.7863
Hypothetical cytosolic protein {ECO:0000313|EMBL:ABV10347.1};	unknown	A8AXW9	A8AXW9	-0.268181	0.259439	26.7971	26.4987	26.7873	26.829	25.5019	26.5496	26.4034	26.6426	26.6391	26.1046	26.481	26.4786
Neopullulanase alpha amylase domain {ECO:0000313|EMBL:ABV11114.1};	unknown	A8AXX2	A8AXX2	1.30257	0.676689	25.66	26.143	25.1551	25.7505	26.4416	26.3369	23.1788	25.7139	25.7286	25.7819	26.1605	25.9083
Uncharacterized protein {ECO:0000313|EMBL:ABV09798.1};	unknown	A8AXX5	A8AXX5	1.00869	0.401806	23.7259	24.9755	22.61	25.129	21.9957	23.3705	23.3419	22.6797	21.4476	22.6473	23.2528	24.8922
ABC transporter domain protein {ECO:0000313|EMBL:ABV10743.1};	unknown	A8AXY1	A8AXY1	-0.952972	0.390122	24.6488	24.6972	24.6106	24.7746	22.0042	24.9752	24.1412	25.0719	25.3999	22.525	23.1719	23.3683
ADP-ribosylhydrolase {ECO:0000313|EMBL:ABV10854.1};	unknown	A8AXY2	A8AXY2	0.185071	0.607874	26.076	25.9721	25.3278	26.1068	25.7734	25.8842	25.7328	25.5737	25.9027	24.8903	25.7935	23.962
Uncharacterized protein {ECO:0000313|EMBL:ABV10268.1};	unknown	A8AXY3	A8AXY3	-1.09876	0.264478	24.1088	23.61	25.4168	26.4968	23.4756	21.7501	23.3998	25.0714	26.5476	26.5979	24.6553	26.3119
23S rRNA (Uracil-5-)-methyltransferase RumA {ECO:0000313|EMBL:ABV10369.1};	rumA-2	A8AXY5	A8AXY5	-0.0254141	0.0316495	29.0615	29.4266	28.9383	29.42	29.0218	28.5501	28.888	28.9613	29.2189	29.5192	29.4155	30.0605
Transcription regulator yrfE {ECO:0000313|EMBL:ABV10069.1};	unknown	A8AXY6	A8AXY6	0.0834351	0.148493	28.016	27.8957	28.0267	28.0224	28.1082	28.2653	27.7337	28.0014	28.4104	29.6478	29.7676	28.1469
Prephenate dehydratase {ECO:0000256|ARBA:ARBA00021872, ECO:0000256|RuleBase:RU361254};	pheA	A8AXY7	A8AXY7	-0.428307	0.770997	27.2004	26.7806	26.6969	27.0542	26.2964	27.0656	27.28	27.1895	27.2316	26.7208	26.7615	26.3663
Shikimate kinase {ECO:0000255|HAMAP-Rule:MF_00109};	aroK	A8AXY8	A8AXY8	-0.203214	0.545326	29.0418	29.1298	28.5967	28.885	28.6085	28.4602	28.9146	29.0039	28.6448	28.5342	28.6413	28.5952
3-phosphoshikimate 1-carboxyvinyltransferase {ECO:0000255|HAMAP-Rule:MF_00210};	aroA	A8AXY9	A8AXY9	0.126956	0.287	29.2131	29.4598	28.7555	29.3631	29.3802	29.4358	29.5543	29.3006	28.9432	28.793	28.9271	28.4462
L-2-hydroxyisocaproate dehydrogenase {ECO:0000313|EMBL:ABV09595.1};	unknown	A8AXZ0	A8AXZ0	-0.0235208	0.0819153	31.3515	31.354	31.6229	31.7012	31.5456	31.3551	31.5892	31.532	31.5513	30.1651	30.4875	30.5281
UPF0342 protein SGO_1370 {ECO:0000255|HAMAP-Rule:MF_01526};	unknown	A8AXZ1	A8AXZ1	-0.60737	0.478638	30.9894	32.5053	31.2667	32.0057	30.8117	31.2526	31.1227	32.2611	32.5083	32.2567	31.3323	32.5282
Prephenate dehydrogenase {ECO:0000313|EMBL:ABV10519.1};	unknown	A8AXZ2	A8AXZ2	-0.716112	0.31518	25.2394	26.1009	27.6052	27.6278	25.6193	25.5452	27.7228	27.493	25.7249	24.6901	25.5155	22.811
Chorismate synthase {ECO:0000256|ARBA:ARBA00013036, ECO:0000256|HAMAP-Rule:MF_00300, ECO:0000256|RuleBase:RU000605};	aroC	A8AXZ3	A8AXZ3	-0.00210508	0.00377199	29.6857	29.9224	29.1949	29.3247	29.6086	29.6256	29.2189	29.6214	29.7248	28.1775	29.229	28.8483
3-dehydroquinate synthase {ECO:0000255|HAMAP-Rule:MF_00110};	aroB	A8AXZ4	A8AXZ4	0.235416	0.328265	30.4825	29.9965	29.788	30.2152	30.0158	30.2394	29.5537	30.4856	29.7249	29.582	29.9547	29.2904
Shikimate dehydrogenase (NADP(+)) {ECO:0000255|HAMAP-Rule:MF_00222};	aroE	A8AXZ5	A8AXZ5	0.14099	0.129754	28.4435	28.1897	28.9031	28.7687	28.2478	28.641	29.1211	28.2196	27.8938	28.6316	28.2913	28.1392
3-dehydroquinate dehydratase {ECO:0000255|HAMAP-Rule:MF_00214};	aroD	A8AXZ6	A8AXZ6	-0.295991	1.10333	30.437	30.5451	30.6902	30.6001	30.6228	30.4162	31.0175	30.8639	30.6458	30.7277	30.9182	30.9976
Methyltransferase {ECO:0000313|EMBL:ABV10583.1};	unknown	A8AXZ7	A8AXZ7	0.306093	0.237705	26.7849	28.8405	29.4777	28.1401	28.0191	29.1979	27.9597	27.6703	28.8089	27.6438	27.6029	27.5771
Sulfatase {ECO:0000313|EMBL:ABV09721.1};	unknown	A8AXZ8	A8AXZ8	-0.0893243	0.540394	30.7867	30.5036	30.6272	30.8666	30.6421	30.6779	30.7783	30.8535	30.8226	30.3166	30.7074	30.7177
CRISPR-associated endonuclease Cas9 {ECO:0000256|HAMAP-Rule:MF_01480};	cas9	A8AY02	A8AY02	0.479514	0.535572	27.3653	28.9799	29.0832	28.3283	29.6706	29.062	28.6059	28.6212	28.3953	28.5011	28.287	28.6275
50S ribosomal protein L19 {ECO:0000255|HAMAP-Rule:MF_00402};	rplS	A8AY03	A8AY03	0.157623	0.477359	34.2671	33.6954	33.8935	34.3864	34.3116	33.9589	34.1613	33.9667	34.0561	34.6298	34.6409	34.3247
Chorismate mutase {ECO:0000313|EMBL:ABV10745.1};	unknown	A8AY06	A8AY06	-0.156427	0.150165	27.8039	26.3555	27.0424	25.788	26.9216	26.5444	26.5195	26.2601	26.9438	27.0033	27.8695	28.001
FeS assembly protein SufB {ECO:0000313|EMBL:ABV10297.1};	sufB-2	A8AY07	A8AY07	0.207375	0.307805	28.3383	27.7576	27.5334	28.3445	28.0812	27.5203	27.9517	27.5261	27.8461	24.6999	24.8144	24.4039
Pullulanase, type I {ECO:0000313|EMBL:ABV10616.1};	pulA-1	A8AY08	A8AY08	0.312183	0.511887	28.2992	28.4186	28.6967	28.4061	29.2792	28.6741	28.5873	28.3491	28.4864	28.8616	29.0467	28.7102
DAGKc domain-containing protein {ECO:0000259|PROSITE:PS50146};	unknown	A8AY09	A8AY09	0.276136	0.286243	29.0914	29.1957	29.6041	28.4786	29.531	28.7879	29.1143	28.3576	28.4972	28.6477	28.7237	28.6936
DNA ligase {ECO:0000255|HAMAP-Rule:MF_01588};	ligA	A8AY10	A8AY10	0.427582	0.56534	29.8105	29.5934	29.4026	29.8901	30.1722	29.7094	30.0494	28.9857	29.4539	29.4018	30.2418	29.3638
Uncharacterized protein {ECO:0000313|EMBL:ABV10847.1};	unknown	A8AY11	A8AY11	-1.61687	1.15763	25.201	25.1871	23.4674	23.4931	22.3806	23.9644	23.9777	25.3521	25.359	26.7367	24.2853	25.1926
Acetyltransferase, GNAT family {ECO:0000313|EMBL:ABV09394.1};	unknown	A8AY13	A8AY13	1.52707	0.412959	23.9545	26.5494	26.8847	26.6075	26.9103	23.7218	26.256	22.1024	24.2999	27.1693	26.5301	26.5386
B3_4 domain-containing protein {ECO:0000259|SMART:SM00873};	unknown	A8AY14	A8AY14	0.428308	0.916297	28.4091	27.671	27.0511	28.2558	28.6893	28.5625	27.732	28.1716	28.319	27.059	27.8184	27.7713
Transcriptional regulator, MarR family {ECO:0000313|EMBL:ABV10572.1};	unknown	A8AY15	A8AY15	1.3773	0.92369	24.9479	23.6843	24.9537	26.0154	25.5742	23.7639	23.6402	23.9487	23.6328	24.746	24.7847	23.5398
Methionine aminopeptidase {ECO:0000256|HAMAP-Rule:MF_01974};	map	A8AY17	A8AY17	-0.0204582	0.039798	29.4815	30.4328	29.5984	30.1186	29.7425	29.9919	29.8596	29.8139	30.2409	30.3424	30.5379	30.6638
Conserved domain protein {ECO:0000313|EMBL:ABV09408.1};	unknown	A8AY18	A8AY18	-0.141316	0.271178	29.2121	29.7549	29.7728	29.5571	29.889	29.4874	30.1215	29.6316	29.6044	29.4428	29.4736	29.4462
Acetyltransferase, GNAT family {ECO:0000313|EMBL:ABV10399.1};	unknown	A8AY19	A8AY19	0.878915	0.273017	25.1508	25.3406	23.8189	24.838	25.4119	25.47	26.056	25.1635	21.8637	25.3749	25.4987	25.2231
UDP-N-acetylglucosamine 1-carboxyvinyltransferase {ECO:0000256|HAMAP-Rule:MF_00111};	murA-2	A8AY20	A8AY20	-0.233692	0.243055	31.56	31.5625	31.6255	31.5269	31.588	30.4659	31.4032	31.256	31.6228	32.0317	31.9277	31.6955
Histidinol-phosphatase {ECO:0000256|ARBA:ARBA00013085, ECO:0000256|RuleBase:RU366003};	unknown	A8AY21	A8AY21	-0.975232	0.353182	26.0527	25.0402	25.9046	25.4743	25.7919	25.4887	25.5429	25.2956	28.8422	25.146	24.9308	28.7091
Phosphoribosyl-ATP pyrophosphatase {ECO:0000255|HAMAP-Rule:MF_01020};	hisE	A8AY22	A8AY22	-0.479925	1.26586	23.1555	24.5113	23.6891	23.4757	23.6195	23.524	23.7054	24.0521	24.3014	24.6145	24.4727	24.3951
Phosphoribosyl-AMP cyclohydrolase {ECO:0000255|HAMAP-Rule:MF_01021};	hisI	A8AY23	A8AY23	-0.0626748	0.0360182	23.473	22.8356	22.3707	22.7392	22.0425	22.2675	21.6868	22.0539	23.4965	24.0323	23.4978	23.4817
1-(5-phosphoribosyl)-5-[(5-phosphoribosylamino)methylideneamino] imidazole-4-carboxamide isomerase {ECO:0000256|ARBA:ARBA00018464, ECO:0000256|HAMAP-Rule:MF_01014, ECO:0000256|RuleBase:RU003658};	hisA	A8AY25	A8AY25	0.0373135	0.0353157	25.7958	26.3287	24.1831	25.5734	26.3463	25.186	25.7981	25.4525	25.7432	26.0982	25.5409	24.1488
Imidazole glycerol phosphate synthase subunit HisH {ECO:0000255|HAMAP-Rule:MF_00278};	hisH	A8AY26	A8AY26	1.25444	0.869825	24.3096	24.1575	23.445	23.8742	23.9874	24.1798	23.7133	21.4794	23.0854	23.636	24.4648	22.2803
Imidazoleglycerol-phosphate dehydratase {ECO:0000255|HAMAP-Rule:MF_00076};	hisB	A8AY27	A8AY27	0.309479	0.381155	26.6815	26.6232	26.4041	26.7222	27.7219	26.7367	26.6998	26.9143	26.6382	26.1906	26.1237	26.1004
Histidinol dehydrogenase {ECO:0000256|HAMAP-Rule:MF_01024};	hisD	A8AY28	A8AY28	-0.260408	0.558954	29.9234	30.5344	29.7471	30.2701	29.9066	29.6133	30.2521	30.0292	30.2899	29.1988	30.243	29.6133
ATP phosphoribosyltransferase {ECO:0000255|HAMAP-Rule:MF_01018};	hisG	A8AY29	A8AY29	0.267803	0.75928	25.1841	23.2783	24.5067	25.1615	24.6633	24.7445	24.5186	24.6853	24.562	24.1957	24.4666	24.9844
ATP phosphoribosyltransferase regulatory subunit {ECO:0000255|HAMAP-Rule:MF_00125};	hisZ	A8AY30	A8AY30	-0.524647	0.188077	25.0969	24.7573	23.144	23.9935	26.8401	23.7007	24.749	25.3395	26.0198	25.1968	24.2604	24.8774
Histidinol-phosphate aminotransferase {ECO:0000255|HAMAP-Rule:MF_01023};	hisC	A8AY31	A8AY31	0.340057	0.177966	26.6296	26.4639	26.6193	26.542	28.7157	27.5389	27.3874	27.8141	26.5748	26.5084	27.2127	26.6312
Uncharacterized protein {ECO:0000313|EMBL:ABV09671.1};	unknown	A8AY32	A8AY32	-0.417117	0.752531	25.435	25.5674	25.1035	25.1263	25.1269	25.3868	25.5004	26.0946	25.2963	24.9164	25.1702	25.1471
ATP-dependent helicase/nuclease subunit A {ECO:0000255|HAMAP-Rule:MF_01451};	addA	A8AY33	A8AY33	-0.202988	0.517672	29.2969	30.343	30.2002	29.4581	29.5389	28.9891	29.5389	29.5546	29.5015	29.7248	28.5012	29.1003
ATP-dependent helicase/deoxyribonuclease subunit B {ECO:0000255|HAMAP-Rule:MF_01453};	rexB	A8AY34	A8AY34	0.108375	0.177659	28.2186	27.7039	28.4846	28.156	28.2096	27.7677	28.0153	28.2097	27.5832	27.8037	27.5622	27.3555
LPXTG cell wall surface protein, X-prolyl dipeptidylaminopeptidase, putative {ECO:0000313|EMBL:ABV10447.1};	unknown	A8AY35	A8AY35	-1.93978	0.284411	33.1663	27.2329	33.287	23.4025	28.0639	27.3322	24.9801	26.8863	32.7516	33.2373	27.9274	26.0291
Histidine kinase {ECO:0000256|ARBA:ARBA00012438};	unknown	A8AY36	A8AY36	-0.524386	0.276292	24.1524	24.0394	23.03	23.7444	25.1521	22.9226	24.1695	23.9737	25.2491	24.7726	22.8523	24.9747
Response regulator protein {ECO:0000313|EMBL:ABV09999.1};	unknown	A8AY37	A8AY37	-0.00341606	0.00247119	26.2372	27.4342	26.6922	26.7314	28.1334	27.3413	27.7789	27.1054	27.3321	26.6739	24.955	26.6427
Uncharacterized protein {ECO:0000313|EMBL:ABV09838.1};	unknown	A8AY42	A8AY42	-0.251947	0.291721	30.2046	30.6319	30.3075	30.9081	29.8345	30.2268	30.2877	30.6218	30.8157	30.1303	30.2245	30.2842
Phenylacetic acid degradation protein paaI {ECO:0000313|EMBL:ABV11135.1};	paaI	A8AY44	A8AY44	1.96526	0.427736	26.6164	25.9318	26.9393	31.9311	25.7777	26.6072	25.4811	26.7676	26.1716	26.4437	26.4855	25.4095
Enolase {ECO:0000255|HAMAP-Rule:MF_00318};	eno	A8AY46	A8AY46	-0.0175323	0.0449192	37.7037	37.6412	37.453	37.8296	37.5089	37.8102	37.5724	37.8527	37.7762	37.6858	37.9407	37.8466
Uncharacterized protein {ECO:0000313|EMBL:ABV10033.1};	unknown	A8AY47	A8AY47	-0.219566	0.400977	25.738	25.1688	25.5181	25.1261	25.8923	25.6974	25.7449	25.7827	25.8469	26.0693	26.116	26.0973
Glycerate kinase {ECO:0000313|EMBL:ABV10490.1};	unknown	A8AY49	A8AY49	-0.490278	0.430563	26.3085	24.8436	25.5751	26.5928	25.2672	25.4878	26.2503	25.8294	26.7389	25.9245	25.456	25.4304
Phosphoserine phosphatase SerB {ECO:0000313|EMBL:ABV10299.1};	serB	A8AY50	A8AY50	1.63529	0.722092	24.632	22.2229	23.1249	23.116	23.3771	22.9025	22.4241	22.6198	19.4458	21.802	22.151	24.225
Septation ring formation regulator EzrA {ECO:0000255|HAMAP-Rule:MF_00728};	ezrA	A8AY51	A8AY51	-0.338617	0.731812	31.479	32.1442	31.6388	31.6097	31.5789	32.0174	31.7868	32.1033	32.3318	32.0123	32.0174	32.3735
DNA gyrase subunit B {ECO:0000256|HAMAP-Rule:MF_01898};	gyrB	A8AY52	A8AY52	-0.147448	0.830463	31.4898	31.5359	31.5567	31.2994	31.2424	31.1882	31.5421	31.3071	31.3232	31.44	31.4511	31.4868
Phosphoglycolate phosphatase {ECO:0000313|EMBL:ABV10294.1};	unknown	A8AY53	A8AY53	-0.352109	0.539943	26.7307	27.1578	27.3109	26.655	27.0184	26.1684	27.0554	27.1679	26.6749	26.9557	26.5568	27.3066
4-methyl-5(Beta-hydroxyethyl)-thiazole monophosphate synthesis protein {ECO:0000313|EMBL:ABV10015.1};	thiJ	A8AY54	A8AY54	-1.21023	0.510923	30.2786	30.0881	29.3938	30.0605	26.7744	29.4096	30.0091	30.3824	29.4837	29.7602	29.6629	29.0593
Cell shape determining protein {ECO:0000313|EMBL:ABV09332.1};	mreB	A8AY55	A8AY55	-0.193062	0.204196	23.0925	24.8768	24.826	25.0792	24.9962	25.3196	24.7953	25.1876	25.9912	25.2736	25.1792	25.6575
3'-5' exonuclease DinG {ECO:0000256|HAMAP-Rule:MF_02206, ECO:0000256|RuleBase:RU364106};	dinG	A8AY57	A8AY57	-0.429352	1.74441	27.5285	27.3844	26.2211	27.2968	27.0424	27.3033	27.5042	27.7294	27.6968	26.8607	27.491	27.6808
Metallo-beta-lactamase superfamily protein 4 {ECO:0000313|EMBL:ABV10926.1};	unknown	A8AY58	A8AY58	-0.00518036	0.00497088	26.6845	26.9626	26.7988	27.1279	27.0501	27.075	26.7997	26.7006	27.7683	26.7314	26.7925	26.682
Cell division protein FtsX {ECO:0000256|ARBA:ARBA00021907, ECO:0000256|PIRNR:PIRNR003097};	ftsX	A8AY59	A8AY59	-0.143211	0.195197	31.4937	30.7628	30.5509	30.3208	30.8181	30.9273	30.6399	30.6025	31.2535	31.2368	31.3806	31.026
Cell division ATP-binding protein FtsE {ECO:0000256|ARBA:ARBA00020019, ECO:0000256|RuleBase:RU365094};	ftsE	A8AY60	A8AY60	-0.0898895	1.21792	32.9847	33.0183	32.9614	33.0258	33.0325	32.9318	33.095	33.102	33.0628	33.3431	33.4433	33.3337
Peptide chain release factor 2 {ECO:0000255|HAMAP-Rule:MF_00094};	prfB	A8AY61	A8AY61	0.110363	0.771886	30.1147	29.945	30.0093	30.0123	29.8857	29.9942	29.8843	29.9257	29.7511	30.0686	30.0556	29.9117
UDP-N-acetylmuramoyl-tripeptide--D-alanyl-D-alanine ligase {ECO:0000256|HAMAP-Rule:MF_02019, ECO:0000256|RuleBase:RU004136};	murF	A8AY65	A8AY65	0.072307	0.14251	29.8513	29.6879	29.828	30.0177	29.9288	29.6255	30.0204	29.8169	29.5179	30.4098	29.9483	29.873
D-alanine--D-alanine ligase {ECO:0000255|HAMAP-Rule:MF_00047};	ddl	A8AY66	A8AY66	-0.00124613	0.00256425	32.4084	32.3485	32.196	32.4545	32.0125	32.4399	32.4298	32.2158	32.2651	32.2488	32.1879	32.1885
Recombination protein RecR {ECO:0000255|HAMAP-Rule:MF_00017};	recR	A8AY67	A8AY67	-0.0223401	0.00440357	26.0335	26.403	27.3202	25.9809	27.1306	22.9466	26.1174	23.2181	26.7896	25.6553	27.2303	27.0732
Penicillin-binding protein 2B {ECO:0000313|EMBL:ABV10959.1};	pbp2b	A8AY68	A8AY68	0.0826219	0.457724	29.8249	29.9385	29.8862	29.5931	29.8433	29.8007	29.6479	29.6808	29.6606	30.1821	30.4058	30.1509
S1 motif domain-containing protein {ECO:0000259|PROSITE:PS50126};	unknown	A8AY69	A8AY69	0.139382	0.0920551	28.8172	28.3903	27.1303	29.0877	27.8154	27.4657	28.2748	27.5516	28.1243	28.5943	28.5458	28.62
Ribosome-recycling factor {ECO:0000255|HAMAP-Rule:MF_00040};	frr	A8AY70	A8AY70	-0.0992673	0.464081	33.0953	33.4331	33.3427	33.2475	33.5271	33.3367	33.392	33.5355	33.4816	33.5779	33.6244	33.353
Uridylate kinase {ECO:0000255|HAMAP-Rule:MF_01220};	pyrH	A8AY71	A8AY71	0.154011	0.480961	31.6452	31.6443	31.4634	31.9073	31.7247	31.7953	31.5945	31.469	31.9018	31.7283	31.4023	31.6302
Glycosyl transferase, family 8 SP1766 {ECO:0000313|EMBL:ABV10914.1};	unknown	A8AY72	A8AY72	0.45436	1.18714	26.9286	26.5668	26.0004	26.9339	26.7275	27.139	26.7484	26.324	26.365	26.0905	26.3091	25.9931
Amino acid permease family protein {ECO:0000313|EMBL:ABV11045.1};	unknown	A8AY73	A8AY73	-0.253963	0.292693	27.8275	28.1621	28.4633	27.9101	28.3833	28.341	29.0578	27.9732	28.3653	28.0102	28.3161	28.129
50S ribosomal protein L1 {ECO:0000255|HAMAP-Rule:MF_01318};	rplA	A8AY74	A8AY74	0.0975266	0.320555	34.77	34.9119	35.0139	34.9512	35.0397	34.8394	34.9679	34.9445	34.6254	35.3418	35.2711	35.2452
50S ribosomal protein L11 {ECO:0000255|HAMAP-Rule:MF_00736};	rplK	A8AY75	A8AY75	-0.131388	0.115071	34.3823	34.4626	34.8196	33.4228	34.8311	34.0097	34.3581	34.1158	34.1839	35.0457	35.1253	34.5503
Cation-transporting ATPase yfgQ {ECO:0000313|EMBL:ABV10197.1};	aha1	A8AY77	A8AY77	0.0402648	0.0591747	29.6755	29.6215	29.1011	29.7537	29.2907	29.0046	29.3604	29.1365	29.4313	29.2491	29.6554	29.6266
Glyoxylase family protein {ECO:0000313|EMBL:ABV09254.1};	unknown	A8AY78	A8AY78	0.496289	0.147583	22.2703	25.1376	21.3277	25.6238	22.3477	25.0949	25.0868	23.9335	22.5571	24.9823	24.76	25.0736
DNA translocase FtsK {ECO:0000256|ARBA:ARBA00020887};	unknown	A8AY79	A8AY79	0.102845	0.19209	30.201	30.2808	30.1475	30.4881	30.4535	30.0076	30.3559	30.3406	29.9441	30.7321	31.0054	30.7238
Putative stress-responsive transcriptional regulator PspC {ECO:0000313|EMBL:ABV10592.1};	unknown	A8AY80	A8AY80	-0.654703	0.151554	23.6575	25.5594	26.186	25.1922	22.3775	23.4973	25.7202	25.7448	21.566	25.3831	22.2867	22.6136
Peptidyl-prolyl cis-trans isomerase {ECO:0000256|RuleBase:RU363019};	unknown	A8AY82	A8AY82	-0.0156256	0.0823024	31.312	31.3306	31.33	31.3497	31.5227	31.3571	31.4575	31.4657	31.3531	31.718	31.654	31.626
Uncharacterized probable metal-binding protein {ECO:0000313|EMBL:ABV09969.1};	unknown	A8AY83	A8AY83	-0.0505937	0.0956717	26.508	26.4203	26.6059	26.4082	27	26.5307	26.6409	26.6393	26.8106	28.3528	28.5253	27.6615
ABC transporter, ATP-binding protein SP0770 {ECO:0000313|EMBL:ABV09854.1};	unknown	A8AY84	A8AY84	0.0244179	0.05376	29.9964	30.322	30.4012	30.0669	29.9346	30.2871	30.0472	30.2873	29.8808	31.048	30.7485	30.7833
5'-methylthioadenosine/S-adenosylhomocysteine nucleosidase {ECO:0000256|ARBA:ARBA00014083};	unknown	A8AY85	A8AY85	0.0666676	0.298996	29.5121	29.8426	29.7239	29.4738	29.71	29.6023	29.4142	29.6137	29.5583	29.5834	29.7648	29.8748
Uncharacterized protein {ECO:0000313|EMBL:ABV11051.1};	unknown	A8AY86	A8AY86	-0.479244	0.201694	26.2695	26.0721	26.4113	23.6899	26.5462	26.2603	26.2146	25.8904	25.8292	26.3718	26.3262	26.3534
MutT/nudix family protein {ECO:0000313|EMBL:ABV10409.1};	unknown	A8AY87	A8AY87	0.134905	0.305318	28.3348	27.7924	28.1784	28.1387	28.0445	27.9136	28.2284	27.7779	27.6857	26.995	27.6914	27.869
Bifunctional protein GlmU {ECO:0000255|HAMAP-Rule:MF_01631};	glmU	A8AY88	A8AY88	-0.165709	0.238285	32.4384	32.4912	32.0126	32.0754	32.1457	31.945	31.6865	32.4737	32.5031	32.33	31.9062	32.2306
Acetyltransferase, GNAT family {ECO:0000313|EMBL:ABV09631.1};	unknown	A8AY91	A8AY91	-0.735989	1.21091	27.459	26.8989	26.4248	26.0661	26.9342	26.8629	27.3974	27.2308	27.443	27.2846	26.5098	26.1479
3-oxoacyl-[acyl-carrier-protein] reductase {ECO:0000313|EMBL:ABV09784.1};	unknown	A8AY92	A8AY92	-0.11284	0.422985	28.0726	27.9098	28.1418	28.1112	27.9245	27.8445	27.9481	28.0434	28.2272	27.8263	27.7919	27.2024
Uncharacterized protein {ECO:0000313|EMBL:ABV10673.1};	unknown	A8AY93	A8AY93	2.44748	1.03449	27.5769	26.476	23.4629	23.9013	26.9385	26.9256	24.3693	22.8244	23.2291	24.6199	23.2369	26.2784
Lipoprotein, putative {ECO:0000313|EMBL:ABV10006.1};	unknown	A8AY94	A8AY94	0.55457	0.565707	27.014	27.5076	26.946	27.0843	28.2966	27.1788	26.7786	26.7618	27.3555	27.0703	26.7284	27.1889
Uncharacterized protein {ECO:0000313|EMBL:ABV09418.1};	unknown	A8AY95	A8AY95	-0.614144	0.600757	22.7613	23.9962	22.743	21.0617	22.1782	22.5286	22.3101	22.7051	22.5958	22.2536	24.8876	22.4446
Uncharacterized protein {ECO:0000313|EMBL:ABV10917.1};	unknown	A8AY97	A8AY97	-0.244969	0.359643	23.9456	24.735	24.3134	23.8003	24.3603	23.9701	24.0573	24.0587	24.7495	23.9882	24.3262	24.8155
Uncharacterized protein {ECO:0000313|EMBL:ABV10580.1};	unknown	A8AY98	A8AY98	1.50143	0.907775	21.9893	23.8461	23.7245	24.5106	22.7454	24.3365	22.9311	22.8525	21.3046	23.7801	24.9181	23.9193
Ribosomal-protein-alanine acetyltransferase {ECO:0000313|EMBL:ABV09386.1};	unknown	A8AY99	A8AY99	-0.187977	0.330959	23.2071	23.7973	24.3847	22.9708	22.935	23.5212	23.065	23.5215	23.4045	23.447	22.4262	24.6521
Acetyltransferase, GNAT family {ECO:0000313|EMBL:ABV11132.1};	unknown	A8AYA0	A8AYA0	0.392002	0.415388	26.076	26.2376	26.2799	25.7595	26.8144	26.9775	25.8933	26.1617	26.3205	26.3031	27.2458	25.8124
ABC transporter, permease protein, probable SP0913 {ECO:0000313|EMBL:ABV09434.1};	unknown	A8AYA2	A8AYA2	-0.276747	0.214895	24.1076	24.1907	24.3615	24.3478	24.4389	23.2106	24.095	24.8745	23.858	24.3796	23.7481	22.5737
ABC transporter, ATP-binding protein {ECO:0000313|EMBL:ABV10823.1};	unknown	A8AYA3	A8AYA3	-0.815215	1.15737	27.2346	27.4692	27.4675	27.5426	26.5262	26.9638	27.5225	27.9688	27.987	26.8804	27.0408	27.7747
Beta-galactosidase {ECO:0000256|ARBA:ARBA00012756};	unknown	A8AYA5	A8AYA5	0.4596	0.126729	22.3601	23.7098	22.2219	22.6357	22.1318	25.559	24.284	21.554	23.1096	22.845	22.5437	22.6424
LPXTG cell wall surface protein, Cna protein B-type domain {ECO:0000313|EMBL:ABV10525.1};	unknown	A8AYA6	A8AYA6	-0.0753829	0.0962253	29.8286	30.4623	30.5019	29.67	30.3462	30.5741	30.1539	30.395	30.2676	31.2641	31.0257	30.8213
Putative methyltransferase {ECO:0000313|EMBL:ABV10529.1};	unknown	A8AYA7	A8AYA7	-1.04663	0.480158	30.2712	29.1813	28.2119	29.7767	27.0456	28.4414	28.5136	29.5688	30.3212	28.9857	29.2329	29.5484
Putative NrdI-like protein {ECO:0000256|ARBA:ARBA00017129};	unknown	A8AYA9	A8AYA9	-0.292746	0.120499	22.9294	21.5336	22.6191	23.4468	24.3459	23.0792	23.0798	25.5208	23.1495	23.6496	23.7727	24.1526
Transcription regulator (TetR/AcrR family) BH0580, putative {ECO:0000313|EMBL:ABV09600.1};	unknown	A8AYB1	A8AYB1	0.102784	0.0484091	25.3997	25.1019	23.1463	26.2299	24.6663	24.5511	25.945	24.2744	24.9196	24.0643	25.0927	24.3482
Uncharacterized protein {ECO:0000313|EMBL:ABV11109.1};	unknown	A8AYB2	A8AYB2	0.340557	0.155148	31.2146	30.4268	31.1782	30.6983	30.7197	32.0272	32.1899	30.2203	30.0133	32.4706	30.9294	30.7393
Putative transcriptional regulator {ECO:0000313|EMBL:ABV10030.1};	unknown	A8AYB4	A8AYB4	0.0579128	0.0482884	24.4999	24.5877	25.2631	24.2067	24.6147	24.9273	23.8436	25.0333	24.6981	25.6949	25.5276	24.8374
ABC-type transporter, ATPase component {ECO:0000313|EMBL:ABV10864.1};	unknown	A8AYB6	A8AYB6	-0.892478	0.469586	24.1933	22.2674	22.5948	23.0616	21.7397	23.8344	22.8012	24.7081	23.8038	22.7667	24.5004	23.9936
ABC transporter, permease protein, probable SP0913 {ECO:0000313|EMBL:ABV09319.1};	unknown	A8AYB7	A8AYB7	-0.949819	0.64057	25.3921	25.969	25.7248	25.2774	25.042	23.1909	25.2518	25.4703	25.6377	25.3295	25.1754	25.0614
Uncharacterized protein {ECO:0000313|EMBL:ABV10638.1};	unknown	A8AYC2	A8AYC2	-1.16372	0.636631	24.294	23.0434	22.9453	23.0363	22.5717	23.1168	25.5136	22.7242	23.9781	22.5695	24.1042	24.9429
Histidine kinase {ECO:0000313|EMBL:ABV09427.1};	unknown	A8AYC3	A8AYC3	0.514398	0.451508	25.1095	26.2449	23.849	26.1992	26.3771	25.4222	24.7284	26.05	25.6769	24.7402	24.6584	25.4697
Response regulator Rr1 {ECO:0000313|EMBL:ABV10408.1};	unknown	A8AYC4	A8AYC4	-0.465979	0.827821	28.268	28.3545	28.4949	27.5592	28.1199	28.3952	28.6121	28.322	28.5381	28.0948	28.3789	28.2532
Membrane protein, putative {ECO:0000313|EMBL:ABV10591.1};	unknown	A8AYC5	A8AYC5	0.26461	0.76373	29.2667	22.7836	29.3099	29.1031	28.984	29.1187	29.1072	28.6958	28.609	29.0718	24.3642	29.0332
Uncharacterized protein {ECO:0000313|EMBL:ABV11034.1};	unknown	A8AYC6	A8AYC6	-0.182872	0.0914569	25.5728	25.6041	25.6896	25.5492	23.9839	24.7817	24.448	24.3603	26.0551	27.1593	27.0188	26.2727
Oxidoreductase NAD-binding domain protein {ECO:0000313|EMBL:ABV10120.1};	unknown	A8AYC8	A8AYC8	-0.324004	0.0906833	25.4623	27.8101	25.9861	27.5987	25.9229	27.6929	25.2461	27.8378	29.1027	25.6528	28.1086	25.3333
EIICB-Lac {ECO:0000256|ARBA:ARBA00014149};	lacE	A8AYD2	A8AYD2	0.231621	0.264624	26.0342	26.3335	25.6002	25.1403	26.3045	26.0044	25.6083	25.5983	25.5477	26.9633	26.2311	26.3767
Antiterminator protein {ECO:0000313|EMBL:ABV10600.1};	unknown	A8AYD4	A8AYD4	0.465791	0.733545	22.1358	22.5457	21.3467	22.8868	23.6931	22.8569	22.6724	22.8537	22.5133	23.2125	23.0747	23.699
Tagatose 1,6-diphosphate aldolase {ECO:0000256|HAMAP-Rule:MF_00734};	lacD-2	A8AYD5	A8AYD5	0.226484	0.582069	29.3888	29.124	29.2576	28.4199	28.4961	28.8363	28.5558	28.1504	28.3666	29.6905	29.1134	29.2665
Tagatose-6-phosphate kinase {ECO:0000256|HAMAP-Rule:MF_01557, ECO:0000256|PIRNR:PIRNR000535};	lacC	A8AYD6	A8AYD6	0.904625	0.928157	24.1603	26.0636	23.5368	23.8549	22.8539	23.6629	21.9115	23.052	22.6943	27.1315	25.7334	25.3274
Galactose-6-phosphate isomerase subunit LacA {ECO:0000256|HAMAP-Rule:MF_01555};	lacA-1	A8AYD8	A8AYD8	0.646039	1.30468	26.2794	25.645	26.1337	25.1233	25.5362	25.112	24.945	24.5836	24.3048	25.9831	25.6366	25.4207
PTS system, IIC component {ECO:0000313|EMBL:ABV09515.1};	unknown	A8AYD9	A8AYD9	-0.0020326	0.00294513	25.3289	25.4001	25.2328	24.5125	24.3307	24.8877	24.7206	24.7467	24.2696	24.9074	24.6823	24.7814
PTS system IIB component (Galactitol/fructose specific) {ECO:0000313|EMBL:ABV09202.1};	unknown	A8AYE0	A8AYE0	0.305077	0.492016	27.3009	27.4613	26.6005	26.6645	25.9464	26.5419	26.3038	25.7831	26.1507	26.479	25.9239	26.0505
Tagatose 1,6-diphosphate aldolase {ECO:0000256|HAMAP-Rule:MF_00734};	lacD-1	A8AYE2	A8AYE2	1.06112	0.407568	26.4633	26.6215	24.7587	25.3759	25.5959	24.8402	25.6762	22.0986	24.8538	27.0663	26.2366	26.7408
Galactose-6-phosphate isomerase subunit LacB {ECO:0000256|HAMAP-Rule:MF_01556};,Galactose-6-phosphate isomerase subunit LacB {ECO:0000256|HAMAP-Rule:MF_01556};	lacB-1,lacB-2	A8AYE4;A8AYD7	A8AYE4;A8AYD7	0.305363	0.509348	26.838	27.1457	27.3295	25.8977	26.5589	26.6213	25.9067	26.3001	25.9549	27.1862	26.9853	26.9927
Galactose-6-phosphate isomerase subunit LacA {ECO:0000256|HAMAP-Rule:MF_01555};	lacA-2	A8AYE5	A8AYE5	0.213066	0.347066	29.377	28.8725	27.775	28.9079	29.5287	29.0181	29.2079	28.9777	28.6298	29.0201	29.1382	28.5287
Lactose phosphotransferase system repressor {ECO:0000313|EMBL:ABV10129.1};	unknown	A8AYE6	A8AYE6	0.0290235	0.0318062	28.2534	28.2632	28.422	27.8143	28.4812	28.5508	28.3479	28.5402	27.8711	28.5477	28.1053	28.1557
Uncharacterized protein {ECO:0000313|EMBL:ABV10985.1};	unknown	A8AYE8	A8AYE8	-0.0198275	0.0439453	29.9962	29.399	29.628	29.7646	29.8078	29.4368	29.4914	29.8114	29.766	29.9062	29.775	29.623
Methionine--tRNA ligase {ECO:0000256|HAMAP-Rule:MF_01228};	metG	A8AYE9	A8AYE9	0.0302022	0.0539191	32.0314	31.9366	32.16	32.1771	31.9149	32.2728	31.8205	32.0772	32.3765	32.8019	32.6016	32.2344
Exodeoxyribonuclease III {ECO:0000256|ARBA:ARBA00012115};	xth	A8AYF0	A8AYF0	-0.0378545	0.102267	31.1497	31.1405	31.0963	31.2878	31.2635	31.1911	31.1301	31.1826	31.5433	31.0927	31.2024	30.9709
Glyoxalase {ECO:0000313|EMBL:ABV09327.1};	unknown	A8AYF1	A8AYF1	-0.0995865	0.0774263	27.1162	26.9163	25.6965	27.2795	26.0058	26.9592	27.1332	26.3657	27.0444	26.436	26.4367	26.2174
Endonuclease III {ECO:0000256|HAMAP-Rule:MF_00942};	nth	A8AYF2	A8AYF2	0.311454	0.397556	26.7221	25.612	26.7592	27.8662	27.0182	26.9501	26.8877	27.2593	26.7531	26.7124	26.7186	26.7244
ArsC family {ECO:0000313|EMBL:ABV09644.1};	unknown	A8AYF3	A8AYF3	-0.163416	0.353544	29.9305	29.8223	29.5281	29.431	29.6889	29.9904	29.6678	29.9144	30.0184	29.856	30.078	30.121
Methylated-DNA--protein-cysteine methyltransferase {ECO:0000256|HAMAP-Rule:MF_00772};	ogt	A8AYF4	A8AYF4	0.14986	0.148705	25.9194	25.7449	25.7031	25.5004	25.0469	25.838	25.8156	24.7869	25.3333	26.8675	27.0849	26.8279
Ribosomal RNA small subunit methyltransferase I {ECO:0000256|HAMAP-Rule:MF_01877};	rsmI	A8AYF5	A8AYF5	-0.16194	0.298648	28.8672	28.6358	28.7521	29.0276	28.7567	28.8919	28.6433	29.2367	29.282	28.6839	28.9183	28.4653
Initiation-control protein YabA {ECO:0000255|HAMAP-Rule:MF_01159};	unknown	A8AYF6	A8AYF6	-0.0397657	0.0520842	28.0544	27.3265	27.6263	27.8585	28.3804	27.5687	28.0342	27.7589	28.1339	27.2827	27.7707	27.5503
DNA-directed DNA polymerase III, delta'' chain {ECO:0000313|EMBL:ABV10506.1};	unknown	A8AYF7	A8AYF7	-0.194698	0.183902	27.8958	27.7015	27.1123	27.666	27.1201	26.846	26.7608	27.6738	27.7817	27.4188	27.5726	27.5771
Thymidylate kinase {ECO:0000255|HAMAP-Rule:MF_00165};	tmk	A8AYF8	A8AYF8	-0.101128	0.108455	29.8183	29.8309	29.4146	29.8653	29.3277	29.948	29.2904	29.9326	30.2214	29.9742	29.5623	30.2922
YitT family protein {ECO:0000313|EMBL:ABV10512.1};	unknown	A8AYF9	A8AYF9	-0.281261	0.387021	28.7935	28.6482	28.816	28.4335	27.8019	28.6223	28.7269	28.2092	28.7655	29.2336	29.1737	29.281
ATP synthase epsilon chain {ECO:0000255|HAMAP-Rule:MF_00530};	atpC	A8AYG0	A8AYG0	-0.0601203	0.258691	30.2597	30.2089	30.3646	30.4327	30.486	30.4273	30.5767	30.6203	30.3293	29.7373	29.723	29.6423
ATP synthase subunit beta {ECO:0000255|HAMAP-Rule:MF_01347};	atpD	A8AYG1	A8AYG1	-0.229317	0.869424	34.5855	34.6683	34.5326	34.786	34.4693	34.6647	34.7092	34.9699	34.9289	34.4979	34.354	34.5286
ATP synthase gamma chain {ECO:0000255|HAMAP-Rule:MF_00815};	atpG	A8AYG2	A8AYG2	0.191315	0.699491	32.1287	31.7144	32.0177	32.3198	32.3405	32.2815	32.3263	32.1417	31.8998	31.656	31.6404	31.5866
ATP synthase subunit alpha {ECO:0000255|HAMAP-Rule:MF_01346};	atpA	A8AYG3	A8AYG3	-0.0676842	0.284475	34.357	34.3958	34.3218	34.4489	34.2536	34.4097	34.2965	34.4667	34.5522	33.79	33.8778	33.9136
ATP synthase subunit delta {ECO:0000255|HAMAP-Rule:MF_01416};	atpH	A8AYG4	A8AYG4	2.54879	0.683964	29.907	29.5449	29.6247	29.6448	29.4833	29.1416	28.6573	28.4662	23.4998	27.5212	27.0127	27.4226
ATP synthase subunit b {ECO:0000255|HAMAP-Rule:MF_01398};	atpF	A8AYG5	A8AYG5	-0.201437	0.425765	32.132	32.2502	31.8325	32.1266	31.5493	32.0339	31.9925	32.0308	32.2907	31.8866	31.927	31.9632
ATP synthase subunit c {ECO:0000256|HAMAP-Rule:MF_01396};	atpE	A8AYG7	A8AYG7	0.0142212	0.0422703	29.4701	28.5033	29.4851	29.0013	29.1668	29.2785	29.1913	29.2389	28.9738	28.1717	28.253	28.4758
Alpha-1,4 glucan phosphorylase {ECO:0000256|RuleBase:RU000587};	glgP-1	A8AYG9	A8AYG9	-0.0587298	0.146983	31.5029	31.948	31.892	31.3476	31.8195	31.7047	31.7043	31.7448	31.5989	31.952	31.8523	31.8529
Glycogen synthase {ECO:0000255|HAMAP-Rule:MF_00484};	glgA	A8AYH0	A8AYH0	0.254181	0.386658	29.5933	29.509	30.5328	29.9283	30.6722	30.2401	29.9451	30.3589	29.774	29.0576	29.0589	28.8376
Glucose-1-phosphate adenylyltransferase, GlgD subunit {ECO:0000313|EMBL:ABV10099.1};	glgD	A8AYH1	A8AYH1	-0.091348	0.238634	32.7141	32.7942	32.3673	32.4499	32.721	32.4614	32.8784	32.4935	32.5346	31.672	31.6885	32.0358
Glucose-1-phosphate adenylyltransferase {ECO:0000255|HAMAP-Rule:MF_00624};	glgC	A8AYH2	A8AYH2	0.0527802	0.0951057	31.8889	32.1421	32.0291	31.5475	32.0848	31.9264	32.0221	31.7587	31.6195	31.1405	31.282	31.0611
1,4-alpha-glucan branching enzyme GlgB {ECO:0000255|HAMAP-Rule:MF_00685};	glgB	A8AYH3	A8AYH3	-0.0120672	0.0400452	31.3809	30.5147	30.1929	30.8919	31.1028	30.8912	30.8324	31.0055	31.0843	29.6436	29.749	29.6276
Phosphoenolpyruvate-protein phosphotransferase {ECO:0000256|ARBA:ARBA00016544, ECO:0000256|PIRNR:PIRNR000732};	ptsI	A8AYH4	A8AYH4	0.13143	1.35872	34.8741	34.8059	34.7906	34.7921	34.7919	34.8409	34.6523	34.759	34.6193	34.4481	34.7325	34.2916
Phosphocarrier protein HPr {ECO:0000256|ARBA:ARBA00020422};	unknown	A8AYH5	A8AYH5	0.231983	0.383359	34.3522	34.3416	34.4692	33.993	34.5996	34.2577	34.4111	33.8017	33.9416	33.5941	33.5721	33.6501
Glutaredoxin-like protein NrdH {ECO:0000256|ARBA:ARBA00017945};	unknown	A8AYH6	A8AYH6	0.11609	0.110349	25.7116	25.8949	21.9453	25.5242	26.5735	25.3571	25.7063	25.6982	25.7021	27.144	26.6236	27.2312
Ribonucleoside-diphosphate reductase {ECO:0000256|ARBA:ARBA00012274, ECO:0000256|RuleBase:RU003410};	nrdE	A8AYH7	A8AYH7	-0.290811	0.704552	33.3281	33.007	32.8887	33.1077	32.7953	32.8869	32.8931	33.3738	33.3953	32.852	32.8864	33.1502
Ribonucleoside-diphosphate reductase subunit beta {ECO:0000256|PIRNR:PIRNR000355};	unknown	A8AYH8	A8AYH8	0.0912514	0.0327711	32.5305	32.4389	31.2915	32.6223	30.0989	31.7203	30.636	30.9983	32.5333	30.9819	31.8292	32.496
Membrane protein, putative {ECO:0000313|EMBL:ABV09324.1};	unknown	A8AYI1	A8AYI1	0.787216	0.409436	24.2854	23.6123	24.6311	24.2733	24.3486	24.2024	24.3465	24.2586	21.8576	24.4498	22.8932	23.7653
Transcription regulator, probable-related protein {ECO:0000313|EMBL:ABV10000.1};	unknown	A8AYI3	A8AYI3	0.374507	0.168699	26.1739	24.4343	25.3427	26.2561	24.5662	23.7621	24.9565	24.8193	23.6852	24.8165	24.4589	23.7667
Acetylornithine aminotransferase {ECO:0000256|HAMAP-Rule:MF_01107};	argD	A8AYI4	A8AYI4	-0.2188	0.107039	25.7337	25.9975	25.5266	26.6402	24.1623	25.6005	25.7223	25.9579	25.3792	23.2436	22.5838	22.72
Acetylglutamate kinase {ECO:0000255|HAMAP-Rule:MF_00082};	argB	A8AYI5	A8AYI5	-0.0708262	0.0380926	22.96	24.1916	24.4718	23.4246	23.2959	24.1672	24.0419	24.4701	22.5883	24.2493	22.6386	24.7375
Arginine biosynthesis bifunctional protein ArgJ {ECO:0000256|HAMAP-Rule:MF_01106};	argJ	A8AYI6	A8AYI6	-0.0911179	0.103237	27.0035	26.5528	26.2867	26.4504	26.134	27.0708	26.947	26.4125	26.569	24.2555	23.8179	24.3361
N-acetyl-gamma-glutamyl-phosphate reductase {ECO:0000255|HAMAP-Rule:MF_00150};	argC	A8AYI7	A8AYI7	0.149089	0.0496253	22.5617	25.3704	21.717	24.3331	23.4993	25.7191	24.8977	25.4153	22.7912	21.7298	23.0322	24.8005
Alanine--tRNA ligase {ECO:0000255|HAMAP-Rule:MF_00036};	alaS	A8AYI8	A8AYI8	0.0757866	0.482707	33.2857	33.1464	33.3569	33.444	33.5394	33.6674	33.4375	33.4733	33.5126	33.7497	33.6907	33.7479
Uncharacterized protein {ECO:0000313|EMBL:ABV09530.1};	unknown	A8AYI9	A8AYI9	-0.272157	0.630109	28.3608	28.3979	28.0061	28.1084	27.794	28.3368	28.355	28.5485	28.1522	27.937	27.7808	28.1279
Foldase protein PrsA {ECO:0000255|HAMAP-Rule:MF_01145};	prsA	A8AYJ0	A8AYJ0	-0.171549	0.384502	34.3421	34.2593	34.3583	34.4005	34.406	34.1134	34.2737	34.7958	34.3651	34.5244	34.6515	34.63
tRNA 5-hydroxyuridine methyltransferase {ECO:0000256|HAMAP-Rule:MF_02217};	trmR	A8AYJ1	A8AYJ1	-0.190871	0.328232	28.1416	28.2817	28.069	28.0249	28.4111	27.7777	28.4616	27.9625	28.3622	28.7467	28.5132	29.3187
Oligoendopeptidase F {ECO:0000313|EMBL:ABV09216.1};	pepF-1	A8AYJ2	A8AYJ2	-0.300573	0.442773	30.9547	31.7564	31.3003	31.0607	30.8673	31.637	31.2409	31.3927	31.8331	31.6717	31.9295	32.0836
Permease IIC component {ECO:0000256|PIRNR:PIRNR006351};	ptcC	A8AYJ4	A8AYJ4	0.263032	0.265163	27.481	27.9094	28.0178	27.4685	28.5634	27.7558	28.0524	27.2815	27.6648	28.2486	28.2424	28.1318
PTS system, Lactose/Cellobiose specific IIA subunit {ECO:0000313|EMBL:ABV09665.1};	unknown	A8AYJ6	A8AYJ6	-0.168801	0.0837205	25.3055	25.9469	25.991	25.4886	25.5735	25.9574	25.7063	27.1149	24.7048	26.3389	27.1949	26.0816
Putative PTS system EIIA component {ECO:0000256|ARBA:ARBA00021450};	unknown	A8AYJ7	A8AYJ7	-0.701504	0.681821	23.7347	24.054	22.7806	24.2015	24.2229	23.7061	24.0702	24.6036	25.5613	23.6641	23.5963	26.8566
PTS system, Lactose/Cellobiose specific IIB subunit {ECO:0000313|EMBL:ABV10486.1};	unknown	A8AYJ8	A8AYJ8	-0.0778217	0.044892	29.5952	30.0724	29.515	28.4847	30.3464	29.4468	29.9682	29.425	29.1181	29.4204	29.0321	29.0259
6-phospho-beta-glucosidase {ECO:0000313|EMBL:ABV09282.1};	unknown	A8AYK0	A8AYK0	0.0201263	0.0137715	25.4653	22.4766	24.3332	24.084	23.0104	23.7223	23.7353	22.8893	24.1317	25.1972	22.9228	25.7867
Uncharacterized protein {ECO:0000313|EMBL:ABV09695.1};	unknown	A8AYK1	A8AYK1	1.34913	0.727055	23.0575	24.1748	24.796	23.1263	25.1403	24.9363	23.9404	23.1942	22.0209	23.0205	22.4125	21.8028
D-Alanyl-D-Alanine carboxypeptidase {ECO:0000313|EMBL:ABV11076.1};	unknown	A8AYK3	A8AYK3	0.110495	0.0841904	29.5978	29.8106	29.8719	28.6295	30.0304	29.9521	29.3214	29.6214	29.3377	30.0368	29.9984	29.6883
Glucosamine-6-phosphate deaminase {ECO:0000255|HAMAP-Rule:MF_01241};	nagB	A8AYK4	A8AYK4	-0.0493457	0.025539	27.2171	28.6265	28.7196	27.6612	28.705	28.402	29.1131	27.2094	28.5938	26.9266	27.161	27.7215
S-adenosylmethionine:tRNA ribosyltransferase-isomerase;	queA	A8AYK5	A8AYK5	-0.137632	1.80142	30.0466	30.1944	29.5579	29.8434	29.903	29.9173	30.0747	29.9885	30.0133	30.3225	30.5028	30.3633
Putative transaminase/peptidase {ECO:0000313|EMBL:ABV09832.1};	arcT	A8AYK7	A8AYK7	0.606621	2.38491	27.9675	28.2328	28.1242	27.9475	27.9609	28.1187	27.513	27.463	27.2312	27.9969	28.1191	28.2567
Arginine-ornithine antiporter {ECO:0000313|EMBL:ABV10292.1};	arcD	A8AYK8	A8AYK8	0.136046	0.101545	30.4954	30.6775	30.1711	29.0941	30.0666	30.746	29.7443	29.8843	29.8701	31.085	30.6649	30.6159
Carbamate kinase {ECO:0000256|ARBA:ARBA00013070, ECO:0000256|PIRNR:PIRNR000723};	arcC	A8AYK9	A8AYK9	0.135998	0.100107	28.6432	29.3055	29.6363	28.408	29.8592	29.7494	29.4864	29.0562	29.0661	31.0827	30.6875	30.7754
Arginine deiminase {ECO:0000255|HAMAP-Rule:MF_00242};	arcA	A8AYL1	A8AYL1	0.244244	0.497654	31.2977	31.8577	31.7274	31.4641	32.0989	31.7319	31.7264	31.4846	31.3512	33.4595	33.2936	33.3399
Membrane protein, putative {ECO:0000313|EMBL:ABV10226.1};	unknown	A8AYL5	A8AYL5	0.843131	0.728404	24.7591	24.5099	24.3517	23.8542	24.5384	24.7462	22.7915	23.4519	24.3659	22.993	23.4088	22.2339
Uncharacterized protein {ECO:0000313|EMBL:ABV10789.1};	unknown	A8AYL6	A8AYL6	0.0374133	0.0112773	22.598	22.9584	25.1258	23.6931	23.3035	24.9719	22.7714	23.2061	25.8788	27.5513	27.7055	27.7657
Superoxide dismutase {ECO:0000256|ARBA:ARBA00012682, ECO:0000256|RuleBase:RU000414};	sodA	A8AYL7	A8AYL7	-0.466344	0.607527	33.8959	34.1376	33.5638	33.6035	33.0123	33.9618	33.6199	34.0319	34.3248	33.2117	32.9029	33.4314
DNA polymerase III, delta chain {ECO:0000313|EMBL:ABV10398.1};	unknown	A8AYL8	A8AYL8	-0.778992	0.674	27.755	27.4959	27.6129	28.2885	26.7022	27.2785	28.3369	27.7251	28.5441	27.963	27.0626	27.7268
Uncharacterized protein {ECO:0000313|EMBL:ABV11118.1};	unknown	A8AYM1	A8AYM1	-0.874254	0.522935	24.8347	24.4568	24.6885	23.5292	23.7249	22.2813	23.644	25.196	23.3182	24.6285	22.8654	23.6141
Acyltransferase family protein {ECO:0000313|EMBL:ABV10675.1};	unknown	A8AYM2	A8AYM2	-0.125798	0.766979	30.3524	30.5006	30.6047	30.5646	30.5424	30.3374	30.6449	30.607	30.5698	30.3529	30.1796	30.471
P-type ATPase, metal cation transport {ECO:0000313|EMBL:ABV09974.1};	unknown	A8AYM3	A8AYM3	-0.160149	0.37752	29.1953	28.8987	29.1563	29.3831	28.8915	29.1258	29.4963	29.254	29.1304	29.4892	29.1715	29.481
DNA methyltransferase signature protein {ECO:0000313|EMBL:ABV09505.1};	unknown	A8AYM4	A8AYM4	0.199607	0.883604	28.3443	27.7093	27.122	27.689	27.4005	27.666	27.4401	27.4309	27.2857	26.3086	27.1206	27.0689
DEAD-box ATP-dependent RNA helicase CshA {ECO:0000256|HAMAP-Rule:MF_01493};	cshA	A8AYM6	A8AYM6	-0.539551	0.701622	30.3401	30.9687	31.4779	31.0456	30.1161	30.0291	30.7054	30.9449	31.1592	32.7409	32.4875	32.0595
Isocitrate dehydrogenase [NADP] {ECO:0000256|ARBA:ARBA00019562, ECO:0000256|RuleBase:RU004446};	icd	A8AYM8	A8AYM8	-2.18206	0.373877	29.3053	28.9638	25.4807	22.8576	23.7112	29.0475	24.401	28.9719	28.7895	29.3134	29.1028	28.7444
Citrate synthase {ECO:0000256|PIRNR:PIRNR001369};	citZ	A8AYM9	A8AYM9	0.112497	0.0340479	23.9421	24.795	25.554	27.2005	24.7875	24.8308	24.2885	25.2336	26.9591	22.8549	21.0025	22.1843
Magnesium and cobalt transporter CorA family {ECO:0000313|EMBL:ABV09151.1};	unknown	A8AYN1	A8AYN1	0.733316	1.05018	25.6453	25.3177	26.125	26.2826	26.0072	26.3897	26.0656	25.4024	25.0115	26.1895	25.7873	25.6386
Peptide chain release factor 3 {ECO:0000255|HAMAP-Rule:MF_00072};	prfC	A8AYN4	A8AYN4	-0.165279	0.253328	30.8216	30.7635	30.6952	31.0047	30.4512	31.2469	30.8799	31.2533	31.0654	31.1195	31.1508	31.4327
Cation-transporting ATPase, E1-E2 family {ECO:0000313|EMBL:ABV10086.1};	unknown	A8AYN6	A8AYN6	-0.197045	0.370979	30.4152	30.6912	30.1425	30.6717	30.1441	30.563	30.6626	30.3877	30.9196	31.5272	31.2303	31.3154
Uncharacterized protein {ECO:0000313|EMBL:ABV09716.1};	unknown	A8AYN7	A8AYN7	0.611831	0.409458	24.1973	24.6917	26.6125	26.7819	26.2207	26.0579	26.9263	25.2552	25.0436	25.9704	26.5147	26.7184
HD domain protein {ECO:0000313|EMBL:ABV10220.1};	unknown	A8AYN8	A8AYN8	0.102508	0.383129	30.2677	30.0597	29.9482	30.2893	29.9967	30.1685	30.1899	29.9398	30.0174	30.2134	30.2743	29.9731
Cof family protein {ECO:0000313|EMBL:ABV10977.1};	unknown	A8AYN9	A8AYN9	-0.0876255	0.266435	30.0888	30.0342	30.27	30.1018	30.169	29.9691	30.2152	30.3432	29.9443	30.2607	30.3166	30.249
MurM {ECO:0000313|EMBL:ABV09286.1};	murM	A8AYP0	A8AYP0	-0.174304	0.38762	30.4836	30.2496	30.3886	30.1224	30.5899	30.5638	30.5241	30.8228	30.452	30.0988	30.3118	30.2684
Aminoacyltransferase FemA {ECO:0000256|ARBA:ARBA00016236};	murN	A8AYP1	A8AYP1	0.0719318	0.118504	30.1268	29.2953	30.0756	30.1709	29.507	29.5757	29.7267	29.7633	29.5478	29.216	29.3294	30.1643
Acetoin utilization putative/CBS domain protein {ECO:0000313|EMBL:ABV10615.1};	unknown	A8AYP2	A8AYP2	-0.128539	0.202361	31.4483	32.214	31.44	32.0143	31.3116	31.8529	31.6242	32.0384	31.9018	31.8765	31.851	31.9042
Branched-chain amino acid ABC transporter, ATP-binding protein {ECO:0000313|EMBL:ABV11156.1};	unknown	A8AYP3	A8AYP3	0.0682119	0.345106	30.8456	30.7318	30.7822	30.7031	30.7178	30.9338	30.778	30.7111	30.661	31.1805	31.2063	30.9979
Branched-chain amino acid ABC transporter, ATP-binding protein {ECO:0000313|EMBL:ABV10706.1};	unknown	A8AYP4	A8AYP4	-0.00975609	0.00759143	28.3173	28.3369	28.5015	28.0392	28.4321	28.93	28.1714	28.1144	29.1449	29.3624	29.1773	29.2502
Branched-chain amino acid ABC transporter, permease protein {ECO:0000313|EMBL:ABV10713.1};	braE	A8AYP5	A8AYP5	0.384157	0.393932	23.9455	25.505	22.1997	23.1032	23.3808	23.3138	23.3426	22.0782	23.2246	23.7109	23.3938	24.1418
Branched-chain amino acid ABC transporter, permease protein {ECO:0000313|EMBL:ABV10266.1};	livH	A8AYP6	A8AYP6	-1.93426	0.509169	26.5653	26.8139	26.8656	25.9559	21.3515	26.608	26.8995	26.53	26.2887	27.3483	26.4583	26.4987
Branched-chain amino acid ABC transporter, amino acid-binding protein {ECO:0000313|EMBL:ABV10102.1};	unknown	A8AYP7	A8AYP7	0.0768077	0.270629	33.0402	33.2437	33.4969	32.9502	33.2908	33.2152	33.1521	33.0852	32.9884	33.7249	33.6221	33.7093
Uncharacterized protein {ECO:0000313|EMBL:ABV09398.1};	unknown	A8AYP8	A8AYP8	0.334121	0.573034	26.7586	26.7338	26.0231	26.0504	26.7407	26.568	26.061	25.8825	26.4132	26.2284	27.0297	26.0096
ATP-dependent Clp protease proteolytic subunit {ECO:0000255|HAMAP-Rule:MF_00444};	clpP	A8AYP9	A8AYP9	0.0431423	0.0342007	32.3761	32.2821	32.4684	32.7643	31.5465	32.4257	31.8207	32.1906	32.5957	32.5007	32.2633	32.3984
Uracil phosphoribosyltransferase {ECO:0000255|HAMAP-Rule:MF_01218};	upp	A8AYQ0	A8AYQ0	-0.0662664	0.0596907	32.7795	32.7001	32.3449	33.0426	32.8191	31.9576	32.7716	32.2941	32.9523	31.8645	32.1856	32.8509
Magnesium-transporting ATPase, P-type 1 {ECO:0000256|ARBA:ARBA00013555};	unknown	A8AYQ1	A8AYQ1	-0.120687	0.150294	29.6596	30.1739	30.0733	29.479	29.828	30.3786	29.7964	30.2901	29.9613	30.0947	30.2527	30.0273
L-cysteine desulfhydrase {ECO:0000313|EMBL:ABV10598.1};	unknown	A8AYQ2	A8AYQ2	-0.163682	0.0850218	23.9	23.2675	23.0052	23.3518	22.969	22.7973	23.314	24.2907	22.0044	24.0879	22.9925	23.1422
Cystathionine gamma-synthase {ECO:0000313|EMBL:ABV09664.1};	unknown	A8AYQ3	A8AYQ3	0.768763	0.542094	23.6832	23.8983	25.4159	25.9072	24.0076	24.4122	23.8421	24.4838	23.6948	25.6806	23.6043	23.6338
Polysaccharide transporter {ECO:0000313|EMBL:ABV10440.1};	unknown	A8AYQ4	A8AYQ4	0.480175	0.33135	28.5319	27.3143	27.595	27.2228	28.7519	28.2107	28.2338	26.8696	27.6414	26.4979	27.9511	26.9691
UDP-N-acetylmuramoyl-L-alanyl-D-glutamate--L-lysine ligase {ECO:0000256|HAMAP-Rule:MF_00208};	murE	A8AYQ5	A8AYQ5	-0.140111	0.257828	30.2576	30.3084	30.8706	30.5668	30.5761	30.3386	30.3713	31.0306	30.4999	30.3574	30.4093	30.6843
Uncharacterized protein {ECO:0000313|EMBL:ABV09902.1};	unknown	A8AYQ6	A8AYQ6	-0.671729	0.901715	27.4937	27.5703	27.582	27.232	27.2493	26.3638	27.8416	27.7724	27.2464	27.5509	27.6265	27.8234
Uncharacterized protein {ECO:0000313|EMBL:ABV09973.1};	unknown	A8AYQ7	A8AYQ7	-1.07776	0.721792	24.7752	26.3186	26.332	24.4874	26.4412	26.4432	26.4583	27.084	27.0628	24.5787	24.9292	25.6741
Uncharacterized protein {ECO:0000313|EMBL:ABV09905.1};	unknown	A8AYQ8	A8AYQ8	0.234471	0.354988	26.875	26.054	25.0426	26.8907	26.6066	26.5056	26.8078	26.5311	25.9606	25.1311	26.5602	26.1944
Permease IIC component {ECO:0000256|PIRNR:PIRNR006351};	unknown	A8AYR0	A8AYR0	0.196085	0.249639	24.74	24.8557	25.1412	25.0492	25.0169	24.6873	25.1357	24.8638	24.1657	24.4569	24.0244	24.0517
Pyruvate formate-lyase-activating enzyme {ECO:0000256|ARBA:ARBA00021356, ECO:0000256|RuleBase:RU362053};	act	A8AYR6	A8AYR6	-0.103976	0.203864	27.4713	28.5181	27.8149	28.2334	28.0931	27.6168	28.0346	28.2099	28.0108	27.3523	26.7653	27.3895
LPXTG cell wall surface protein, collagen binding domain {ECO:0000313|EMBL:ABV09714.1};	unknown	A8AYR7	A8AYR7	0.160297	0.0635003	27.6174	27.3426	27.0386	25.4975	28.2612	27.6956	27.0942	26.5253	27.354	27.5762	27.778	27.5667
LPXTG cell wall surface protein, nuclease/phosphatase domain {ECO:0000313|EMBL:ABV10685.1};	unknown	A8AYR8	A8AYR8	0.283258	0.414027	32.0042	31.682	31.9563	31.4641	32.2855	32.1123	31.9681	31.5077	31.5363	31.8764	31.701	32.0123
Intracellular glycosyl hydrolase {ECO:0000313|EMBL:ABV11128.1};	unknown	A8AYR9	A8AYR9	-0.0499706	0.326894	28.218	28.3463	27.7929	28.6339	28.6567	28.5819	28.7911	28.6043	28.627	29.703	29.5693	29.579
Trehalose PTS enzyme II {ECO:0000313|EMBL:ABV09541.1};	unknown	A8AYS0	A8AYS0	-0.0413647	0.0516792	30.8834	31.1211	30.8091	30.4268	30.6548	31.3265	30.7763	30.9489	30.8071	31.981	32.0469	31.7184
Trehalose operon transcription repressor {ECO:0000313|EMBL:ABV09367.1};	unknown	A8AYS1	A8AYS1	-0.0771122	0.0139614	26.2097	26.3396	25.8693	25.788	30.2709	26.0431	26.6771	29.6274	26.0287	25.067	30.2089	25.5972
CBS domain protein/possible hemolysin {ECO:0000313|EMBL:ABV09828.1};	unknown	A8AYS2	A8AYS2	0.298964	0.365559	29.0311	28.8539	29.1714	28.6468	29.716	29.3589	28.7908	29.2091	28.8249	28.3316	28.2927	28.4564
Phosphoenolpyruvate carboxykinase (ATP) {ECO:0000256|ARBA:ARBA00012363};	unknown	A8AYS3	A8AYS3	-0.276325	0.82378	27.6167	27.8148	28.1175	27.2349	27.2521	26.9874	27.6939	27.3107	27.2987	25.8193	26.1517	25.8645
Membrane protein {ECO:0000313|EMBL:ABV10213.1};	unknown	A8AYS4	A8AYS4	1.15544	1.01479	27.5417	26.2585	27.3175	26.4311	27.9472	27.2645	26.6604	25.8517	25.6644	26.5636	25.8132	26.8319
ABC transporter ATP binding protein {ECO:0000313|EMBL:ABV09450.1};	unknown	A8AYS5	A8AYS5	-0.06932	0.166129	28.6871	28.3039	28.7798	28.6435	28.3745	28.4256	28.7666	28.5794	28.3055	27.8513	27.8795	27.3326
Methyltransferase {ECO:0000313|EMBL:ABV10557.1};	unknown	A8AYS7	A8AYS7	-0.0346718	0.0491058	26.5386	26.6926	26.9353	26.8996	26.37	26.5299	26.8804	26.2732	26.75	27.518	27.2606	27.5388
Radical SAM protein, TIGR01212 family {ECO:0000313|EMBL:ABV09166.1};	unknown	A8AYS8	A8AYS8	-0.373819	0.241866	23.107	24.566	22.9876	24.6533	25.039	25.7868	24.7062	26.4667	25.4276	26.5219	24.9694	24.8707
Putative methylated-DNA methyltransferase {ECO:0000313|EMBL:ABV09634.1};	unknown	A8AYS9	A8AYS9	-0.833398	0.969471	24.872	22.9921	22.7504	22.4624	23.275	22.321	22.9922	23.8965	23.6699	23.6151	24.5542	21.9777
Riboflavin transporter {ECO:0000256|PIRNR:PIRNR037778};	unknown	A8AYT1	A8AYT1	0.524404	0.556612	26.4336	25.116	26.6552	27.0681	25.936	26.0759	25.4778	26.2297	25.7993	24.8047	26.4222	26.083
Putative tRNA (cytidine(34)-2'-O)-methyltransferase {ECO:0000256|HAMAP-Rule:MF_01885};	unknown	A8AYT2	A8AYT2	0.00875982	0.00930955	25.9633	26.4911	25.4453	26.7257	25.8761	25.7801	26.2656	26.018	26.072	26.8265	26.3469	26.8035
Trk system potassium uptake protein TrkA {ECO:0000256|ARBA:ARBA00017378};	trkA	A8AYT3	A8AYT3	-0.0811818	0.129052	33.4624	30.9786	30.8248	31.4883	30.9072	30.911	31.4173	31.1509	30.9819	31.303	31.0045	31.2313
Potassium uptake protein, Trk family {ECO:0000313|EMBL:ABV09135.1};	trkH	A8AYT4	A8AYT4	0.423618	0.346988	24.97	23.3799	25.2804	24.5602	24.6303	24.4247	23.117	24.5079	24.7195	22.9872	24.2592	22.7897
Pseudouridine synthase {ECO:0000256|RuleBase:RU003887};	unknown	A8AYT6	A8AYT6	0.142149	0.625496	31.2191	31.317	31.4037	31.4562	31.4851	31.221	31.3626	31.1951	31.1782	31.2107	31.2903	31.0569
Segregation and condensation protein B {ECO:0000255|HAMAP-Rule:MF_01804};	scpB	A8AYT7	A8AYT7	-0.31072	0.428444	28.9674	28.8532	28.7481	28.0192	28.7572	28.7611	28.9529	28.4532	29.0635	28.3026	28.5257	28.3818
Segregation and condensation protein A {ECO:0000255|HAMAP-Rule:MF_01805};	scpA	A8AYT8	A8AYT8	-0.288842	0.261484	24.6155	24.0439	24.0401	22.7609	23.2667	22.3188	23.7561	22.6598	22.7971	22.249	23.6791	22.2189
Tyrosine recombinase XerD-like {ECO:0000255|HAMAP-Rule:MF_01817};	unknown	A8AYT9	A8AYT9	0.718307	0.460166	26.8895	25.8074	26.0136	25.1157	27.015	25.8748	26.0572	24.8944	24.899	25.4051	25.0296	26.1789
CBS domain protein {ECO:0000313|EMBL:ABV10158.1};	unknown	A8AYU0	A8AYU0	-0.00945854	0.0122204	28.1732	28.1486	27.5483	28.3947	27.7787	28.5031	28.2488	28.4359	28.0202	27.1075	27.6635	28.2869
Phosphoesterase {ECO:0000256|RuleBase:RU362039};	unknown	A8AYU1	A8AYU1	0.0187492	0.0979332	29.6079	29.5407	29.5213	29.5763	29.4128	29.5965	29.5546	29.4378	29.5371	29.2358	29.6378	29.5608
dITP/XTP pyrophosphatase {ECO:0000256|HAMAP-Rule:MF_01405};	unknown	A8AYU2	A8AYU2	0.429682	0.847052	29.287	29.4225	28.8284	30.1373	29.6343	29.4498	29.4603	29.084	29.3881	29.9136	29.8979	29.2134
Glutamate racemase {ECO:0000255|HAMAP-Rule:MF_00258};	murI	A8AYU3	A8AYU3	0.0042909	0.00501762	28.0649	28.3784	28.4505	28.0949	28.5873	28.3034	28.3425	28.7323	27.8979	28.7276	28.4916	28.8367
Uncharacterized protein {ECO:0000313|EMBL:ABV10231.1};	unknown	A8AYU4	A8AYU4	-0.149446	0.255255	33.3757	33.0089	33.4114	32.5269	33.2708	32.6899	33.085	32.8943	32.9567	32.5122	33.3922	33.0534
Diaminopimelate decarboxylase {ECO:0000313|EMBL:ABV10055.1};	lysA	A8AYU5	A8AYU5	-0.331961	0.0896643	31.3837	28.5335	28.5071	31.126	28.2316	28.1927	28.4819	31.2869	28.7774	28.4102	31.6994	28.4995
EIIAB-Man {ECO:0000256|ARBA:ARBA00021106};	unknown	A8AYU6	A8AYU6	0.190573	0.605057	34.2526	34.3867	34.2009	34.0275	34.4778	34.2748	34.1426	33.9629	34.1029	34.6551	34.5531	34.4769
Phosphotransferase system enzyme II {ECO:0000313|EMBL:ABV09781.1};	unknown	A8AYU7	A8AYU7	0.581623	0.773827	29.346	29.0718	30.784	29.6725	29.2928	30.0678	28.6366	29.0995	29.5522	29.2178	30.0105	29.1434
PTS system, mannose/fructose/sorbose family, IID component {ECO:0000313|EMBL:ABV09577.1};	unknown	A8AYU8	A8AYU8	-0.0200221	0.0351524	33.1429	33.3222	33.4252	33.0335	33.6443	33.5381	33.4806	33.4487	33.3467	33.6254	33.0958	33.7345
Uncharacterized protein {ECO:0000313|EMBL:ABV09244.1};	unknown	A8AYU9	A8AYU9	0.0815239	0.0825374	27.5032	27.4691	28.1964	27.5554	28.0287	28.1274	28.1351	28.1121	27.2196	28.815	28.5736	28.5571
Serine--tRNA ligase {ECO:0000255|HAMAP-Rule:MF_00176};	serS	A8AYV0	A8AYV0	-0.060873	0.143101	31.6358	31.374	31.8692	31.5238	31.9304	31.6149	31.9471	31.6668	31.6379	31.7368	31.5523	31.8049
Acyl-CoA dehydrogenase family {ECO:0000313|EMBL:ABV10327.1};	unknown	A8AYV1	A8AYV1	0.00589371	0.00908773	32.5521	33.4403	33.1638	33.213	32.8175	33.2458	33.2527	33.246	32.76	31.138	31.5129	31.484
Putative peroxidase / antioxidase {ECO:0000313|EMBL:ABV10016.1};	unknown	A8AYV2	A8AYV2	0.230681	0.44032	34.1607	34.7056	34.6193	34.8179	34.2404	34.727	34.4239	34.5639	34.1055	32.5533	33.0162	32.9127
Acetyl-coenzyme A carboxylase carboxyl transferase subunit alpha {ECO:0000255|HAMAP-Rule:MF_00823};	accA	A8AYV4	A8AYV4	-0.147271	0.168498	30.9644	30.8677	31.0239	31.4625	30.6505	30.3737	31.0255	30.8847	31.0183	31.0048	30.8527	31.1617
Acetyl-coenzyme A carboxylase carboxyl transferase subunit beta {ECO:0000256|HAMAP-Rule:MF_01395};	accD	A8AYV5	A8AYV5	-0.380816	0.839051	31.7069	30.7377	31.5929	31.3456	30.8366	31.1646	31.6647	31.6251	31.1995	31.3186	31.8742	31.0142
Biotin carboxylase {ECO:0000256|RuleBase:RU365063};	accC	A8AYV6	A8AYV6	-0.220761	0.916812	32.0899	31.9216	31.8601	31.9989	31.7217	32.0088	32.1052	32.2476	32.0389	32.1343	32.189	32.0651
3-hydroxyacyl-[acyl-carrier-protein] dehydratase FabZ {ECO:0000255|HAMAP-Rule:MF_00406};	fabZ	A8AYV7	A8AYV7	0.110755	0.213094	30.7747	30.3427	30.5144	30.8792	30.6804	30.4584	30.4052	30.8839	30.3966	30.565	30.6727	30.8017
Biotin carboxyl carrier protein of acetyl-CoA carboxylase {ECO:0000256|ARBA:ARBA00017562, ECO:0000256|RuleBase:RU364072};	accB	A8AYV8	A8AYV8	-0.442096	0.483848	30.4075	30.5713	29.9469	30.1913	29.666	28.8442	29.9083	30.1303	29.9891	30.7462	30.6976	31.0943
3-oxoacyl-[acyl-carrier-protein] synthase 2 {ECO:0000256|ARBA:ARBA00014657, ECO:0000256|PIRNR:PIRNR000447};	unknown	A8AYV9	A8AYV9	-0.17998	0.226851	33.6831	33.6552	33.1455	33.6364	32.9704	33.5277	33.2751	33.3814	34.018	33.6041	33.5365	33.9652
3-oxoacyl-[acyl-carrier-protein] reductase {ECO:0000256|RuleBase:RU366074};	fabG	A8AYW0	A8AYW0	0.174493	0.184854	32.956	33.0996	32.7293	33.2284	32.7379	33.4936	33.2508	32.4108	33.2748	32.4437	32.9521	33.4172
Malonyl CoA-acyl carrier protein transacylase {ECO:0000256|PIRNR:PIRNR000446};	fabD	A8AYW1	A8AYW1	0.0200946	0.042713	31.195	31.3471	31.5788	31.4496	31.3468	31.0994	31.4104	31.0345	31.3906	31.5477	31.5365	31.4293
Enoyl-acyl carrier protein(ACP) reductase {ECO:0000313|EMBL:ABV09263.1};	unknown	A8AYW2	A8AYW2	0.0109838	0.0269328	33.0269	33.3707	33.2482	33.4538	33.2085	33.053	33.3703	33.1606	33.1514	33.4634	33.4538	33.6207
Acyl carrier protein {ECO:0000256|HAMAP-Rule:MF_01217};	ACP	A8AYW4	A8AYW4	-0.254753	0.196013	26.4398	27.2249	26.7195	25.6902	25.7406	27.1533	26.1723	26.6099	26.5662	26.0202	25.9393	25.8947
3-oxoacyl-[acyl-carrier-protein] synthase 3 {ECO:0000255|HAMAP-Rule:MF_01815};	fabH	A8AYW5	A8AYW5	-0.343995	0.436829	29.9569	30.3808	30.4921	30.1332	29.8153	30.5485	29.9871	30.7286	30.8133	30.7732	30.7192	30.6578
Transcriptional regulator, MarR family {ECO:0000313|EMBL:ABV10679.1};	unknown	A8AYW6	A8AYW6	0.083861	0.14826	30.6528	31.1314	30.5613	30.7456	30.5984	30.7885	30.8038	30.8543	30.2229	31.6578	31.2154	30.0283
Enoyl-CoA hydratase/isomerase family protein {ECO:0000313|EMBL:ABV09949.1};	unknown	A8AYW7	A8AYW7	-0.307294	0.624504	30.3827	30.5833	30.0249	29.9957	30.4701	30.0966	30.699	30.6234	30.1618	30.9966	31.0458	31.1064
Aspartokinase {ECO:0000256|RuleBase:RU003448};	unknown	A8AYW8	A8AYW8	0.0503546	0.079968	31.0203	31.2679	31.574	31.0597	31.2521	31.568	31.0852	31.0696	31.5739	31.4893	31.6346	31.6033
Oligopeptide transport ATP-binding protein amiF {ECO:0000313|EMBL:ABV10423.1};	amiF	A8AYX0	A8AYX0	0.0600688	0.178054	32.6177	32.5496	32.7227	32.6721	32.8563	32.5679	32.7151	32.754	32.447	32.9042	32.5912	32.4496
Oligopeptide transport ATP-binding protein {ECO:0000313|EMBL:ABV09655.1};	amiE	A8AYX1	A8AYX1	0.182071	0.658324	32.2391	31.724	32.1521	32.0525	32.1693	31.8663	32.0201	31.7249	31.7969	31.8818	31.7455	31.8495
Oligopeptide transport system permease protein {ECO:0000313|EMBL:ABV09484.1};	amiD	A8AYX2	A8AYX2	0.590821	0.965173	30.4949	30.605	30.8541	30.5194	31.298	31.1723	30.6749	30.1387	30.4036	29.0092	30.5101	30.0403
Oligopeptide transport system permease {ECO:0000313|EMBL:ABV10594.1};	hppB	A8AYX3	A8AYX3	-0.227713	0.469236	32.4324	31.8578	32.091	31.6257	31.8958	31.7919	32.0169	31.6527	32.327	31.8501	31.9407	32.4627
Oligopeptide-binding lipoprotein {ECO:0000313|EMBL:ABV09616.1};	hppG	A8AYX5	A8AYX5	0.146454	0.368284	33.3856	33.5851	33.3162	33.165	33.6301	33.5136	33.4415	33.1294	33.2984	33.7832	33.1178	33.6546
Oligopeptide-binding lipoprotein {ECO:0000313|EMBL:ABV11129.1};	hppH	A8AYX7	A8AYX7	-0.24238	0.808027	32.5533	32.948	32.7451	32.5215	32.5001	32.8671	32.8873	32.7412	32.9873	32.6992	32.667	32.8349
Oligopeptide binding protein {ECO:0000313|EMBL:ABV10603.1};	unknown	A8AYX8	A8AYX8	-0.0298525	0.153019	35.0205	35.0538	34.9168	35.0248	34.8792	35.09	34.9683	35.0173	35.0979	34.4404	34.4699	34.5021
Serine-type D-Ala-D-Ala carboxypeptidase {ECO:0000256|ARBA:ARBA00012448};	pbp3	A8AYX9	A8AYX9	0.264851	0.44045	28.0966	27.9428	28.3671	28.7482	28.0495	28.6757	28.0706	28.1198	28.4885	29.0852	28.3078	28.8655
FeS assembly protein SufB {ECO:0000313|EMBL:ABV09177.1};	sufB-1	A8AYY0	A8AYY0	-0.128474	0.181138	33.0459	33.0549	32.8414	33.5203	32.7279	32.7345	33.2379	33.0981	33.0321	32.642	32.708	32.5534
SUF system FeS assembly protein, NifU family {ECO:0000313|EMBL:ABV10897.1};	unknown	A8AYY1	A8AYY1	-1.52206	1.36362	27.406	27.6445	27.7757	25.8236	27.1149	27.4233	27.956	28.5288	28.4432	27.0285	25.6283	27.0656
Cysteine desulfurase {ECO:0000256|ARBA:ARBA00012239, ECO:0000256|RuleBase:RU004506};	unknown	A8AYY2	A8AYY2	0.0564715	0.030497	29.4537	29.6503	29.5991	30.1912	28.5616	30.1762	28.9823	29.7648	30.0125	29.8367	29.9239	30.0447
FeS assembly protein SufD {ECO:0000313|EMBL:ABV11016.1};	sufD	A8AYY3	A8AYY3	-0.195431	0.34832	32.8726	32.4916	32.8146	32.8509	32.1487	32.5704	32.503	32.7747	32.8786	31.8109	31.8885	31.9838
FeS assembly ATPase SufC {ECO:0000313|EMBL:ABV10406.1};	sufC	A8AYY4	A8AYY4	-0.0621338	0.0935084	33.1264	33.4461	33.3569	33.3979	32.812	33.0255	32.8148	33.3384	33.2687	32.8365	32.828	32.9941
RgpG {ECO:0000313|EMBL:ABV09723.1};	unknown	A8AYY5	A8AYY5	0.340408	1.02658	25.6418	25.7134	26.1288	25.8854	25.8223	25.8442	25.2026	25.6911	25.6369	24.9029	25.7689	24.2286
Adapter protein MecA {ECO:0000255|HAMAP-Rule:MF_01124};	mecA	A8AYY6	A8AYY6	0.127989	0.0717715	26.2207	26.978	26.5167	26.9545	25.3009	26.7936	25.5496	26.5328	26.5827	27.2488	27.2307	27.6988
Undecaprenyl-diphosphatase {ECO:0000255|HAMAP-Rule:MF_01006};	uppP	A8AYY7	A8AYY7	-0.0280361	0.273065	27.5004	26.9866	27.3233	27.3232	27.4116	27.4449	27.4501	27.4292	27.3844	27.2223	27.4705	27.1839
Uncharacterized protein {ECO:0000313|EMBL:ABV10514.1};	unknown	A8AYY8	A8AYY8	-0.142118	0.557483	28.448	27.4126	28.1636	27.8135	27.8251	27.6319	27.7657	27.8505	28.0808	27.5949	27.4003	27.7396
Amino acid ABC transporter, amino acid-binding/permease protein {ECO:0000313|EMBL:ABV09887.1};	unknown	A8AYY9	A8AYY9	0.0372378	0.0888566	31.1544	30.8217	30.9333	30.9615	30.6984	30.9757	31.0675	30.666	30.7904	31.2813	30.9585	31.1359
Glutamine ABC transporter ATP-binding protein {ECO:0000313|EMBL:ABV09560.1};	glnQ	A8AYZ0	A8AYZ0	-0.4225	1.24838	30.5892	30.7209	30.8004	30.0273	30.2638	30.3952	30.4206	30.7995	30.7337	30.8768	30.9772	31.2514
Uncharacterized protein {ECO:0000313|EMBL:ABV11026.1};	unknown	A8AYZ1	A8AYZ1	-0.068072	0.165325	32.9367	32.7768	32.4901	32.9587	32.7968	32.5203	32.8901	32.9364	32.6536	32.6702	32.7038	32.483
SPFH domain/Band 7 family {ECO:0000313|EMBL:ABV09939.1};	unknown	A8AYZ2	A8AYZ2	0.022138	0.0841218	34.1984	34.0991	34.102	34.2707	34.1809	34.287	34.3912	34.0977	34.1831	33.8553	34.0461	33.6852
DNA-binding response regulator {ECO:0000313|EMBL:ABV10601.1};	unknown	A8AYZ3	A8AYZ3	0.0909627	0.2761	29.0439	28.5822	29.1067	29.0361	29.0607	28.8407	28.8277	29.1062	28.7307	27.4633	27.9508	31.6514
Histidine kinase {ECO:0000313|EMBL:ABV09228.1};	unknown	A8AYZ4	A8AYZ4	-0.410835	1.03593	27.8188	27.6829	27.597	27.5826	27.5149	27.1948	28.1262	27.6786	27.72	27.1887	26.7659	26.6362
ABC transporter, ATP-binding protein SP2003 {ECO:0000313|EMBL:ABV10492.1};	unknown	A8AYZ6	A8AYZ6	0.497863	0.527158	25.924	24.685	25.9395	25.1974	26.2152	25.7723	25.5555	25.4904	24.6455	25.4545	22.4662	23.2341
Conserved domain protein {ECO:0000313|EMBL:ABV09269.1};	unknown	A8AYZ7	A8AYZ7	0.00633748	0.0513385	33.5251	33.3762	33.4172	33.5238	33.5691	33.4333	33.4931	33.4834	33.5306	33.5218	33.4542	33.6508
Alkaline shock protein {ECO:0000313|EMBL:ABV09879.1};	unknown	A8AYZ8	A8AYZ8	-0.00441043	0.0115493	31.0493	31.2525	30.5589	31.1179	31.2995	31.0638	31.2488	31.2875	30.9582	30.9849	31.0749	30.9237
50S ribosomal protein L28 {ECO:0000255|HAMAP-Rule:MF_00373};	rpmB	A8AYZ9	A8AYZ9	0.730832	0.525584	28.6674	28.7424	29.0847	28.0513	29.6045	28.8746	28.9288	27.8422	27.5669	29.7126	29.8302	29.9062
Uncharacterized protein {ECO:0000313|EMBL:ABV10405.1};	unknown	A8AZ00	A8AZ00	-0.229706	0.467247	30.0777	29.2842	29.3827	29.6033	29.0424	29.2082	29.3114	29.468	29.7636	28.7567	29.0297	28.0976
LytTr DNA-binding domain family {ECO:0000313|EMBL:ABV10834.1};	unknown	A8AZ01	A8AZ01	-0.120089	0.120669	29.2337	28.1597	28.4151	28.6024	27.9247	27.863	27.7166	28.4005	28.6333	27.7231	27.9165	27.8097
ABC transporter, ATP-binding protein SP0636 {ECO:0000313|EMBL:ABV09528.1};	unknown	A8AZ05	A8AZ05	0.52981	0.542822	27.2124	26.3819	26.7328	26.4925	27.7884	26.9429	26.9336	26.243	26.4578	26.3492	25.9933	25.6554
Fructose-1,6-bisphosphate aldolase, class II {ECO:0000313|EMBL:ABV11036.1};	fba	A8AZ06	A8AZ06	-0.0278244	0.0562906	35.9016	35.8166	35.8595	36.038	35.5246	35.9248	35.7176	35.9371	35.9161	35.5702	35.5776	35.6906
Cass2 domain-containing protein {ECO:0000259|Pfam:PF14526};	unknown	A8AZ07	A8AZ07	0.0718772	0.0332319	28.2132	26.9872	26.5517	28.2247	27.2031	25.9965	26.6236	26.8376	27.7474	26.4892	27.6322	27.8271
CTP synthase {ECO:0000255|HAMAP-Rule:MF_01227};	pyrG	A8AZ08	A8AZ08	0.0658722	0.25142	31.3016	30.9216	31.1883	31.3867	31.4994	31.2717	31.3183	31.1815	31.4602	29.7126	29.4404	30.2359
Mannose-6-phosphate isomerase {ECO:0000256|ARBA:ARBA00011956, ECO:0000256|PIRNR:PIRNR036894};	manA	A8AZ09	A8AZ09	-0.0716852	0.364989	30.0603	30.253	30.056	30.1942	29.9674	30.2059	30.2442	30.1539	30.1845	29.6971	29.6538	29.5465
ABC-type multidrug/protein/lipid transport system, ATPase component {ECO:0000313|EMBL:ABV09816.1};	unknown	A8AZ10	A8AZ10	-0.218836	0.671348	28.8089	29.0963	29.105	29.1582	29.0511	28.9835	29.2792	29.5257	29.0445	28.938	28.7406	29.157
ABC-type multidrug/protein/lipid transport system, ATPase component {ECO:0000313|EMBL:ABV09558.1};	unknown	A8AZ11	A8AZ11	-0.0451393	0.185687	29.4212	29.1996	29.9109	29.3776	29.3368	29.0894	29.3463	29.3226	29.2702	28.9964	29.1365	28.9073
Transcription regulator, MarR family {ECO:0000313|EMBL:ABV11098.1};	unknown	A8AZ12	A8AZ12	-0.00808144	0.00747236	25.1456	24.799	24.6397	24.4589	23.9729	25.0874	24.734	24.2307	24.5788	24.9509	24.1205	23.0691
Fructokinase {ECO:0000313|EMBL:ABV09132.1};	scrK	A8AZ15	A8AZ15	-0.107839	0.284837	30.8933	30.9843	30.4394	30.6495	30.4146	30.8401	30.5741	30.77	30.8836	31.1339	31.1848	30.8839
Uncharacterized protein {ECO:0000313|EMBL:ABV10876.1};	unknown	A8AZ16	A8AZ16	-0.221699	0.0859906	25.0869	26.0536	26.0719	23.9807	26.7727	26.3701	26.1928	26.2211	25.3746	27.737	27.3732	27.0902
Glutamine--fructose-6-phosphate aminotransferase [isomerizing] {ECO:0000256|ARBA:ARBA00016090, ECO:0000256|HAMAP-Rule:MF_00164};	glmS	A8AZ17	A8AZ17	0.0277735	0.0431627	33.2472	33.1623	33.2544	33.6481	33.226	33.129	33.005	33.4478	33.4669	33.0124	33.0273	33.008
Putative transcriptional regulator {ECO:0000313|EMBL:ABV10001.1};	unknown	A8AZ18	A8AZ18	-2.82371	1.97396	25.8273	25.6317	26.9034	22.9998	23.2185	23.3193	24.8659	26.1567	26.9861	24.8818	25.7414	24.558
6-phospho-beta-glucosidase {ECO:0000313|EMBL:ABV09412.1};	unknown	A8AZ19	A8AZ19	-0.00478109	0.0030551	23.2916	24.4719	24.3951	23.7077	24.605	23.6109	24.633	24.0574	23.2475	23.3945	24.0722	23.8654
DNA-binding response regulator {ECO:0000313|EMBL:ABV10922.1};	unknown	A8AZ20	A8AZ20	-1.35652	0.415989	28.0903	27.9232	26.8494	26.9506	23.1397	27.5634	27.0786	27.2025	27.442	28.0086	26.3654	27.6484
Histidine kinase {ECO:0000313|EMBL:ABV09942.1};	unknown	A8AZ21	A8AZ21	-0.131274	0.275691	26.7172	27.1035	26.2908	27.2464	26.7481	27.1038	27.247	26.926	27.3191	26.4188	26.7977	27.2694
ABC transporter, substrate-binding protein SP0092 {ECO:0000313|EMBL:ABV09651.1};	unknown	A8AZ23	A8AZ23	0.305534	0.342875	30.1566	30.5939	30.6089	29.6641	30.7773	30.4481	30.3188	29.8032	29.851	30.2654	29.8248	30.1371
Beta-N-acetylhexosaminidase {ECO:0000256|ARBA:ARBA00013731};	unknown	A8AZ26	A8AZ26	-0.189641	0.189732	26.4227	26.7618	24.6796	27.0389	25.8726	26.85	26.533	26.9482	26.8493	22.9048	24.243	26.4444
ROK family protein {ECO:0000313|EMBL:ABV10474.1};	unknown	A8AZ27	A8AZ27	1.22742	1.04032	25.5497	24.9911	23.649	24.8417	24.1161	24.1909	23.7488	22.1531	23.5645	23.0749	23.5682	22.9201
Glycosyl hydrolase, family 38 {ECO:0000313|EMBL:ABV09382.1};	unknown	A8AZ28	A8AZ28	0.0882651	0.160701	28.2599	27.6652	27.1769	27.7904	28.1281	27.8668	28.1331	27.5151	27.8724	26.0604	26.0384	26.0862
Uncharacterized protein {ECO:0000313|EMBL:ABV10762.1};	unknown	A8AZ29	A8AZ29	-0.0702222	0.0606655	25.816	25.4484	23.0211	25.5787	24.72	25.7657	25.8844	25.3141	25.0765	24.4931	22.8412	23.9643
Glycosyl hydrolase {ECO:0000313|EMBL:ABV10138.1};	unknown	A8AZ30	A8AZ30	-0.20715	0.128809	24.8271	26.2264	26.5976	26.0176	24.9171	26.8859	26.0976	25.9078	26.4367	25.8236	23.5557	26.4326
F5/8 type C domain-containing protein {ECO:0000259|PROSITE:PS50022};	unknown	A8AZ31	A8AZ31	0.179361	0.122782	24.1618	25.9731	24.9524	26.0791	26.3341	25.6121	26.6848	25.8154	24.9871	24.7098	25.2525	24.9986
Integral membrane protein {ECO:0000313|EMBL:ABV09609.1};	unknown	A8AZ32	A8AZ32	1.39731	0.54459	23.9595	23.8989	23.3761	21.8635	25.6558	24.367	22.7651	22.7959	22.1334	24.3357	23.0369	22.8611
Alcohol dehydrogenase, zinc-containing {ECO:0000313|EMBL:ABV09452.1};	unknown	A8AZ33	A8AZ33	0.239564	0.839024	29.5601	29.5985	29.6516	29.6539	29.8574	29.7856	29.6373	29.6515	29.2895	28.7245	28.6832	28.4269
Uncharacterized protein {ECO:0000313|EMBL:ABV10209.1};	unknown	A8AZ34	A8AZ34	-0.876838	0.445716	24.8214	24.4753	24.9935	23.6267	24.5666	22.7476	25.1678	25.2051	23.1985	24.3589	25.3916	24.1079
Uncharacterized protein {ECO:0000313|EMBL:ABV10910.1};	unknown	A8AZ38	A8AZ38	-0.375971	0.148982	23.0063	25.5542	22.8188	22.7932	24.159	25.4914	23.5395	25.3379	24.6941	26.0433	25.5526	25.5346
Uncharacterized protein {ECO:0000313|EMBL:ABV09246.1};	unknown	A8AZ39;A8AZ35	A8AZ39	1.268	0.736707	25.8227	27.0569	23.7907	26.0814	27.6746	26.3234	24.2686	25.6459	26.3609	23.8486	26.6507	26.6134
Cingulin, putative {ECO:0000313|EMBL:ABV10793.1};	unknown	A8AZ41	A8AZ41	-0.239145	0.0921839	25.133	24.7813	24.9931	22.829	24.444	23.9329	23.7885	25.4311	22.7037	24.4836	24.0452	24.3738
Leucine--tRNA ligase {ECO:0000255|HAMAP-Rule:MF_00049};	leuS	A8AZ43	A8AZ43	0.0862662	0.247588	31.5013	31.8814	31.6819	31.7542	31.8108	31.7237	31.4755	31.6199	31.9345	31.8014	31.9112	31.7906
Nickel-cobalt-cadmium resistance protein NccN {ECO:0000313|EMBL:ABV11113.1};	unknown	A8AZ44	A8AZ44	-0.0412318	0.0276871	23.6265	21.9811	25.0611	25.0742	25.0793	25.0068	26.0626	24.8242	24.3972	25.743	25.2982	23.4858
Glycerol dehydrogenase NAD+ dependent {ECO:0000313|EMBL:ABV10682.1};	gldA	A8AZ45	A8AZ45	-0.570386	0.455063	22.5742	22.2019	23.1753	23.1834	22.0534	21.7527	23.5169	22.739	22.4447	24.7125	21.7664	21.7937
Transcription regulator {ECO:0000313|EMBL:ABV10273.1};	unknown	A8AZ51	A8AZ51	-0.435822	0.370714	25.8337	25.979	25.4281	24.958	26.5562	25.42	25.8342	26.2717	26.1357	26.4836	26.2002	25.7866
Transcription regulator, DeoR family {ECO:0000313|EMBL:ABV09945.1};	unknown	A8AZ52	A8AZ52	-0.260304	0.615698	28.0257	28.9418	28.0556	27.6695	28.1476	28.175	28.4014	28.2947	28.0769	28.0847	27.8627	27.8647
Transcriptional regulator, Cro/CI family {ECO:0000313|EMBL:ABV11120.1};	unknown	A8AZ57	A8AZ57	-0.614702	0.175898	23.0622	24.0086	22.5361	23.9343	23.9157	21.8104	22.7773	26.0789	22.6483	21.3748	22.494	22.0846
Endopeptidase O {ECO:0000313|EMBL:ABV09638.1};	unknown	A8AZ58	A8AZ58	-0.0314255	0.197595	32.3137	32.5708	32.2075	32.3353	32.2865	32.3772	32.2677	32.3664	32.4591	32.6184	32.445	32.3914
Manganese ABC transporter, ATP-binding protein SP1648 {ECO:0000313|EMBL:ABV09182.1};	troB	A8AZ59	A8AZ59	0.0921605	0.312825	33.4622	33.741	33.77	33.6994	33.7459	33.4963	33.7379	33.4361	33.491	31.6189	30.9757	31.5102
Metal ABC transporter substrate-binding lipoprotein {ECO:0000313|EMBL:ABV10815.1};	unknown	A8AZ61	A8AZ61	-0.0630519	0.0978604	34.8035	35.1844	34.9136	34.4011	34.997	34.984	35.0756	34.6574	34.838	33.2909	33.2459	33.3459
Thiol peroxidase {ECO:0000256|HAMAP-Rule:MF_00269};	tpx	A8AZ62	A8AZ62	0.464971	0.851279	33.564	33.7637	33.6886	34.0936	33.8517	33.6307	33.768	33.3923	33.0208	33.0005	32.8755	32.9551
Imidazolonepropionase {ECO:0000255|HAMAP-Rule:MF_00372};	hutI	A8AZ63	A8AZ63	-0.35531	1.33126	29.7855	29.2511	29.213	29.2571	28.8853	29.0833	29.521	29.3076	29.4632	29.1255	29.4972	28.5102
Urocanate hydratase {ECO:0000256|HAMAP-Rule:MF_00577};	hutU	A8AZ64	A8AZ64	0.127644	0.0458509	28.7129	28.3109	28.5006	26.5039	27.872	26.7316	27.3942	25.2496	28.0808	29.8278	29.3012	29.0666
Glutamate formimidoyltransferase {ECO:0000256|ARBA:ARBA00015567};	ftcD	A8AZ65	A8AZ65	-2.18542	1.67431	25.827	25.1846	24.9078	23.1232	22.4855	22.4588	25.7562	23.8571	25.0104	27.1241	27.1769	27.3405
Serine cycle enzyme, putative {ECO:0000313|EMBL:ABV09508.1};	unknown	A8AZ66	A8AZ66	0.0150922	0.00546484	23.5307	23.6658	23.9221	22.8785	23.8691	21.7189	23.4779	21.4907	23.4525	25.8624	25.3047	23.8064
Formate--tetrahydrofolate ligase {ECO:0000256|HAMAP-Rule:MF_01543};	fhs-2	A8AZ67	A8AZ67	-0.679881	0.876323	26.9066	26.879	26.238	26.1494	25.3668	24.9638	26.0436	26.1139	26.3621	27.7305	28.0613	27.0567
Cationic amino acid transporter-possibly histidine permease {ECO:0000313|EMBL:ABV09605.1};	unknown	A8AZ69	A8AZ69	0.207591	0.211435	25.8552	25.1857	25.1878	24.0282	25.2055	24.869	24.6555	24.1945	24.6301	25.9029	25.4479	25.582
Histidine ammonia-lyase {ECO:0000255|HAMAP-Rule:MF_00229};	hutH	A8AZ70	A8AZ70	0.332317	0.332881	28.7777	28.263	28.4318	28.4375	28.7113	28.3029	27.6322	27.8989	28.9235	28.7806	28.3438	28.9887
Formimidoylglutamase {ECO:0000255|HAMAP-Rule:MF_00737};	hutG	A8AZ72	A8AZ72	0.832663	0.941912	26.5281	26.9972	28.2755	28.3021	27.4903	27.8747	27.5296	26.3954	27.2441	26.4747	26.6015	25.5888
Putative regulatory protein {ECO:0000313|EMBL:ABV09211.1};	unknown	A8AZ73	A8AZ73	-0.155271	0.167505	27.0464	26.6099	26.5681	27.3138	26.6725	26.1322	26.8161	27.0081	26.7601	26.1757	26.5175	25.4254
Uncharacterized protein {ECO:0000313|EMBL:ABV10656.1};	unknown	A8AZ74	A8AZ74	0.422258	0.268224	30.3624	27.3946	30.8306	31.6446	32.2131	30.3194	31.2676	30.3983	31.2444	30.4481	31.6268	30.7125
ScaR Manganese-dependent regulator of scaCBA {ECO:0000313|EMBL:ABV10401.1};	scaR	A8AZ75	A8AZ75	-0.212219	0.297016	28.0795	27.8768	27.7525	28.2481	27.4769	27.7678	27.6981	28.1106	28.3208	28.3681	28.2269	28.2785
Transcription regulator, MarR-family {ECO:0000313|EMBL:ABV10843.1};	unknown	A8AZ76	A8AZ76	-0.202152	0.218428	25.0417	25.2282	25.6327	24.9407	25.2919	25.5839	25.1808	26.0914	25.1507	25.6651	25.3077	24.6915
Uncharacterized protein {ECO:0000313|EMBL:ABV10558.1};	unknown	A8AZ79	A8AZ79	-1.51267	0.507371	22.7638	26.7484	26.2749	25.3336	27.3998	22.9242	27.0236	26.7539	26.4182	26.3709	23.4977	26.3574
D-aminoacyl-tRNA deacylase {ECO:0000255|HAMAP-Rule:MF_00518};	dtd	A8AZ80	A8AZ80	0.139617	0.144372	27.6192	28.1508	27.4029	28.5531	28.0012	27.3381	27.6763	27.8853	27.9119	27.8944	28.0469	28.075
(p)ppGpp synthase {ECO:0000256|ARBA:ARBA00017127};	relA	A8AZ81	A8AZ81	0.0994568	0.362799	30.2898	30.1899	30.6758	30.4021	30.587	30.7508	30.3848	30.5726	30.4841	30.1529	30.244	30.5346
Ribosomal RNA small subunit methyltransferase E {ECO:0000256|PIRNR:PIRNR015601};	unknown	A8AZ82	A8AZ82	-0.832759	0.477239	26.1972	25.6541	26.5951	25.543	24.9474	26.3217	26.1363	27.6724	25.5016	26.3555	26.5476	26.2744
Ribosomal protein L11 methyltransferase {ECO:0000256|HAMAP-Rule:MF_00735};	prmA	A8AZ83	A8AZ83	-0.191839	0.59626	27.8554	28.5733	27.6071	28.3711	28.1159	28.5441	28.6288	28.393	28.5848	29.3837	28.9117	29.3551
Uncharacterized protein {ECO:0000313|EMBL:ABV10274.1};	unknown	A8AZ86	A8AZ86	-0.273039	0.337984	25.5257	26.3272	25.7616	26.1417	25.5894	26.1575	25.6943	26.4094	26.604	26.658	26.3437	26.8686
ATPase, AAA family {ECO:0000313|EMBL:ABV10954.1};	unknown	A8AZ87	A8AZ87	0.226393	0.745439	28.6366	28.7207	28.6033	28.5143	28.908	28.7217	28.6489	28.3943	28.4216	28.4165	28.5064	28.0047
Mga-like regulatory protein {ECO:0000313|EMBL:ABV09850.1};	Mga	A8AZ88	A8AZ88	-0.165469	0.122864	28.3523	28.3465	28.8797	28.7534	28.1135	27.5473	28.0258	28.9942	27.8904	22.0709	26.9876	25.8331
Uncharacterized protein {ECO:0000313|EMBL:ABV10336.1};	unknown	A8AZ90	A8AZ90	-0.262662	0.167847	30.9159	30.4635	31.1875	31.9118	30.4778	29.9392	31.0938	31.0751	30.9478	28.2314	28.8722	28.416
Uncharacterized protein {ECO:0000313|EMBL:ABV09447.1};	unknown	A8AZ92	A8AZ92	0.0793444	0.149425	35.4443	35.5456	35.3083	35.7947	35.1953	35.3159	35.4022	35.4566	35.2092	33.0695	33.4533	33.506
CsbD domain-containing protein {ECO:0000259|Pfam:PF05532};	unknown	A8AZ93	A8AZ93	0.406328	0.386942	31.4413	31.7513	31.442	31.692	32.3223	31.3915	32.0863	30.9914	31.1091	29.9257	28.7269	29.8966
ABC transporter domain protein {ECO:0000313|EMBL:ABV09328.1};	unknown	A8AZ94	A8AZ94	-0.710735	0.434935	26.8957	26.3548	26.3177	26.8752	24.592	26.0147	26.8987	26.5644	26.1511	25.4015	25.8816	26.175
Aminopeptidase PepS {ECO:0000313|EMBL:ABV11174.1};	pepS	A8AZ99	A8AZ99	-0.461408	0.917506	31.5289	31.713	31.2951	30.9724	30.9946	31.5455	31.3497	31.7867	31.7604	31.8245	31.8384	32.1479
CbxX/cfqX family protein {ECO:0000313|EMBL:ABV10351.1};	unknown	A8AZA0	A8AZA0	-0.361315	1.36007	29.5242	29.7717	29.9244	29.55	29.6579	29.8608	29.8825	30.1413	30.1289	29.6019	29.4744	29.7911
DNA polymerase III PolC-type {ECO:0000256|HAMAP-Rule:MF_00356};	polC	A8AZA3	A8AZA3	-0.117771	0.181391	29.7717	29.2939	29.6739	29.6543	29.5885	29.7642	29.8547	29.3382	30.1675	29.5579	29.4008	29.7509
Lipoprotein, putative {ECO:0000313|EMBL:ABV09853.1};	unknown	A8AZA4	A8AZA4	0.193294	0.587413	29.8029	29.1195	29.8191	29.693	29.721	29.9838	29.4318	29.8205	29.5655	30.2675	30.4289	30.4663
Uncharacterized protein {ECO:0000313|EMBL:ABV09374.1};	unknown	A8AZA5	A8AZA5	-0.201483	0.0995476	26.8722	26.3357	25.537	26.4688	26.6949	26.7234	26.3927	25.8584	28.2404	27.763	28.2047	29.2252
bPH_1 domain-containing protein {ECO:0000259|Pfam:PF08000};	unknown	A8AZA6	A8AZA6	0.0971292	0.192707	30.0723	30.3383	30.1159	30.289	30.4478	29.9648	29.9608	30.0567	30.3927	29.9738	30.1316	30.0053
Proline--tRNA ligase {ECO:0000255|HAMAP-Rule:MF_01569};	proS	A8AZA7	A8AZA7	-0.0407702	0.163679	31.9812	32.3867	32.0892	32.4915	32.2573	32.404	32.2978	32.4749	32.5025	32.9192	32.8332	32.891
Zinc metalloprotease {ECO:0000256|RuleBase:RU362031};	unknown	A8AZA8	A8AZA8	0.082297	0.0204988	32.329	29.5883	29.7595	29.3681	29.6768	32.5735	29.6168	29.5689	32.1858	30.1227	32.7883	30.0693
Phosphatidate cytidylyltransferase {ECO:0000256|RuleBase:RU003938};	cdsA	A8AZA9	A8AZA9	0.156608	0.533664	27.4804	27.1597	28.1009	27.405	27.268	27.3565	27.2539	26.948	27.3578	27.4568	27.6612	27.0624
Isoprenyl transferase {ECO:0000256|HAMAP-Rule:MF_01139};	uppS	A8AZB0	A8AZB0	0.568406	0.970965	29.5691	29.3329	29.6857	29.9648	29.9594	29.6976	29.7332	29.3468	28.8365	29.9752	29.7095	29.7898
Preprotein translocase, YajC subunit {ECO:0000313|EMBL:ABV09900.1};	unknown	A8AZB1	A8AZB1	-0.275721	0.539704	28.3656	29.5079	29.2077	28.8567	28.2363	28.9114	29.0431	28.8265	28.9619	29.296	28.7796	29.2901
ATP-dependent proteinase ATP-binding chain {ECO:0000313|EMBL:ABV09574.1};	unknown	A8AZB2	A8AZB2	-0.0236511	0.0669783	32.8329	33.3486	33.499	33.3217	33.4453	33.3465	33.5716	33.173	33.44	32.5338	31.6	32.0027
PTS system, IIABC components {ECO:0000313|EMBL:ABV10803.1};	unknown	A8AZB3	A8AZB3	-1.12803	0.743143	28.6709	28.3051	28.7235	28.5503	26.2076	26.9015	28.2547	28.4253	28.3635	26.4565	26.9826	27.3675
Sucrose-6-phosphate hydrolase {ECO:0000256|RuleBase:RU362110};	unknown	A8AZB4	A8AZB4	-0.102512	0.176867	27.0962	27.5544	27.4537	27.4346	27.7403	27.5385	27.2735	27.9049	27.8426	27.2333	26.1484	26.9578
Sucrose regulon regulatory protein {ECO:0000313|EMBL:ABV10993.1};	unknown	A8AZB5	A8AZB5	0.726861	0.532082	25.9673	25.7816	26.9105	27.1845	26.9567	26.0809	26.0507	25.1315	26.8593	24.8133	26.2325	24.5514
5'-nucleotidase, lipoprotein e(P4) family {ECO:0000313|EMBL:ABV10563.1};	unknown	A8AZB6	A8AZB6	-0.0595487	0.278307	32.4034	32.3666	32.4641	32.2782	32.258	32.4289	32.3275	32.3018	32.5145	31.6579	31.6793	31.7485
Transcription antitermination protein NusB {ECO:0000256|HAMAP-Rule:MF_00073};	nusB	A8AZB7	A8AZB7	-0.307198	0.276355	27.7297	28.0377	28.0651	28.0032	26.8211	28.2104	27.8088	27.9604	28.1871	28.5579	28.4764	28.4292
Alkaline shock protein {ECO:0000313|EMBL:ABV09372.1};	unknown	A8AZB8	A8AZB8	0.127871	0.290769	32.153	31.9416	32.049	31.9755	32.0852	31.7845	32.0834	31.8302	31.548	31.6351	31.6	31.5792
Elongation factor P {ECO:0000255|HAMAP-Rule:MF_00141};	efp	A8AZB9	A8AZB9	0.271845	0.308429	33.1051	33.0899	32.7987	33.6306	33.656	32.6426	33.1749	32.7706	33.1682	33.3356	33.2702	33.2049
X-Pro aminopeptidase {ECO:0000313|EMBL:ABV11069.1};	unknown	A8AZC0	A8AZC0	-0.0775757	0.66465	31.1221	31.1668	30.7751	31.0598	31.1837	31.0351	31.2095	31.1207	31.1811	30.7417	30.74	30.9266
UvrABC system protein A {ECO:0000256|HAMAP-Rule:MF_00205};	uvrA	A8AZC1	A8AZC1	0.198695	0.3562	30.8624	30.8907	30.8091	31.2542	30.6482	30.6093	30.7702	30.4388	30.7068	30.7981	30.6591	30.8007
Magnesium and cobalt transporter {ECO:0000313|EMBL:ABV09926.1};	corA	A8AZC2	A8AZC2	0.125134	0.126887	28.3395	28.145	27.5486	28.489	27.8187	28.6613	27.7042	28.3395	28.5497	28.0447	27.911	28.0978
Uncharacterized protein {ECO:0000313|EMBL:ABV10504.1};	unknown	A8AZC3	A8AZC3	0.232609	0.159708	29.5815	29.5334	29.7049	30.1308	29.2239	29.2155	28.6587	29.0414	30.1723	30.1095	29.9727	29.8892
Uncharacterized protein {ECO:0000313|EMBL:ABV09998.1};	unknown	A8AZC5	A8AZC5	-0.760072	0.21582	27.1682	25.56	25.2366	24.3067	24.3651	27.3476	24.2402	27.1084	26.951	26.9714	25.6991	27.3267
Uncharacterized protein {ECO:0000313|EMBL:ABV10597.1};	unknown	A8AZC6	A8AZC6	0.248988	0.235594	26.8552	27.5973	26.9433	26.8459	27.5846	27.3116	26.2893	27.3898	27.3162	28.1649	27.8472	28.046
Lipoprotein, putative {ECO:0000313|EMBL:ABV10733.1};	unknown	A8AZC7	A8AZC7	0.10966	0.0986062	25.9264	26.849	25.6724	26.3448	26.1179	26.5533	25.5008	26.4152	26.771	25.9532	26.2747	26.4724
Uncharacterized protein {ECO:0000313|EMBL:ABV09253.1};	unknown	A8AZC8	A8AZC8	0.00897217	0.0171238	26.3957	26.1443	26.3838	26.2686	26.6921	26.3856	26.2969	26.345	26.6775	26.974	27.2135	27.2633
Uncharacterized protein {ECO:0000313|EMBL:ABV10354.1};	unknown	A8AZC9	A8AZC9	0.489971	0.223689	23.2412	22.9596	22.4812	25.105	23.3948	25.1698	23.1712	23.7522	25.2764	23.6581	22.8665	25.0595
Transcriptional regulator, TetR family domain protein {ECO:0000313|EMBL:ABV11166.1};	unknown	A8AZD4	A8AZD4	0.308663	0.177998	27.2485	26.9412	29.7389	27.4849	28.972	27.2108	27.4943	28.2545	26.9929	27.7533	27.0965	27.5471
30S ribosomal protein S18 {ECO:0000255|HAMAP-Rule:MF_00270};	rpsR	A8AZD5	A8AZD5	0.553733	0.767954	33.2778	33.1707	33.3406	32.7643	33.2337	33.6015	33.0377	32.2515	32.6491	33.6321	33.7502	33.58
Single-stranded DNA-binding protein {ECO:0000256|HAMAP-Rule:MF_00984, ECO:0000256|RuleBase:RU000524};	ssb-1	A8AZD6	A8AZD6	0.256833	1.10389	31.754	31.1498	31.763	31.7674	31.9106	31.7954	31.4958	31.7657	31.4414	31.7377	32.0403	32.0311
30S ribosomal protein S6 {ECO:0000255|HAMAP-Rule:MF_00360};	rpsF	A8AZD7	A8AZD7	-0.0599899	0.171248	33.0984	33.4796	33.1838	33.3961	33.177	33.2697	33.1117	33.4218	33.4894	33.6624	33.5935	33.9684
GTP cyclohydrolase 1 {ECO:0000255|HAMAP-Rule:MF_00223};	folE	A8AZD8	A8AZD8	-0.0112222	0.00886193	28.874	29.1798	28.8107	28.0775	29.4132	28.5372	28.7562	28.4145	28.8909	28.6416	29.0518	29.1727
Membrane protein, putative {ECO:0000313|EMBL:ABV10198.1};	unknown	A8AZD9	A8AZD9	-0.614583	0.295412	24.111	24.6732	22.3155	22.6863	22.4306	25.061	23.8122	24.0742	24.1352	23.43	24.8828	22.8119
Epoxyqueuosine reductase QueH {ECO:0000256|ARBA:ARBA00016895, ECO:0000256|HAMAP-Rule:MF_02089};	queH	A8AZE0	A8AZE0	0.576043	0.708516	23.696	24.1058	24.8059	25.4656	24.6356	24.283	24.4121	23.9929	24.251	25.2632	26.0212	25.079
60 kDa chaperonin {ECO:0000255|HAMAP-Rule:MF_00600};	groL	A8AZE1	A8AZE1	0.0587959	0.320809	35.7453	35.5391	35.5158	35.8066	35.6033	35.665	35.718	35.565	35.6156	34.8922	35.3506	35.2737
10 kDa chaperonin {ECO:0000255|HAMAP-Rule:MF_00580};	groS	A8AZE2	A8AZE2	0.195045	0.566353	33.1724	33.1161	33.2324	33.1179	33.3988	33.2668	33.3017	33.0426	32.8542	32.2515	32.4289	32.8516
ABC transporter, ATP-binding protein {ECO:0000313|EMBL:ABV09621.1};	unknown	A8AZE3	A8AZE3	0.0367877	0.101457	30.828	31.1679	31.0481	31.5267	31.4234	31.53	31.5948	31.569	31.2061	30.3981	30.6195	30.5255
ABC transporter, permease protein {ECO:0000313|EMBL:ABV11124.1};	unknown	A8AZE4	A8AZE4	0.187946	0.429741	30.8367	30.806	30.9292	30.9883	31.3199	31.3796	31.3087	30.9904	30.8249	30.5555	30.6778	30.5855
PTS system, fructose(Mannose)-specific IID {ECO:0000313|EMBL:ABV10296.1};	unknown	A8AZE6	A8AZE6	0.136011	0.310324	30.8325	31.3433	31.2941	30.9983	30.8993	30.8135	30.7216	30.4977	31.0837	28.3055	28.3226	28.5748
PTS system, IIC component {ECO:0000313|EMBL:ABV09790.1};	unknown	A8AZE7	A8AZE7	0.281692	0.593965	31.3916	31.7383	31.5273	31.7241	32.2856	31.6014	31.562	31.6374	31.5667	28.9689	28.9404	29.15
PTS system, fructose(Mannose)-specific IIB {ECO:0000313|EMBL:ABV09320.1};	unknown	A8AZE8	A8AZE8	-0.0459353	0.125795	33.7567	33.2189	33.2583	33.2986	33.0196	33.3558	33.4367	33.1633	33.2117	31.1441	30.6222	30.1692
PTS system, fructose(Mannose)-specific IIA component {ECO:0000313|EMBL:ABV10758.1};	unknown	A8AZE9	A8AZE9	0.0145677	0.0737332	29.1724	29.8577	29.4248	29.605	29.6778	29.5963	29.5509	29.7404	29.544	27.6399	26.6048	25.2524
Sugar-binding cell envelope protein {ECO:0000313|EMBL:ABV10302.1};	unknown	A8AZF0	A8AZF0	-0.954303	2.35365	23.4961	24.9892	23.7929	23.362	23.8297	23.708	24.4138	24.6815	24.6674	25.029	24.5776	25.3293
Response regulator {ECO:0000313|EMBL:ABV09834.1};	unknown	A8AZF1	A8AZF1	-0.000895818	0.00249514	27.8818	28.2769	28.4251	28.116	28.2816	28.2426	28.3024	28.3374	28.0031	28.2808	28.1994	28.0823
Sensory transduction histidine kinase {ECO:0000313|EMBL:ABV09312.1};	unknown	A8AZF2	A8AZF2	0.499794	0.271887	24.5363	23.2442	24.2793	25.9907	24.8773	26.4873	24.1649	25.7637	25.9274	23.2379	23.8288	22.7709
Ribose ABC transporter (Ribose-binding component) CAC1453 {ECO:0000313|EMBL:ABV11001.1};	rbsB	A8AZF3	A8AZF3	0.196638	0.192098	25.2985	25.2848	25.6968	25.4564	26.1167	26.4143	25.8142	26.262	25.3213	26.1441	25.9031	25.8126
Glutamyl aminopeptidase {ECO:0000313|EMBL:ABV10540.1};	unknown	A8AZF4	A8AZF4	0.112522	0.378411	32.062	32.3341	31.9006	32.3716	32.3044	32.4809	32.1096	32.2178	32.4919	31.7624	31.8451	32.2626
Uncharacterized protein {ECO:0000313|EMBL:ABV10588.1};	unknown	A8AZF5	A8AZF5	0.31345	0.0827237	25.8919	23.7244	22.6986	21.7045	24.6575	25.0714	21.8615	24.4147	24.2169	25.1287	22.9646	24.9966
Thioredoxin family protein {ECO:0000313|EMBL:ABV09915.1};	unknown	A8AZF6	A8AZF6	0.604116	0.44095	27.6714	27.7833	26.1075	27.355	26.7154	27.3629	25.4467	27.0403	27.1339	27.0274	26.7925	25.8973
tRNA binding domain {ECO:0000313|EMBL:ABV10996.1};	unknown	A8AZF7	A8AZF7	-0.128196	0.321471	29.9459	30.3484	30.269	29.6953	30.1864	30.0086	30.2483	30.0178	30.0088	30.187	30.1679	29.8833
UPF0371 protein SGO_1903 {ECO:0000256|HAMAP-Rule:MF_01567};	unknown	A8AZF9	A8AZF9	0.108735	0.249252	32.6421	32.6138	32.4591	32.6176	33.0288	32.6252	32.496	32.8543	32.5951	32.6337	32.6406	32.8376
DNA response regulator {ECO:0000313|EMBL:ABV10678.1};	unknown	A8AZG4	A8AZG4	-1.13594	0.686553	24.7626	26.0723	25.0337	25.782	23.2433	24.9806	25.8847	25.8692	25.6598	26.1787	24.9972	25.0192
7,8-dihydroneopterin aldolase {ECO:0000256|RuleBase:RU362079};	unknown	A8AZG8	A8AZG8	0.228071	0.22284	29.3201	28.5802	28.868	29.5723	28.4643	28.9592	28.2984	29.0664	28.9468	28.7592	28.5417	28.2918
Dihydrofolate synthetase {ECO:0000313|EMBL:ABV10757.1};	unknown	A8AZG9	A8AZG9	-0.3775	0.669549	26.5458	26.4694	26.4675	26.3719	26.9181	26.0658	26.9282	26.8304	26.7298	26.0206	26.2125	26.3477
Dihydropteroate synthase {ECO:0000256|RuleBase:RU361205};	folP	A8AZH0	A8AZH0	-0.0654322	0.140243	28.0844	28.3982	28.3449	28.4792	28.4868	28.4763	28.3035	28.8803	28.4548	28.2295	28.2876	28.1009
Acetate kinase {ECO:0000255|HAMAP-Rule:MF_00020};	ackA	A8AZH2	A8AZH2	-0.152388	0.50571	31.8648	32.0966	31.9373	31.9348	31.7188	31.95	31.8457	31.9954	32.2197	32.2105	32.2542	32.2941
N6_Mtase domain-containing protein {ECO:0000259|Pfam:PF02384};	unknown	A8AZH3	A8AZH3	-0.786493	1.92093	28.3121	28.2363	27.267	27.6159	27.3151	27.7234	28.1015	28.3533	28.559	28.512	28.4497	29.0554
Putative DNA binding protein {ECO:0000313|EMBL:ABV10711.1};	unknown	A8AZI1	A8AZI1	0.19118	0.184082	25.1614	26.0804	25.9761	25.6502	25.7626	25.483	25.9274	25.72	24.6748	26.0215	26.1706	25.6199
DNA-directed RNA polymerase subunit beta' {ECO:0000255|HAMAP-Rule:MF_01322};	rpoC	A8AZI2	A8AZI2	0.011762	0.0527385	34.6619	34.6536	34.6267	34.8801	34.6521	34.7081	34.7069	34.8036	34.6945	34.9323	34.9884	34.948
DNA-directed RNA polymerase subunit beta {ECO:0000255|HAMAP-Rule:MF_01321};	rpoB	A8AZI3	A8AZI3	-0.210742	0.95445	33.9604	34.1329	34.2284	34.259	33.9542	34.1262	34.2305	34.3242	34.4169	34.3383	34.3818	34.2779
DD-transpeptidase {ECO:0000256|ARBA:ARBA00020219};	pbp1b	A8AZI4	A8AZI4	-0.073726	0.108624	29.3141	29.2113	29.4449	28.7603	29.5191	29.3894	29.3544	29.1525	29.3831	29.703	30.1368	29.9671
Tyrosine--tRNA ligase {ECO:0000255|HAMAP-Rule:MF_02006};	tyrS	A8AZI5	A8AZI5	0.0457001	0.0784704	31.683	31.6783	31.28	31.6349	31.2049	31.6919	31.6951	31.475	31.2244	31.4841	31.089	31.5215
Ribosomal RNA large subunit methyltransferase A {ECO:0000313|EMBL:ABV10969.1};	rrmA	A8AZI6	A8AZI6	-0.0833111	0.0399953	26.9414	25.9315	27.9298	27.075	27.3264	25.9079	27.5291	27.2823	25.7478	27.7071	27.1107	27.3841
Lipoprotein, putative {ECO:0000313|EMBL:ABV10071.1};	unknown	A8AZI7	A8AZI7	0.0153173	0.00332201	24.493	23.8936	24.2907	22.209	26.606	23.1336	24.1562	22.6828	25.0637	22.2147	22.6926	24.5982
MMM1 domain-containing protein {ECO:0000259|Pfam:PF10296};	unknown	A8AZI8	A8AZI8	0.10006	0.2007	26.9214	27.4343	27.2763	27.0331	26.6575	27.2245	26.7285	27.0533	26.8332	26.555	26.3821	26.0583
Copper transport protein CopZ-related protein {ECO:0000313|EMBL:ABV10417.1};	unknown	A8AZI9	A8AZI9	0.0683994	0.112592	26.3241	26.9212	26.6818	26.2473	26.5444	26.7514	26.4025	26.1851	26.7503	25.2325	24.8103	25.2381
Copper-translocating P-type ATPase {ECO:0000313|EMBL:ABV09686.1};	unknown	A8AZJ0	A8AZJ0	0.488743	0.952625	29.6779	29.5272	29.3599	29.6208	29.4084	29.2651	29.0202	28.5346	29.2733	28.4776	28.5697	28.5175
Negative transcriptional regulator, CopY {ECO:0000313|EMBL:ABV09277.1};	unknown	A8AZJ1	A8AZJ1	0.0869446	0.269656	27.3375	27.6302	27.5232	27.7018	27.5986	27.517	27.6104	27.6604	27.2857	27.1974	26.6747	26.7126
Metal-binding (Mn) permease, lipoprotein {ECO:0000313|EMBL:ABV10280.1};	adcA	A8AZJ2	A8AZJ2	-0.0112101	0.0180216	30.0588	29.6925	30.1414	29.8895	29.4819	30.1808	29.7829	29.9177	29.8851	30.8001	30.2341	30.4155
ATP-binding protein, Mn {ECO:0000313|EMBL:ABV09975.1};	adcC	A8AZJ4	A8AZJ4	0.951407	0.630418	22.2336	26.2704	23.7223	24.8475	26.6125	25.4595	24.239	25.57	24.2563	26.7462	26.2641	26.7714
Glutamate--cysteine ligase {ECO:0000256|ARBA:ARBA00012220};	unknown	A8AZJ7	A8AZJ7	0.0405604	0.0885345	26.8062	26.3654	26.1943	26.644	26.7418	26.4113	26.3844	26.8128	26.4781	27.0926	27.2631	27.4476
50S ribosomal protein L17 {ECO:0000255|HAMAP-Rule:MF_01368};	rplQ	A8AZJ8	A8AZJ8	0.0235316	0.114683	34.435	34.3011	34.7785	34.3085	34.3399	34.4304	34.4223	34.377	34.2089	34.9156	34.8962	34.7598
DNA-directed RNA polymerase subunit alpha {ECO:0000255|HAMAP-Rule:MF_00059};	rpoA	A8AZJ9	A8AZJ9	-0.108967	0.385363	33.5307	33.4851	33.535	33.4601	33.3242	33.5091	33.3336	33.6067	33.68	33.7451	33.856	33.7573
30S ribosomal protein S11 {ECO:0000255|HAMAP-Rule:MF_01310};	rpsK	A8AZK0	A8AZK0	-0.266004	0.715348	33.4528	33.2309	33.4976	33.236	33.1293	33.2948	33.4224	33.2411	33.7946	33.3331	33.5532	33.1397
30S ribosomal protein S13 {ECO:0000255|HAMAP-Rule:MF_01315};	rpsM	A8AZK1	A8AZK1	0.131624	0.397093	34.7654	34.7498	34.9058	34.7457	35.1432	34.9133	34.9301	34.8214	34.6557	35.2138	35.1064	34.9264
Translation initiation factor IF-1 {ECO:0000255|HAMAP-Rule:MF_00075};	infA	A8AZK3	A8AZK3	0.0610212	0.0463805	28.8698	28.9927	29.3811	27.73	29.2019	28.6394	28.7358	28.31	28.3426	29.427	29.2048	29.4008
Adenylate kinase {ECO:0000255|HAMAP-Rule:MF_00235};	adk	A8AZK4	A8AZK4	0.130974	0.312994	32.2161	32.3768	32.5647	32.0152	32.4478	32.4515	32.2315	32.2945	31.9957	32.9765	32.5263	32.4562
Protein translocase subunit SecY {ECO:0000255|HAMAP-Rule:MF_01465};	secY	A8AZK5	A8AZK5	0.169074	0.615545	31.1449	31.0781	31.5907	31.0055	31.3448	31.2215	31.1024	31.0871	30.875	31.3351	31.3909	31.3968
50S ribosomal protein L15 {ECO:0000255|HAMAP-Rule:MF_01341};	rplO	A8AZK6	A8AZK6	-0.00117747	0.00159936	34.4924	34.5042	34.8636	34.6325	34.666	34.0153	34.5658	34.5397	34.2119	34.9221	35.2711	34.8218
50S ribosomal protein L30 {ECO:0000255|HAMAP-Rule:MF_01371};	rpmD	A8AZK7	A8AZK7	0.22629	0.220997	32.27	31.6678	32.4102	30.8313	32.1521	31.1602	31.0697	31.2043	31.1908	32.4548	32.4031	32.3299
30S ribosomal protein S5 {ECO:0000255|HAMAP-Rule:MF_01307};	rpsE	A8AZK8	A8AZK8	0.273727	0.623052	35.3199	35.3339	35.2809	35.591	35.4891	35.1416	35.419	34.9684	35.0131	35.5029	35.4942	35.4623
50S ribosomal protein L18 {ECO:0000255|HAMAP-Rule:MF_01337};	rplR	A8AZK9	A8AZK9	0.396252	0.366292	34.2251	34.052	34.132	33.9074	34.6307	34.8105	34.7289	33.5098	33.9213	34.5987	34.3417	34.0239
50S ribosomal protein L6 {ECO:0000255|HAMAP-Rule:MF_01365};	rplF	A8AZL0	A8AZL0	0.674983	2.80974	34.7761	34.5987	35.1601	35.1722	35.4035	35.2601	34.6809	34.6363	34.4936	34.7205	35.3822	34.8774
30S ribosomal protein S8 {ECO:0000255|HAMAP-Rule:MF_01302};	rpsH	A8AZL1	A8AZL1	0.0764999	0.267477	35.2811	35.3192	35.4843	35.0738	35.429	35.3828	35.2536	35.2334	35.1691	35.785	35.6371	35.5076
30S ribosomal protein S14 type Z {ECO:0000255|HAMAP-Rule:MF_01364};	rpsZ	A8AZL2	A8AZL2	-0.353273	0.252068	32.2421	32.1522	32.1681	32.2231	30.6074	32.255	32.2069	31.8254	32.1131	32.1136	32.7846	32.303
50S ribosomal protein L5 {ECO:0000255|HAMAP-Rule:MF_01333};	rplE	A8AZL3	A8AZL3	0.106558	0.563718	35.5866	35.5525	35.7061	35.5398	35.6771	35.5273	35.4963	35.5819	35.3463	36.0148	35.8758	35.8816
50S ribosomal protein L24 {ECO:0000255|HAMAP-Rule:MF_01326};	rplX	A8AZL4	A8AZL4	0.0939827	0.093145	32.0388	32.7754	33.1096	31.97	33.0247	32.6032	32.7215	32.5143	32.0803	34.187	33.9795	33.6456
50S ribosomal protein L14 {ECO:0000255|HAMAP-Rule:MF_01367};	rplN	A8AZL5	A8AZL5	0.259857	0.467801	34.7096	34.6126	34.8262	34.5665	34.9262	34.6794	34.7559	34.5935	34.0431	35.023	34.9334	34.8631
30S ribosomal protein S17 {ECO:0000255|HAMAP-Rule:MF_01345};	rpsQ	A8AZL6	A8AZL6	0.480659	0.842977	34.3581	34.1852	33.9723	34.0923	34.5485	34.1265	34.1598	33.3967	33.7688	34.1444	33.5353	33.9275
50S ribosomal protein L29 {ECO:0000255|HAMAP-Rule:MF_00374};	rpmC	A8AZL7	A8AZL7	0.293629	0.239846	32.726	32.2864	32.9816	32.1016	32.655	32.6434	32.9335	31.3871	32.1985	33.7625	33.898	33.3623
50S ribosomal protein L16 {ECO:0000255|HAMAP-Rule:MF_01342};	rplP	A8AZL8	A8AZL8	-0.0472838	0.0655475	31.8277	32.1105	31.3914	32.0908	32.6423	31.8194	32.1828	32.3646	32.1469	32.5481	32.3032	32.4193
30S ribosomal protein S3 {ECO:0000255|HAMAP-Rule:MF_01309};	rpsC	A8AZL9	A8AZL9	0.0247993	0.120834	34.8902	34.9165	35.1316	34.8099	35.0416	34.981	34.8856	34.9752	34.8974	35.1808	35.1821	35.0928
50S ribosomal protein L22 {ECO:0000255|HAMAP-Rule:MF_01331};	rplV	A8AZM0	A8AZM0	0.1749	0.966891	34.6587	35.0277	35.1585	35.0021	35.0874	35.2424	34.8439	34.9624	35.0009	35.5203	35.2158	35.1936
30S ribosomal protein S19 {ECO:0000255|HAMAP-Rule:MF_00531};	rpsS	A8AZM1	A8AZM1	-0.0127894	0.0290387	33.5993	33.7991	34.0066	33.3282	33.7392	33.7547	33.6495	33.6868	33.5242	33.957	34.0199	34.0172
50S ribosomal protein L2 {ECO:0000255|HAMAP-Rule:MF_01320};	rplB	A8AZM2	A8AZM2	0.0247027	0.0687365	35.6573	35.6945	35.8653	35.6933	35.4781	35.8303	35.7858	35.5905	35.5513	35.9693	36.0596	35.9727
50S ribosomal protein L23 {ECO:0000255|HAMAP-Rule:MF_01369};	rplW	A8AZM3	A8AZM3	0.115026	0.308499	34.5455	34.6698	34.8912	34.5136	34.7307	34.7067	34.732	34.5988	34.2752	35.1589	35.0931	35.024
50S ribosomal protein L4 {ECO:0000255|HAMAP-Rule:MF_01328};	rplD	A8AZM4	A8AZM4	-0.151409	0.69516	35.294	34.9275	34.9482	35.1029	34.786	34.8945	35.0192	35.1393	35.0791	35.3627	35.2595	35.405
50S ribosomal protein L3 {ECO:0000255|HAMAP-Rule:MF_01325};	rplC	A8AZM5	A8AZM5	0.134111	0.956741	34.9628	35.0256	34.9776	35.1306	35.005	34.9932	34.8391	35.0026	34.8848	35.3489	35.4859	35.3293
30S ribosomal protein S10 {ECO:0000255|HAMAP-Rule:MF_00508};	rpsJ	A8AZM6	A8AZM6	0.0780818	0.140105	34.3491	34.3107	34.5939	34.3102	34.4656	34.3286	34.3344	34.6128	33.923	34.7576	34.7076	34.6
Hydrolase, haloacid dehalogenase-like family {ECO:0000313|EMBL:ABV11041.1};	unknown	A8AZM8	A8AZM8	0.348087	0.531542	27.1623	27.7979	27.5355	27.2767	27.5838	27.3839	27.5728	26.6312	26.9962	26.1354	25.9832	26.9346
Adenylosuccinate synthetase {ECO:0000255|HAMAP-Rule:MF_00011};	purA	A8AZM9	A8AZM9	0.151212	0.983117	32.9813	32.5837	32.7695	32.8125	32.7925	32.7239	32.6931	32.6908	32.4912	32.5428	33.1154	32.6703
Glutathione biosynthesis bifunctional protein GshAB {ECO:0000256|HAMAP-Rule:MF_00782};	gshAB	A8AZN0	A8AZN0	-0.0105654	0.0270928	29.6605	30.1145	29.6767	30.0557	29.9248	29.7973	30.0596	30.0275	29.7223	29.2222	29.2444	29.6073
33 kDa chaperonin {ECO:0000255|HAMAP-Rule:MF_00117};	hslO	A8AZN1	A8AZN1	0.0127036	0.0227865	30.4535	30.2314	30.4682	30.5387	30.1133	30.3748	30.108	30.5859	30.2948	30.7426	30.7022	30.7762
tRNA-dihydrouridine synthase {ECO:0000256|PIRNR:PIRNR006621};	unknown	A8AZN3	A8AZN3	-0.105671	0.0949242	30.1617	29.8626	29.3041	30.119	29.6251	29.0398	29.416	29.4926	30.1923	30.3765	30.6308	30.6986
MutT/nudix family protein {ECO:0000313|EMBL:ABV09739.1};	unknown	A8AZN5	A8AZN5	-0.0587419	0.108458	25.3672	25.6424	26.6787	26.4879	26.1664	26.0987	26.5983	26.0695	26.2613	25.5984	26.1126	25.563
Nicotinamide mononucleotide transporter PnuC subfamily, putative {ECO:0000313|EMBL:ABV09163.1};	unknown	A8AZN6	A8AZN6	-0.693356	0.160249	22.9931	27.7115	28.1252	27.7569	27.8973	23.8178	25.3982	27.6777	28.4761	21.6915	22.6933	21.4373
Transcription regulator {ECO:0000313|EMBL:ABV10920.1};	nadR	A8AZN7	A8AZN7	-0.14922	0.115256	26.5349	27.7152	26.6201	28.0647	27.0719	27.2883	27.9375	26.9041	28.0309	25.0452	24.8498	25.634
ATP-dependent Clp proteinase, ATP-binding chain {ECO:0000313|EMBL:ABV10359.1};	clpB	A8AZN8	A8AZN8	0.104099	0.301864	31.3231	31.365	31.0861	30.9576	31.3117	31.1599	31.1122	30.8494	31.1553	31.2422	31.6169	31.6592
Transcriptional regulator CtsR {ECO:0000256|ARBA:ARBA00014129, ECO:0000256|PIRNR:PIRNR010607};	CtsR	A8AZN9	A8AZN9	-0.442506	0.478566	25.3835	25.265	25.5837	25.729	25.7184	25.3187	26.2468	25.2957	26.5511	26.1821	26.0803	25.6222
Elongation factor Ts {ECO:0000255|HAMAP-Rule:MF_00050};	tsf	A8AZP0	A8AZP0	-0.074131	0.260148	35.2026	35.145	35.1339	35.29	35.0444	35.2106	35.092	35.2843	35.391	35.1979	35.1973	35.2538
30S ribosomal protein S2 {ECO:0000255|HAMAP-Rule:MF_00291};	rpsB	A8AZP1	A8AZP1	-0.229224	0.749509	35.5636	35.2596	35.291	35.241	35.0628	35.526	35.4525	35.4827	35.5822	36.0302	35.9401	35.7188
LPXTG cell wall surface protein {ECO:0000313|EMBL:ABV10219.1};	unknown	A8AZP3	A8AZP3	1.08381	0.30561	24.1279	25.6705	27.5408	23.9934	27.8064	28.0555	26.4564	24.4121	25.7353	28.3247	27.8061	27.7044
LPXTG cell wall surface protein {ECO:0000313|EMBL:ABV10352.1};	unknown	A8AZP4	A8AZP4	0.06593	0.0424919	28.7984	28.8526	29.654	28.1316	29.7585	28.9068	29.3507	28.5959	28.6525	28.2245	28.2313	28.4964
Transcription termination/antitermination protein NusG {ECO:0000256|HAMAP-Rule:MF_00948, ECO:0000256|RuleBase:RU000538};	nusG	A8AZP6	A8AZP6	-0.107715	0.276915	32.1687	31.9572	32.3294	32.162	31.8584	32.2923	32.3331	32.2641	32.0387	32.5191	32.4774	32.4139
Preprotein translocase secE component-related protein {ECO:0000313|EMBL:ABV10024.1};	unknown	A8AZP7	A8AZP7	-0.0703615	0.119259	29.316	29.2331	28.9693	29.0126	28.451	29.0963	29.0509	28.8019	28.9181	29.0578	28.9955	29.37
Zinc proteinase {ECO:0000313|EMBL:ABV10125.1};	unknown	A8AZP8	A8AZP8	0.0250289	0.0258471	26.7134	26.6056	26.8912	26.2386	26.8479	27.2403	26.7792	26.9822	26.4903	26.4904	27.153	26.7047
DD-transpeptidase {ECO:0000256|ARBA:ARBA00020219};	pbp2a	A8AZP9	A8AZP9	-0.0847549	0.169256	29.1062	29.093	29.0153	28.8789	28.9013	29.3617	28.9988	29.0584	29.3391	29.2042	29.1804	29.343
Pseudouridine synthase {ECO:0000256|RuleBase:RU362028};	unknown	A8AZQ0	A8AZQ0	-0.0194473	0.0131797	27.1046	26.4416	27.1261	26.636	25.7501	27.2128	26.0863	26.6958	26.8752	25.4467	26.7146	26.7539
Lysozyme {ECO:0000256|RuleBase:RU361176};	unknown	A8AZQ2	A8AZQ2	0.104502	0.0598151	28.5005	29.0502	29.4825	27.82	29.5154	29.4959	29.2882	28.5811	28.6486	29.6558	28.1478	28.4617
Possible polysaccharide transport protein {ECO:0000313|EMBL:ABV10023.1};	unknown	A8AZQ3	A8AZQ3	0.180833	0.134061	24.7357	24.7192	25.0626	24.2955	24.0669	24.6714	24.4907	23.2467	24.7539	24.6987	24.8696	25.0774
Nucleotide sugar dehydratase, putative {ECO:0000313|EMBL:ABV09417.1};	unknown	A8AZQ4	A8AZQ4	0.530216	0.820528	26.1245	27.2026	27.3782	26.4644	26.6058	26.7051	26.643	25.7941	25.7475	27.6117	26.6995	26.3983
Ribitol-5-phosphate cytidylyltransferase {ECO:0000256|HAMAP-Rule:MF_02068};	tarI	A8AZQ5	A8AZQ5	0.169326	0.168777	28.6671	28.6569	27.6894	27.5957	28.5738	28.8161	28.0794	28.2895	28.1087	29.3513	28.7927	28.9842
LicD3 protein {ECO:0000313|EMBL:ABV09161.1};	licD	A8AZQ7	A8AZQ7	0.193026	0.0948003	27.0064	26.3317	27.6942	25.6899	27.4462	27.9492	27.2236	26.9026	26.3801	28.2957	27.8515	27.7919
Glycosyltransferase {ECO:0000313|EMBL:ABV10150.1};	unknown	A8AZQ8	A8AZQ8	-0.844647	0.325469	23.0519	23.8646	25.316	23.2256	25.9341	26.2254	26.8729	25.2635	25.7827	27.7985	26.6317	26.157
Extracellular polysaccharide glycosyltransferase {ECO:0000313|EMBL:ABV10317.1};	unknown	A8AZQ9	A8AZQ9	1.20339	0.71592	26.6228	28.8629	27.1473	27.0937	29.3369	27.6163	27.5328	26.5148	26.3891	27.7825	27.5511	27.4732
UDP-glucose 4-epimerase BH3715 {ECO:0000313|EMBL:ABV10795.1};	unknown	A8AZR0	A8AZR0	-1.60754	1.34888	27.1421	26.6354	25.7585	26.25	25.5528	25.1245	27.5527	26.3638	27.8335	27.5312	25.7041	26.7905
Galactosyltransferase {ECO:0000313|EMBL:ABV10677.1};	unknown	A8AZR1	A8AZR1	0.25558	0.0888555	23.8053	24.3154	23.1841	21.8476	25.2711	23.7782	23.0402	23.2179	23.872	26.1436	25.3692	25.5503
Extracellular polysaccharide biosynthesis {ECO:0000313|EMBL:ABV10714.1};	unknown	A8AZR2	A8AZR2	0.062535	0.0536336	27.7947	28.61	28.8775	27.5749	28.7683	28.6378	28.5125	28.2375	28.0434	29.6166	29.2335	29.1798
Tyrosine-protein kinase CpsD {ECO:0000256|ARBA:ARBA00019200};	wze	A8AZR3	A8AZR3	0.0748882	0.164506	30.8714	31.1323	31.1854	30.808	31.14	31.2944	31.191	30.939	30.8879	31.6169	31.4145	31.4351
Capsular polysaccharide biosynthesis protein CpsC {ECO:0000256|ARBA:ARBA00020739};	wzd	A8AZR4	A8AZR4	-0.0687548	0.0787897	29.9542	29.8411	30.2154	29.1794	30.0491	30.0479	29.6406	29.8444	29.9976	30.4105	30.2147	30.1258
Tyrosine-protein phosphatase {ECO:0000256|PIRNR:PIRNR016557};	wzh	A8AZR5	A8AZR5	0.214212	0.154007	25.6991	26.2924	26.1701	25.7845	25.6057	25.9684	26.399	25.6732	24.6436	26.8424	25.3002	26.4296
Transcriptional regulator {ECO:0000313|EMBL:ABV10193.1};	wzg	A8AZR6	A8AZR6	-0.413761	0.317013	27.2092	28.2598	27.4645	26.4219	26.8645	27.7921	26.7912	27.5364	27.9921	28.6676	28.6809	28.1886
Anaerobic ribonucleoside-triphosphate reductase-activating protein {ECO:0000256|PIRNR:PIRNR000368};	nrdG	A8AZR7	A8AZR7	-0.313545	0.437992	24.1887	24.8226	24.0238	23.8176	24.1406	24.5582	24.9191	24.2066	24.3313	23.1631	23.8348	22.7204
Acetyltransferase, GNAT family {ECO:0000313|EMBL:ABV09331.1};	unknown	A8AZR8	A8AZR8	-0.348166	0.580874	26.4581	27.2644	27.1815	26.7671	26.4155	27.0937	26.8101	27.4372	27.0734	25.932	25.61	25.8917
Acetyltransferase, GNAT family {ECO:0000313|EMBL:ABV10961.1};	unknown	A8AZR9	A8AZR9	-1.07851	0.658894	26.245	26.6407	24.4296	25.6455	26.0059	23.9985	25.7801	27.1038	26.0015	25.9686	22.3634	21.9947
Ribonucleoside-triphosphate reductase {ECO:0000313|EMBL:ABV10652.1};	nrdD	A8AZS1	A8AZS1	-0.310949	0.484442	30.4525	30.5611	30.7292	30.5324	30.7298	29.8956	30.7278	30.8888	30.474	29.1332	28.7875	29.3498
Membrane protein, putative {ECO:0000313|EMBL:ABV10139.1};	unknown	A8AZS2	A8AZS2	0.077486	0.150717	29.1491	28.9516	29.4661	28.8381	29.3895	29.1103	29.2488	28.9326	28.9241	28.9808	28.8126	29.0591
Cardiolipin synthase {ECO:0000313|EMBL:ABV10658.1};	unknown	A8AZS5	A8AZS5	0.557474	0.540696	28.0839	26.9697	28.5315	28.8253	29.1239	28.0387	28.724	27.9384	27.6531	28.9209	28.1368	28.6182
Lipoprotein, putative {ECO:0000313|EMBL:ABV09706.1};	unknown	A8AZS6	A8AZS6	0.144715	0.109356	26.2521	26.4049	25.81	26.6421	25.8676	26.5651	25.5074	26.2049	26.9284	25.4432	26.0326	26.0743
Dihydrofolate synthase {ECO:0000313|EMBL:ABV09207.1};	unknown	A8AZS7	A8AZS7	-0.00555166	0.00524499	27.0681	27.2768	28.1509	27.5399	28.339	27.2852	27.5372	27.9995	27.644	28.1357	27.9891	27.2368
Putative pre-16S rRNA nuclease {ECO:0000255|HAMAP-Rule:MF_00651};	unknown	A8AZS9	A8AZS9	0.220408	0.320976	30.465	29.5621	29.8606	29.9495	30.3837	30.1541	29.4737	30.0143	30.3381	30.7091	29.9581	30.0106
UPF0297 protein SGO_2042 {ECO:0000255|HAMAP-Rule:MF_01507};	unknown	A8AZT0	A8AZT0	0.311381	0.201403	30.389	30.4843	30.0187	30.0623	30.0416	30.3399	28.6955	30.1598	30.6543	30.0811	30.217	30.4083
Lipoprotein, putative {ECO:0000313|EMBL:ABV09830.1};	unknown	A8AZT1	A8AZT1	-1.1253	0.635165	27.0238	27.1411	26.3344	27.1315	24.6285	26.5439	27.1441	26.8258	27.71	26.743	26.8149	26.8157
SpxA-like transcriptional regulator {ECO:0000313|EMBL:ABV10002.1};	unknown	A8AZT2	A8AZT2	-0.547916	0.369884	26.9774	26.5169	28.7736	24.6723	25.9512	25.9621	26.8031	25.2582	26.168	27.9622	27.8367	28.7803
Putative competence-damage inducible protein {ECO:0000255|HAMAP-Rule:MF_00226};	cinA	A8AZT4	A8AZT4	-0.219191	0.627823	29.3177	29.4133	28.8211	29.3866	28.8722	29.1233	29.3431	29.4373	29.2593	29.0696	28.5775	29.2821
Transcription regulator {ECO:0000313|EMBL:ABV09578.1};	unknown	A8AZT5	A8AZT5	-0.182371	0.286865	22.7779	22.7945	22.8291	22.7841	23.0983	23.2455	22.8325	23.2585	23.5841	22.9163	22.8869	23.0422
CAAX amino terminal protease family protein {ECO:0000313|EMBL:ABV10465.1};	unknown	A8AZT6	A8AZT6	-0.217345	0.529832	24.1941	23.9381	23.9041	23.899	23.3483	23.8618	23.8555	23.9512	23.9545	23.2736	22.2653	23.1648
DNA-3-methyladenine glycosylase I {ECO:0000313|EMBL:ABV09363.1};	tagI	A8AZT7	A8AZT7	-0.620033	0.737845	24.7075	24.4598	25.3301	24.5854	23.7422	24.6349	24.7263	24.6493	25.4471	25.3566	23.3546	23.5308
Holliday junction ATP-dependent DNA helicase RuvA {ECO:0000255|HAMAP-Rule:MF_00031};	ruvA	A8AZT8	A8AZT8	-0.10207	0.219236	27.1851	27.6488	27.6013	27.1362	27.3672	27.7393	27.4301	27.5364	27.5824	27.6193	28.0199	27.9619
Transcriptional regulator, Cro/CI family {ECO:0000313|EMBL:ABV10245.1};	unknown	A8AZT9	A8AZT9	0.83421	0.936497	25.7768	25.5541	23.0208	25.6768	26.0639	25.4799	24.1485	25.328	25.2414	24.6911	25.9289	22.9841
Conserved domain protein {ECO:0000313|EMBL:ABV10312.1};	unknown	A8AZU0	A8AZU0	0.42532	0.331434	22.9491	22.9124	23.3007	23.0991	21.9848	23.4113	22.484	21.8465	22.8888	20.9978	23.6001	23.1473
DNA mismatch repair protein MutL {ECO:0000255|HAMAP-Rule:MF_00149};	mutL	A8AZU1	A8AZU1	0.15059	0.736668	28.4471	28.6323	28.6612	28.7498	28.6845	28.8759	28.511	28.5839	28.7635	28.8155	28.9414	28.9459
DNA mismatch repair protein MutS {ECO:0000255|HAMAP-Rule:MF_00096};	mutS	A8AZU4	A8AZU4	-0.189951	0.654987	29.4042	29.6172	29.3404	29.7383	29.5077	29.3215	29.6636	29.6578	29.816	29.8367	29.7933	29.5954
Arginine repressor {ECO:0000256|HAMAP-Rule:MF_00173};	argR	A8AZU5	A8AZU5	-0.191139	0.25251	28.3145	29.2121	28.5422	28.2701	28.4468	28.8893	28.9371	28.9895	28.253	29.5368	29.0847	28.7773
Arginine--tRNA ligase {ECO:0000256|HAMAP-Rule:MF_00123};	argS	A8AZU6	A8AZU6	0.00459544	0.0124714	34.2206	34.1886	34.1968	34.3701	34.1044	34.438	34.1967	34.2774	34.4246	34.3279	34.3323	34.3991
DUF2179 domain-containing protein {ECO:0000259|Pfam:PF10035};	unknown	A8AZU7	A8AZU7	-0.309895	1.07698	25.4464	25.8953	25.541	25.518	25.7853	25.6694	26.1629	25.9606	25.7788	26.1276	25.6752	25.8769
Aspartate--tRNA ligase {ECO:0000256|HAMAP-Rule:MF_00044};	aspS-1	A8AZU8	A8AZU8	0.0367311	0.0966943	30.5245	30.5343	30.8181	30.6456	30.9636	30.9077	30.9395	30.8453	30.6218	30.8344	30.6152	30.7698
Uncharacterized protein {ECO:0000313|EMBL:ABV09749.1};	unknown	A8AZU9	A8AZU9	-0.585651	0.170567	24.0507	22.1141	23.0204	24.0934	24.3844	21.2845	22.2041	24.3168	24.9984	23.6966	24.8153	24.7108
Histidine--tRNA ligase {ECO:0000255|HAMAP-Rule:MF_00127};	hisS	A8AZV0	A8AZV0	0.0505969	0.275458	32.8585	32.9392	32.8899	32.7154	32.9104	32.9251	32.8584	32.7754	32.7653	32.0412	32.8162	32.5125
Dihydroxy-acid dehydratase {ECO:0000256|HAMAP-Rule:MF_00012};	ilvD	A8AZV2	A8AZV2	0.137254	0.333481	31.3663	31.5693	31.2007	31.3513	31.7241	31.3683	31.3334	31.1444	31.5542	31.5139	31.5997	31.7076
50S ribosomal protein L32 {ECO:0000255|HAMAP-Rule:MF_00340};	rpmF	A8AZV3	A8AZV3	0.0358117	0.0990291	31.4194	31.8282	32.1643	31.6741	31.8226	32.0367	31.7839	31.9505	31.6917	32.7742	32.3252	32.4271
50S ribosomal protein L33 {ECO:0000255|HAMAP-Rule:MF_00294};	rpmG	A8AZV4	A8AZV4	0.637853	0.414398	32.4407	31.9021	32.7292	31.3879	33.2999	31.9147	32.2067	31.2478	31.2345	32.7182	32.84	32.6778
Uncharacterized protein {ECO:0000313|EMBL:ABV10948.1};	unknown	A8AZV8	A8AZV8	-0.337747	0.241664	27.1538	28.0614	27.1558	27.3459	26.7798	28.0309	26.8933	28.1896	28.087	28.4334	28.3748	28.6237
Transcription activator plcR {ECO:0000313|EMBL:ABV09243.1};	unknown	A8AZW8	A8AZW8	-0.15428	0.100494	27.514	26.9035	26.5127	27.6072	26.2822	27.0555	26.3934	27.2728	27.7415	27.8469	28.0741	28.3252
Lipoprotein, putative {ECO:0000313|EMBL:ABV09514.1};	unknown	A8AZW9	A8AZW9	0.124908	0.429502	29.2493	29.5028	29.2241	29.3218	29.6792	29.4224	29.4775	29.2968	29.2742	29.1519	29.1718	29.4044
Lipoprotein, putative {ECO:0000313|EMBL:ABV11064.1};	unknown	A8AZX0	A8AZX0	-0.507224	0.885297	27.8035	28.1088	28.6918	27.2079	28.1111	27.739	28.0947	28.2638	28.2213	27.9361	27.9199	28.4129
NAD(P)H dehydrogenase, quinone family {ECO:0000313|EMBL:ABV09338.1};	unknown	A8AZX2	A8AZX2	-1.88524	0.893706	28.4409	29.5405	29.0448	30.6296	28.8943	30.3914	30.3179	32.1364	33.1167	32.4076	32.3984	32.5526
Adenylosuccinate lyase {ECO:0000256|RuleBase:RU361172};	purB	A8AZX3	A8AZX3	0.0868944	0.0733706	31.6716	31.6943	32.3061	31.1365	32.4213	32.0635	32.1095	31.6365	31.6145	30.9859	30.9997	31.028
Hypothetical phage protein {ECO:0000313|EMBL:ABV10253.1};	unknown	A8AZX4	A8AZX4	1.01695	0.422749	26.053	26.2043	25.2112	25.2446	27.2594	26.2226	26.2444	25.8841	23.5473	25.7307	25.7899	25.7036
N5-carboxyaminoimidazole ribonucleotide synthase {ECO:0000256|HAMAP-Rule:MF_01928, ECO:0000256|RuleBase:RU361200};	purK	A8AZX7	A8AZX7	-0.0394904	0.0134086	25.3272	25.8542	26.3979	23.9832	26.7193	26.8401	26.1839	25.3281	26.1491	23.7477	22.9924	23.4738
N5-carboxyaminoimidazole ribonucleotide mutase {ECO:0000256|HAMAP-Rule:MF_01929, ECO:0000256|PIRNR:PIRNR001338};	purE	A8AZX8	A8AZX8	0.544065	0.258606	28.2456	28.1088	28.8479	27.1083	29.7308	28.8147	28.6384	27.5085	27.8747	23.1033	23.1901	23.8265
ATP-grasp domain-containing protein {ECO:0000259|PROSITE:PS50975};	unknown	A8AZX9	A8AZX9	-1.34234	0.695342	22.2619	22.1875	23.3198	22.7475	25.1187	22.7174	24.5871	24.4097	25.6137	21.7246	24.8387	23.2078
Phosphoribosylamine--glycine ligase {ECO:0000256|HAMAP-Rule:MF_00138};	purD	A8AZY0	A8AZY0	0.180452	0.0500243	27.4432	27.5149	27.3287	25.1683	28.9831	27.6704	27.6267	26.0319	27.6219	23.4336	22.4566	23.696
30S ribosomal protein S4 {ECO:0000255|HAMAP-Rule:MF_01306};	rpsD	A8AZY6	A8AZY6	0.104108	0.436308	35.0493	35.1004	35.1484	35.0312	35.2939	35.1364	35.1177	34.9137	35.1179	35.5041	35.4337	35.6185
ABC transporter ATP-binding protein {ECO:0000313|EMBL:ABV10306.1};	unknown	A8AZY7	A8AZY7	0.649591	0.904479	30.978	30.881	30.4141	30.812	30.4368	30.4401	29.8018	29.439	30.4993	30.4432	29.6549	30.2618
ABC transporter substrate-binding protein {ECO:0000313|EMBL:ABV09472.1};	unknown	A8AZY8	A8AZY8	-0.0866025	0.206731	34.5347	34.123	33.7651	34.1293	33.8096	33.6517	33.9732	33.8004	34.0769	34.4436	34.2927	34.1431
ABC transporter, permease protein SP2198 {ECO:0000313|EMBL:ABV09437.1};	unknown	A8AZY9	A8AZY9	-1.29654	0.381886	24.8313	24.1465	26.4046	24.9037	23.1281	24.7272	23.9171	28.1424	24.5891	24.8121	24.0062	23.5628
Thiamine_BP domain-containing protein {ECO:0000259|Pfam:PF01910};	unknown	A8AZZ0	A8AZZ0	-0.361947	0.586872	31.4943	31.3489	31.4798	31.6405	30.797	31.5622	31.6219	31.6535	31.8102	30.5341	30.8348	31.2172
Hydrolase, haloacid dehalogenase-like family {ECO:0000313|EMBL:ABV09885.1};	unknown	A8AZZ1	A8AZZ1	-0.678844	0.6386	21.6902	23.7203	23.126	23.8388	24.8858	25.4603	25.2714	25.4624	25.4878	24.2321	25.4252	24.144
Sortase B {ECO:0000313|EMBL:ABV11136.1};	srtB	A8AZZ2	A8AZZ2	0.209637	0.540825	32.2786	32.352	32.5231	32.1023	32.5822	32.5541	32.1157	32.1489	32.3451	32.4621	32.5286	32.6501
Amylase-binding protein AbpA {ECO:0000313|EMBL:ABV10035.1};	abpA	A8AZZ3	A8AZZ3	-0.146392	0.163912	35.6092	35.8266	36.1945	35.1371	36.0544	36.1865	36.0161	35.8124	35.9887	36.1007	35.9488	36.1672
Ribose-phosphate pyrophosphokinase {ECO:0000256|HAMAP-Rule:MF_00583};	prs	A8AZZ4	A8AZZ4	-0.00147629	0.00776844	32.3669	32.3039	32.4602	32.6391	32.5761	32.5784	32.559	32.7154	32.5236	32.2973	32.2303	32.186
General stress protein GSP-781 {ECO:0000313|EMBL:ABV10896.1};	unknown	A8AZZ5	A8AZZ5	-0.508581	1.31322	30.2503	29.9596	29.8304	29.1469	29.3353	29.5089	30.0324	29.5477	29.9368	30.3796	30.3634	30.3486
Cell shape-determining protein MreC {ECO:0000256|PIRNR:PIRNR038471};	mreC	A8AZZ6	A8AZZ6	0.00155449	0.00648686	29.49	29.4743	29.7553	29.6315	29.8346	29.6269	29.764	29.6302	29.6941	29.8609	29.3965	29.7682
ATP-dependent zinc metalloprotease FtsH {ECO:0000256|HAMAP-Rule:MF_01458};	ftsH	A8AZZ8	A8AZZ8	0.0654055	0.127658	33.8689	33.6498	33.4797	33.7473	33.6429	33.1792	33.5851	33.346	33.4421	33.6796	33.8161	33.8373
Hypoxanthine phosphoribosyltransferase {ECO:0000256|RuleBase:RU364099};	hpt	A8AZZ9	A8AZZ9	-0.191083	0.658431	32.2441	32.1277	31.8188	32.0808	31.8052	32.1391	32.091	32.148	32.3594	32.161	32.1782	32.4637
tRNA(Ile)-lysidine synthase {ECO:0000255|HAMAP-Rule:MF_01161};	tilS	A8B000	A8B000	0.444093	0.538004	27.4378	27.9738	27.4799	27.053	27.8428	27.5114	27.5507	26.9451	26.5792	27.3253	28.4934	26.2438
Uncharacterized protein {ECO:0000313|EMBL:ABV10786.1};	unknown	A8B001	A8B001	0.178153	0.068123	23.1496	23.2386	25.3868	24.3652	23.4289	26.1976	23.7203	25.1489	24.5882	25.8166	26.8374	31.0417
Septum formation initiator family {ECO:0000313|EMBL:ABV09393.1};	unknown	A8B003	A8B003	0.0672824	0.125072	26.9147	26.9862	27.0395	27.2814	27.2354	27.0418	27.2771	27.3251	26.7546	27.3518	27.2671	26.8996
S4 RNA-binding domain protein {ECO:0000313|EMBL:ABV09979.1};	unknown	A8B004	A8B004	0.326839	1.349	27.8659	27.5963	28.2563	28.0071	28.1552	27.7872	27.6884	27.699	27.5816	27.7459	27.8677	27.5709
Transcription-repair-coupling factor {ECO:0000256|HAMAP-Rule:MF_00969};	mfd	A8B005	A8B005	-0.0619888	0.0830103	28.0239	28.0006	27.4328	27.572	27.7431	27.9441	27.9677	28.1353	27.3422	28.2425	28.0059	28.0914
Peptidyl-tRNA hydrolase {ECO:0000255|HAMAP-Rule:MF_00083};	pth	A8B006	A8B006	-0.174512	0.0687293	27.0828	26.4222	26.1266	26.9001	24.5994	26.0672	25.1839	27.1364	25.7699	27.104	26.4231	27.0446
Ribosome-binding ATPase YchF {ECO:0000256|HAMAP-Rule:MF_00944};	ychF	A8B007	A8B007	-0.0170135	0.0298669	32.5118	32.4424	32.5259	32.1547	32.6705	32.1056	32.2833	32.245	32.4534	32.7012	32.2199	32.304
Competence response regulator ComE {ECO:0000313|EMBL:ABV10208.1};	comE	A8B008	A8B008	-0.863089	1.24465	26.039	26.6285	26.801	25.949	25.9061	25.2196	26.9947	26.2618	26.4075	27.4224	27.0419	26.8465
Histidine protein kinase ComD {ECO:0000313|EMBL:ABV09742.1};	comD	A8B009	A8B009	0.39805	0.574566	22.5922	22.3525	22.5073	23.3789	22.5188	23.2924	22.8445	22.3835	22.768	24.2936	22.8717	25.0587
Ribosomal RNA large subunit methyltransferase H {ECO:0000255|HAMAP-Rule:MF_00658};	rlmH	A8B011	A8B011	-1.0305	0.399642	24.7616	26.0508	25.5846	22.7751	26.3432	23.9843	25.8076	25.5844	24.8021	25.334	26.0371	26.4127
Serine protease {ECO:0000313|EMBL:ABV10586.1};	degP	A8B012	A8B012	0.104033	0.34637	32.1226	31.9433	31.8875	32.382	32.2931	32.4021	32.1175	32.494	32.1536	30.8794	31.6102	31.5941
Chromosome segregation protein {ECO:0000313|EMBL:ABV09718.1};	spo0J	A8B013	A8B013	1.36987	0.22075	26.1657	25.692	25.5948	32.1664	24.0918	26.7059	25.6002	27.1115	26.1428	25.2387	26.0251	25.2833
GTPase Era {ECO:0000255|HAMAP-Rule:MF_00367};	era	O24756	O24756	-0.104738	0.0553295	32.7106	30.9322	32.7738	32.4202	30.9071	32.7058	32.5383	31.4445	32.3645	32.6144	32.6861	30.7271
Protease HtpX homolog;	htpX	O30795	O30795	0.304732	0.967473	29.1322	29.6126	29.65	29.7337	29.6655	29.5327	29.0693	29.4886	29.4597	29.3995	29.7558	29.6036
Oligopeptide-binding protein SarA;	sarA	P31306	P31306	0.00133642	0.00252436	34.5307	34.7578	34.8303	34.3568	34.8806	34.8368	34.6979	34.6138	34.7585	34.6757	34.7273	34.7157
Thymidine kinase {ECO:0000255|HAMAP-Rule:MF_00124};	tdk	P47848	P47848	0.0563596	0.0785247	28.9901	28.9044	28.2169	28.3584	28.5262	28.8682	28.1947	28.4916	28.8974	28.6955	28.3407	28.9305
Peptide chain release factor 1;	prfA	P47850	P47850	0.152654	0.188477	31.121	31.2125	31.0175	31.0052	30.8184	30.339	30.992	30.1692	30.5434	30.9113	31.113	30.5899
Protein RecA {ECO:0000255|HAMAP-Rule:MF_00268};	recA	P49986	P49986	-0.103358	0.305062	32.6705	32.5746	32.5759	32.443	32.8997	32.5673	32.7193	32.7188	32.7821	32.5712	32.6559	32.8412
Probable manganese-dependent inorganic pyrophosphatase;	ppaC	P95765	P95765	-0.123013	0.476605	33.782	33.9533	33.5721	33.8929	33.7149	33.8023	33.7606	33.9139	34.1047	33.5662	33.5858	33.744
Arginine regulator;	argR	Q8GND0	Q8GND0	1.04585	1.22536	27.7096	26.6519	27.4188	28.3315	27.9029	27.0821	26.9439	26.4085	26.8266	26.9797	26.8562	27.4492
Ornithine carbamoyltransferase, catabolic {ECO:0000255|HAMAP-Rule:MF_01109};	arcB	Q8GND4	Q8GND4	0.250523	0.479758	32.934	33.1302	32.9014	33.1468	33.4436	32.8716	33.1857	32.8751	32.6496	34.4409	34.17	33.9887
S-ribosylhomocysteine lyase {ECO:0000255|HAMAP-Rule:MF_00091};	luxS	Q8KQK6	Q8KQK6	-0.0513655	0.238016	29.3275	29.914	29.4729	29.6039	29.7032	29.5153	29.5317	29.6957	29.749	30.3306	30.1268	29.2005
6-phospho-beta-galactosidase {ECO:0000255|HAMAP-Rule:MF_01574};	lacG	Q9EV38	Q9EV38	1.91214	0.324157	24.1975	24.5141	28.3818	24.4377	30.6489	22.7105	24.188	24.3285	23.5442	28.365	24.4144	24.6685
30S ribosomal protein S12 {ECO:0000255|HAMAP-Rule:MF_00403};	rpsL	Q9F0R4	Q9F0R4	-0.0444667	0.0742079	33.7227	33.9482	34.4383	34.0255	34.4937	33.8497	34.335	34.0538	34.1135	34.2051	34.4284	34.3271
Peptide methionine sulfoxide reductase MsrA/MsrB;	msrAB	Q9LAM9	Q9LAM9	0.301168	0.81422	27.6771	28.7108	28.7221	28.6891	28.7819	28.6897	28.3436	28.7411	28.1725	26.216	27.0645	27.8495
Glycerol-3-phosphate acyltransferase {ECO:0000255|HAMAP-Rule:MF_01043};	plsY	Q9X972	Q9X972	0.0820109	0.369911	27.2357	27.1853	27.5591	27.4119	27.2584	27.2778	27.3738	27.0994	27.2289	27.5176	27.4356	27.3336
